# Supplementary material for: Extensive loss of cell-cycle and DNA repair genes in an ancient lineage of bipolar budding yeasts
Source: PLoS Biol. 2019 May 21;17(5):e3000255. doi: 10.1371/journal.pbio.3000255 (PMC6528967; doi:10.1371/journal.pbio.3000255)
Supplement: S1 File — Information including strain, genome characteristics (e.g., genome size, N50, GC content, number of genes, and other metrics), and source of strains is provided. GC, Guanine–Cytosine. (XLSX) [file pbio.3000255.s013.xlsx]

## Sheet: Sheet1
No.	In/Out group	Lineage (FE/SE)	Genus and species	Anamorph	Strain Name	Genome Size	N50	GC Content	Number of Genes	Number of Scaffolds	Heterozygosity	Coverage	Source	Environmental Source	Reference
1	In	FE	Hanseniaspora sp.		NRRL Y-63759	9548207	160257	0.270265	4642	578	9.41538e-05	27.0007	This Study		This study
2	In	FE	Hanseniaspora clermontiae		NRRL Y-27515; CBS 8821	9003421	109972	0.367645	4450	794	0.000215029	30.7802	NCBI		Cell. 2018 Nov 8. pii: S0092-8674(18)31332-1. doi: 10.1016/j.cell.2018.10.023. [Epub ahead of print]
3	In	FE	Hanseniaspora guilliermondii	Kloeckera apis	UTAD222	9037850	91417	0.345697	4070	208	NA	NA	NCBI	NA	Genome Announc. 2017 Feb 2;5(5). pii: e01515-16. doi: 10.1128/genomeA.01515-16.
4	In	FE	Hanseniaspora guilliermondii	Kloeckera apis	NRRL Y-1625; CBS 465	9135640	155248	0.310021	4445	395	1.10556e-05	39.9945	This Study		This study
5	In	FE	Hanseniaspora jakobsenii		CBS 12942	14051634	31814	0.298281	6380	1386	0.000574666	38.5451	This Study		This study
6	In	FE	Hanseniaspora lachancei		NRRL Y-27514; CBS 8818	9948870	96481	0.347446	5125	3155	0.000451509	97.2849	This Study		This study
7	In	FE	Hanseniaspora meyeri		NRRL Y-27513; CBS 8734	10245009	43468	0.371728	5423	973	0.000143094	37.4354	This Study		This study
8	In	FE	Hanseniaspora nectarophila		CBS 13383; ZIM 2311	9956332	45534	0.33941	5534	2024	0.00239174	162.778	This Study		This study
9	In	SE	Hanseniaspora occidentalis var citrica	Kloeckera javanica	CBS 6783	12166029	86142	0.349532	5349	1615	0.000217655	62.8188	This Study		This study
10	In	SE	Hanseniaspora occidentalis var occidentalis	Kloeckera javanica	NRRL Y-7946; CBS 2592	11273150	16680	0.348198	4993	1589	7.98357e-07	29.2083	This Study		This study
11	In	FE	Hanseniaspora opuntiae		AWRI3578	8831957	1277918	0.370977	4167	17	NA	NA	NCBI	Spontaneous Chardonnay wine fermentation	Genome Announc. 2016 Nov 17;4(6). pii: e01287-16. doi: 10.1128/genomeA.01287-16.
12	In	SE	Hanseniaspora osmophila	Kloeckera corticis	AWRI3579	11458415	1273072	0.398432	4657	17	NA	NA	NCBI	Spontaneous Chardonnay wine fermentation	Genome Announc. 2016 Nov 17;4(6). pii: e01287-16. doi: 10.1128/genomeA.01287-16.
13	In	SE	Hanseniaspora osmophila	Kloeckera corticis	NRRL Y-1613; CBS 313	12156859	133378	0.368881	5050	1899	3.29032e-07	189.403	NCBI		Cell. 2018 Nov 8. pii: S0092-8674(18)31332-1. doi: 10.1016/j.cell.2018.10.023. [Epub ahead of print]
14	In	FE	Hanseniaspora pseudoguilliermondii		CBS 8772	9078015	217133	0.344929	4438	917	0.000182198	57.3657	NCBI		Cell. 2018 Nov 8. pii: S0092-8674(18)31332-1. doi: 10.1016/j.cell.2018.10.023. [Epub ahead of print]
15	In	FE	Hanseniaspora singularis		CBS 10840	9236024	124724	0.263169	4985	1225	0.000312797	60.8261	NCBI		Cell. 2018 Nov 8. pii: S0092-8674(18)31332-1. doi: 10.1016/j.cell.2018.10.023. [Epub ahead of print]
16	In	FE	Hanseniaspora thailandica		CBS 10841	9976355	90640	0.344948	5017	1943	0.00284292	157.019	This Study		This study
17	In	FE	Hanseniaspora uvarum	Kloeckera apiculata	AWRI3580	8807786	1289090	0.342096	4061	18	NA	NA	NCBI	Spontaneous Chardonnay wine fermentation	Genome Announc. 2016 Nov 17;4(6). pii: e01287-16. doi: 10.1128/genomeA.01287-16.
18	In	FE	Hanseniaspora uvarum	Kloeckera apiculata	NRRL Y-1614; CBS 314	8818999	267644	0.319841	4227	258	4.3924e-07	34.7981	This Study		This study
19	In	FE	Hanseniaspora uvarum	Kloeckera apiculata	DSM2768	9503661	251359	0.345945	4256	335	NA	NA	NCBI	NA	https://www.ncbi.nlm.nih.gov/assembly/GCA_000968475.1/
20	In	FE	Hanseniaspora uvarum	Kloeckera apiculata	34-9	8099637	396840	0.344679	3923	41	NA	NA	NCBI	Epiphytes of citrus roots	https://www.ncbi.nlm.nih.gov/assembly/GCA_000775265.3
21	In	FE	Hanseniaspora valbyensis	Kloeckera japonica	NRRL Y-1626	11464179	332595	0.267106	5010	647	NA	NA	NCBI	NA	Proc Natl Acad Sci U S A. 2016 Aug 30;113(35):9882-7. doi: 10.1073/pnas.1603941113. Epub 2016 Aug 17.
22	In	SE	Hanseniaspora vineae	Kloeckera africana	T02 19AF	11383302	83174	0.399268	4661	305	NA	NA	NCBI	Tannat wine fermenation; red grape of Uruguay	Genome Announc. 2014 May 29;2(3). pii: e00530-14. doi: 10.1128/genomeA.00530-14.
23	In	SE	Hanseniaspora vineae	Kloeckera africana	NRRL Y-17529; CBS 2171	11149739	8722	0.374496	5193	2478	0.000187995	11.5076	This Study		This study
24	In	SE	Hanseniaspora gamundiae		SR10-K1	7344948	63455	0.370935	4624	338	NA	NA	Libkind	NA	PLoS One. 2019 Jan 30;14(1):e0210792. doi: 10.1371/journal.pone.0210792. eCollection 2019.
25	In	FE	Hanseniaspora hatyaiensis		NRRL Y-63760	10010803	116497	0.363649	4589	1209	0.000696548	NA	NCBI		Cell. 2018 Nov 8. pii: S0092-8674(18)31332-1. doi: 10.1016/j.cell.2018.10.023. [Epub ahead of print]
26	Out	NA	Saccharomyces cerevisiae		S288C	12157105	924431	0.381479	5897	17	NA	NA	NCBI	NA	NA
27	Out	NA	Kluyveromyces marxianus		DMKU 3-1042	10966467	1421472	0.415254	4952	9	NA	NA	NCBI	NA	Biotechnol Biofuels. 2015 Mar 18;8:47. doi: 10.1186/s13068-015-0227-x. eCollection 2015.
28	Out	NA	Wickerhamomyces anomalus		NRRL Y-366-8	14145566	2188197	0.366165	6421	46	NA	NA	NCBI	NA	Proc Natl Acad Sci U S A. 2016 Aug 30;113(35):9882-7. doi: 10.1073/pnas.1603941113. Epub 2016 Aug 17.
29	Out	NA	Cyberlindnera jadinii		NRRL Y-1542	13018415	700888	0.449345	6032	76	NA	NA	NCBI	NA	Proc Natl Acad Sci U S A. 2016 Aug 30;113(35):9882-7. doi: 10.1073/pnas.1603941113. Epub 2016 Aug 17.
