# Supplementary material for: Extensive loss of cell-cycle and DNA repair genes in an ancient lineage of bipolar budding yeasts
Source: PLoS Biol. 2019 May 21;17(5):e3000255. doi: 10.1371/journal.pbio.3000255 (PMC6528967; doi:10.1371/journal.pbio.3000255)
Supplement: S2 File — Mean divergences as well as upper and lower confidence intervals are provided for every internode (internal branch length) in the Hanseniaspora phylogeny. Internode labels correspond to the labels shown in S4 Fig. (XLSX) [file pbio.3000255.s014.xlsx]

## Sheet: Sheet1
# This file represents the divergence time for every internode in the Hanseniaspora phylogeny presented in Figure 1A. Internode numbers refer to the internode labels given to the phylogeny in Fig S4.
Internode	Mean divergence time	Lower CI	Upper CI
1	0.12	0.33	0.04		Units are million years ago
2	1.47	0.51	3.47		Equal tail Cis are shown here
3	2.09	4.6	0.83
4	20.85	37.66	9.35
5	11.66	23.95	4.1
6	27.44	46.46	13.91
7	32.5	53.86	17.26
8	7.71	17.71	2.58
9	11.02	23.41	4.46
10	0.39	1.04	0.11
11	20.47	40.53	9.22
12	42.56	68.23	24.17
13	62.27	90.42	38.21
14	44.34	74.45	20.68
15	15	36.14	4.68
16	65.05	94.28	39.53
17	87.16	112.75	61.38
18	2.31	5.87	0.68
19	0.63	1.69	0.18
20	18.16	38.7	7
21	6.81	16.58	2.19
22	38.54	61.7	20.19
23	53.59	80.21	33.17
24	95.34	117.38	75.36
