# Supplementary material for: Extensive loss of cell-cycle and DNA repair genes in an ancient lineage of bipolar budding yeasts
Source: PLoS Biol. 2019 May 21;17(5):e3000255. doi: 10.1371/journal.pbio.3000255 (PMC6528967; doi:10.1371/journal.pbio.3000255)
Supplement: S3 File — FEL, faster-evolving lineage; SEL, slower-evolving lineage. (XLSX) [file pbio.3000255.s015.xlsx]

## Sheet: Sheet1
# This file contains a summary report of genes missing in FEL or SEL.
# col 1: The gene whose presence or absence is described in subsequent columns
# col 2: The gene that is present (1) or missing (0) in SEL
# col 3: The gene is present (1) or missing (2) in FEL
# col 4: A column that indicates if a gene is uniquely lost in SEL. N indicates it is not uniquely lost in SEL and Y indicates it is uniquely lost in SEL
# col 5: A column that indicates if a gene is uniquely lost in FEL N indicates it is not uniquely lost in FEL and Y indicates it is uniquely lost in FEL
# col 6: A column that indicates if both lineages have lost the gene. N indicates both lineages have not lost the gene and Y indicates both lineages have lost the gene
Gene	SEL	FEL	SEL unique (Y/N)	FEL unique (Y/N)	Shared
FUN14	1	0	N	Y	N
SYN8	1	0	N	Y	N
SAW1	1	0	N	Y	N
FRT2	0	0	N	N	Y
PRP45	1	0	N	Y	N
FUN19	1	0	N	Y	N
MTW1	1	0	N	Y	N
YAL044W-A	1	0	N	Y	N
SPC72	1	0	N	Y	N
PEX22	0	0	N	N	Y
CNE1	0	0	N	N	Y
GDH3	1	0	N	Y	N
YAL064W-B	0	0	N	N	Y
YAL067W-A	0	0	N	N	Y
PAU8	0	0	N	N	Y
NUP60	1	0	N	Y	N
YAR009C	0	0	N	N	Y
YAR010C	0	0	N	N	Y
PAU7	0	0	N	N	Y
YAR023C	0	0	N	N	Y
UIP3	0	0	N	N	Y
YAR028W	0	0	N	N	Y
YAR029W	0	0	N	N	Y
PRM9	0	0	N	N	Y
MST28	0	0	N	N	Y
YAT1	0	0	N	N	Y
YAR064W	0	0	N	N	Y
YAR066W	0	0	N	N	Y
PHO11	0	1	Y	N	N
YBL005W-A	0	0	N	N	Y
YBL005W-B	0	0	N	N	Y
LDB7	0	0	N	N	Y
ALK2	1	0	N	Y	N
YBL010C	1	0	N	Y	N
RRN6	1	0	N	Y	N
RRN10	1	0	N	Y	N
SHE1	0	0	N	N	Y
YBL039W-B	0	0	N	N	Y
ECM13	1	0	N	Y	N
PSY4	1	0	N	Y	N
AAR2	1	0	N	Y	N
YBL081W	0	0	N	N	Y
MRP21	1	0	N	Y	N
BNA4	0	0	N	N	Y
YBL100W-A	0	0	N	N	Y
YBL100W-B	0	0	N	N	Y
PAU9	0	0	N	N	Y
YBL113C	0	0	N	N	Y
GPI18	1	0	N	Y	N
DSF2	1	0	N	Y	N
YBR012W-A	0	0	N	N	Y
YBR012W-B	0	0	N	N	Y
YBR013C	0	0	N	N	Y
YBR016W	1	0	N	Y	N
GAL7	0	0	N	N	Y
GAL10	0	0	N	N	Y
GAL1	0	0	N	N	Y
POA1	1	0	N	Y	N
EDS1	1	0	N	Y	N
CSG2	1	0	N	Y	N
GIP1	0	0	N	N	Y
FMP23	0	0	N	N	Y
REG2	0	0	N	N	Y
YRO2	1	0	N	Y	N
PRP6	1	0	N	Y	N
YBR056W-A	0	0	N	N	Y
TSC3	0	0	N	N	Y
YBR062C	0	0	N	N	Y
YBR063C	0	0	N	N	Y
ECM2	1	0	N	Y	N
TIP1	0	0	N	N	Y
YBR071W	0	0	N	N	Y
HSP26	1	0	N	Y	N
SLM4	1	0	N	Y	N
YBR085C-A	1	0	N	Y	N
PHO3	0	1	Y	N	N
PHO5	0	1	Y	N	N
YBR096W	1	0	N	Y	N
MMS4	1	0	N	Y	N
EXO84	1	0	N	Y	N
VID24	1	0	N	Y	N
IML3	0	0	N	N	Y
SUS1	1	0	N	Y	N
ATG14	0	0	N	N	Y
OPY1	0	0	N	N	Y
CCZ1	1	0	N	Y	N
YBR137W	0	0	N	N	Y
YBR138C	0	0	N	N	Y
YSW1	0	0	N	N	Y
SPP381	1	0	N	Y	N
SLI15	1	0	N	Y	N
ICS2	0	0	N	N	Y
EXO5	1	0	N	Y	N
UBS1	1	0	N	Y	N
POP7	1	0	N	Y	N
ECM31	0	0	N	N	Y
YBR184W	0	0	N	N	Y
NTC20	0	0	N	N	Y
AIM4	0	0	N	N	Y
YBR197C	0	0	N	N	Y
YBR201C-A	0	0	N	N	Y
DER1	0	0	N	N	Y
LDH1	0	1	Y	N	N
AME1	0	0	N	N	Y
HPC2	1	0	N	Y	N
YBP1	1	0	N	Y	N
ATG12	1	0	N	Y	N
TDP1	1	0	N	Y	N
YBR225W	1	0	N	Y	N
DAD3	1	0	N	Y	N
DUT1	0	0	N	N	Y
SRB6	1	0	N	Y	N
MTC4	1	0	N	Y	N
SHG1	0	0	N	N	Y
YBR259W	0	0	N	N	Y
MIC12	1	0	N	Y	N
RIF1	1	0	N	Y	N
YBR285W	0	0	N	N	Y
YBR287W	1	0	N	Y	N
MAL33	0	0	N	N	Y
MAL32	0	0	N	N	Y
PAU24	0	0	N	N	Y
COS2	0	0	N	N	Y
YCL002C	1	0	N	Y	N
STP22	1	0	N	Y	N
YCL012C	0	0	N	N	Y
YCL019W	0	0	N	N	Y
YCL020W	0	0	N	N	Y
YCL021W-A	0	0	N	N	Y
POF1	1	0	N	Y	N
YCL048W-A	0	0	N	N	Y
YCL049C	0	0	N	N	Y
LRE1	1	0	N	Y	N
PEX34	1	0	N	Y	N
ADF1	1	0	N	Y	N
MRC1	1	0	N	Y	N
VAC17	1	0	N	Y	N
HMLALPHA1	0	0	N	N	Y
YCR007C	0	0	N	N	Y
ADY2	0	0	N	N	Y
POL4	1	0	N	Y	N
YCR015C	1	0	N	Y	N
SRD1	1	0	N	Y	N
HTL1	0	0	N	N	Y
HSP30	1	0	N	Y	N
YCR023C	0	0	N	N	Y
PMP1	0	0	N	N	Y
NPP1	1	0	N	Y	N
MATALPHA1	0	0	N	N	Y
IMG1	1	0	N	Y	N
IMG2	1	0	N	Y	N
SRB8	1	0	N	Y	N
AHC2	1	0	N	Y	N
CSM1	1	0	N	Y	N
FIG2	1	0	N	Y	N
PAU3	0	0	N	N	Y
AAD3	0	0	N	N	Y
MCD1	1	0	N	Y	N
MED2	1	0	N	Y	N
YDL007C-A	0	0	N	N	Y
DIA3	0	1	Y	N	N
YDL027C	0	0	N	N	Y
PRM7	0	0	N	N	Y
MTF2	1	0	N	Y	N
MRP10	1	0	N	Y	N
LHP1	1	0	N	Y	N
PBP4	0	0	N	N	Y
RPS29B	0	0	N	N	Y
PEX19	1	0	N	Y	N
CBS1	0	0	N	N	Y
YDL073W	1	0	N	Y	N
RXT3	1	0	N	Y	N
VAM6	1	0	N	Y	N
LUC7	1	0	N	Y	N
NUR1	1	0	N	Y	N
SRP14	1	0	N	Y	N
SNU23	1	0	N	Y	N
TMA17	1	0	N	Y	N
TRM3	1	0	N	Y	N
YDL121C	1	0	N	Y	N
YDL129W	0	0	N	N	Y
STF1	0	0	N	N	Y
RPL41B	0	0	N	N	Y
LDB17	1	0	N	Y	N
MHF2	0	0	N	N	Y
UGX2	0	0	N	N	Y
PAR32	0	0	N	N	Y
YDL176W	0	0	N	N	Y
INH1	0	0	N	N	Y
RPL41A	0	0	N	N	Y
YDL186W	0	0	N	N	Y
RBS1	0	0	N	N	Y
ASF2	0	0	N	N	Y
MGT1	0	0	N	N	Y
CDC13	1	0	N	Y	N
HBT1	0	0	N	N	Y
OST4	0	0	N	N	Y
ADY3	1	0	N	Y	N
YDL241W	0	0	N	N	Y
AAD4	0	0	N	N	Y
THI13	0	0	N	N	Y
COS7	0	0	N	N	Y
GAL3	0	0	N	N	Y
HED1	0	0	N	N	Y
DAD1	1	0	N	Y	N
ATG31	1	0	N	Y	N
MIX14	1	0	N	Y	N
MRH1	1	0	N	Y	N
YDR034C-C	0	0	N	N	Y
YDR034C-D	0	0	N	N	Y
YDR042C	0	0	N	N	Y
DET1	0	0	N	N	Y
RRG1	1	0	N	Y	N
RTR2	1	0	N	Y	N
DOS2	1	0	N	Y	N
FMP16	0	0	N	N	Y
SNF11	1	0	N	Y	N
SED1	0	0	N	N	Y
STN1	0	0	N	N	Y
AFR1	1	0	N	Y	N
SLU7	1	0	N	Y	N
YDR089W	1	0	N	Y	N
YDR098C-A	0	0	N	N	Y
YDR098C-B	0	0	N	N	Y
TVP15	0	0	N	N	Y
SPO71	0	0	N	N	Y
TRS85	1	0	N	Y	N
PDS1	1	0	N	Y	N
APC4	1	0	N	Y	N
COX26	0	0	N	N	Y
YDR124W	0	0	N	N	Y
FIN1	0	0	N	N	Y
RGP1	1	0	N	Y	N
HPR1	1	0	N	Y	N
RUB1	0	0	N	N	Y
CWC15	1	0	N	Y	N
SEC5	1	0	N	Y	N
YDR170W-A	0	0	N	N	Y
HSP42	1	0	N	Y	N
CSN9	0	0	N	N	Y
YDR179W-A	1	0	N	Y	N
SAS4	1	0	N	Y	N
PLP1	1	0	N	Y	N
ATC1	0	0	N	N	Y
YDR186C	1	0	N	Y	N
REF2	1	0	N	Y	N
SPC19	1	0	N	Y	N
RAV2	1	0	N	Y	N
YDR210C-C	0	0	N	N	Y
YDR210C-D	0	0	N	N	Y
YDR210W-A	0	0	N	N	Y
YDR210W-B	0	0	N	N	Y
RAD9	1	0	N	Y	N
MFB1	1	0	N	Y	N
SIR4	0	0	N	N	Y
IVY1	1	0	N	Y	N
YDR239C	1	0	N	Y	N
SNU56	1	0	N	Y	N
YDR249C	1	0	N	Y	N
CHL4	0	0	N	N	Y
RMD5	1	0	N	Y	N
YAP6	1	0	N	Y	N
SWM1	1	0	N	Y	N
YDR261C-C	0	0	N	N	Y
YDR261C-D	0	0	N	N	Y
YDR261W-A	0	0	N	N	Y
YDR261W-B	0	0	N	N	Y
BSC2	0	0	N	N	Y
PHM6	0	0	N	N	Y
ZIP1	1	0	N	Y	N
YDR286C	1	0	N	Y	N
INM2	1	0	N	Y	N
NSE3	1	0	N	Y	N
RTT103	1	0	N	Y	N
SRP101	1	0	N	Y	N
GIC2	0	0	N	N	Y
IPK1	1	0	N	Y	N
YDR316W-A	0	0	N	N	Y
YDR316W-B	0	0	N	N	Y
MCM21	1	0	N	Y	N
DAD4	1	0	N	Y	N
TIM11	1	0	N	Y	N
PEP7	1	0	N	Y	N
PEX3	1	0	N	Y	N
YDR336W	1	0	N	Y	N
ATP22	1	0	N	Y	N
CNL1	0	0	N	N	Y
SEM1	1	0	N	Y	N
YDR365W-A	0	0	N	N	Y
YDR365W-B	0	0	N	N	Y
YDR366C	0	0	N	N	Y
XRS2	0	0	N	N	Y
DXO1	1	0	N	Y	N
WIP1	0	0	N	N	Y
ATP17	1	0	N	Y	N
SDH6	0	1	Y	N	N
YDR381C-A	1	0	N	Y	N
NKP1	0	0	N	N	Y
ATO3	0	0	N	N	Y
SYF1	1	0	N	Y	N
BNA7	0	0	N	N	Y
GPI19	0	0	N	N	Y
THI74	1	0	N	Y	N
LRS4	1	0	N	Y	N
ECM11	1	0	N	Y	N
HEH2	1	0	N	Y	N
YDR461C-A	0	0	N	N	Y
MFA1	0	0	N	N	Y
SPP41	1	0	N	Y	N
SDC1	1	0	N	Y	N
SNM1	1	0	N	Y	N
DIG2	1	0	N	Y	N
CWC21	0	0	N	N	Y
RSM28	1	0	N	Y	N
YDR524C-B	0	0	N	N	Y
HLR1	1	0	N	Y	N
KRE28	0	0	N	N	Y
HSP31	0	0	N	N	Y
FIT1	0	0	N	N	Y
PAD1	0	0	N	N	Y
FDC1	0	0	N	N	Y
PAU10	0	0	N	N	Y
YEA4	1	0	N	Y	N
VAB2	0	0	N	N	Y
MIT1	1	0	N	Y	N
EDC3	1	0	N	Y	N
NPP2	1	0	N	Y	N
PMP2	0	0	N	N	Y
GTT3	1	0	N	Y	N
EAF5	0	0	N	N	Y
YEL023C	0	1	Y	N	N
YEL025C	0	0	N	N	Y
UTR4	0	0	N	N	Y
YEL043W	1	0	N	Y	N
IES6	1	0	N	Y	N
TCA17	1	0	N	Y	N
PAU2	0	0	N	N	Y
YEL057C	0	0	N	N	Y
SOM1	1	0	N	Y	N
HPA3	0	0	N	N	Y
DSF1	0	0	N	N	Y
YEL073C	0	0	N	N	Y
YEL075C	0	0	N	N	Y
YEL076C-A	0	0	N	N	Y
YER010C	0	0	N	N	Y
TIR1	0	0	N	N	Y
SPC25	1	0	N	Y	N
YAT2	0	0	N	N	Y
CHZ1	0	0	N	N	Y
FIR1	1	0	N	Y	N
YER034W	1	0	N	Y	N
EDC2	0	0	N	N	Y
KRE29	0	0	N	N	Y
MEI4	0	0	N	N	Y
SPO73	0	0	N	N	Y
JHD1	1	0	N	Y	N
YER053C-A	0	0	N	N	Y
ICL1	0	0	N	N	Y
RGI1	0	0	N	N	Y
TDA2	1	0	N	Y	N
YER076C	0	0	N	N	Y
YER077C	1	0	N	Y	N
YER079W	0	0	N	N	Y
YER085C	0	0	N	N	Y
IES5	1	0	N	Y	N
RTT105	0	0	N	N	Y
MAM1	0	0	N	N	Y
LSM4	1	0	N	Y	N
SPR6	0	0	N	N	Y
YER137C-A	0	0	N	N	Y
YER138C	0	0	N	N	Y
YER138W-A	0	0	N	N	Y
MAG1	0	0	N	N	Y
LSM5	1	0	N	Y	N
SCC4	1	0	N	Y	N
SPI1	0	0	N	N	Y
PET122	1	0	N	Y	N
COG3	1	0	N	Y	N
YER158C	1	0	N	Y	N
YER159C-A	0	0	N	N	Y
YER160C	0	0	N	N	Y
SPT2	1	0	N	Y	N
GCG1	1	0	N	Y	N
BCK2	0	0	N	N	Y
SLO1	0	0	N	N	Y
YER186C	0	0	N	N	Y
YER187W	0	0	N	N	Y
YER188C-A	0	0	N	N	Y
YER189W	0	0	N	N	Y
YER190C-B	0	0	N	N	Y
YFL002W-A	0	0	N	N	Y
YFL002W-B	0	0	N	N	Y
YFL012W	0	0	N	N	Y
IES1	1	0	N	Y	N
SMX2	1	0	N	Y	N
PAU5	0	0	N	N	Y
OTU1	1	0	N	Y	N
RGD2	1	0	N	Y	N
YFL052W	0	0	N	N	Y
THI5	0	0	N	N	Y
SNZ3	0	0	N	N	Y
SNO3	0	0	N	N	Y
DDI2	0	0	N	N	Y
COS4	0	0	N	N	Y
YFL064C	0	0	N	N	Y
YFL065C	0	0	N	N	Y
YFL067W	0	0	N	N	Y
YFL068W	0	0	N	N	Y
FAR7	1	0	N	Y	N
MIC19	1	0	N	Y	N
IOC3	0	0	N	N	Y
IGD1	0	0	N	N	Y
YFR020W	0	0	N	N	Y
ECO1	1	0	N	Y	N
CDC26	0	0	N	N	Y
KEG1	1	0	N	Y	N
IRC6	1	0	N	Y	N
CNN1	0	0	N	N	Y
BNA6	0	0	N	N	Y
COG7	1	0	N	Y	N
MPO1	0	0	N	N	Y
YGL015C	0	0	N	N	Y
JAC1	1	0	N	Y	N
ALK1	1	0	N	Y	N
PGD1	1	0	N	Y	N
CWH41	1	0	N	Y	N
AGA2	0	0	N	N	Y
HOP2	1	0	N	Y	N
YGL036W	1	0	N	Y	N
YGL041W-A	1	0	N	Y	N
RIM8	1	0	N	Y	N
TYW3	1	0	N	Y	N
MST27	0	0	N	N	Y
PRM8	0	0	N	N	Y
YBP2	1	0	N	Y	N
DUO1	1	0	N	Y	N
NPY1	0	0	N	N	Y
MPS2	1	0	N	Y	N
KXD1	0	0	N	N	Y
YGL081W	0	0	N	N	Y
MAD1	1	0	N	Y	N
LIF1	0	0	N	N	Y
SPC105	1	0	N	Y	N
YGL108C	0	0	N	N	Y
CUE3	1	0	N	Y	N
YGL117W	1	0	N	Y	N
GPG1	0	0	N	N	Y
MON1	1	0	N	Y	N
TIP20	1	0	N	Y	N
RRT6	0	0	N	N	Y
NUT1	1	0	N	Y	N
YGL159W	1	0	N	Y	N
YIP5	0	0	N	N	Y
SUT1	0	1	Y	N	N
SPO74	0	0	N	N	Y
YGL176C	0	0	N	N	Y
YGL194C-A	0	0	N	N	Y
POX1	0	0	N	N	Y
EDC1	1	0	N	Y	N
COG1	0	0	N	N	Y
OST5	1	0	N	Y	N
YGL230C	0	0	N	N	Y
EMC4	1	0	N	Y	N
ZIP2	1	0	N	Y	N
ADH4	0	0	N	N	Y
YGL260W	0	0	N	N	Y
PAU11	0	0	N	N	Y
YGL262W	0	0	N	N	Y
COS12	0	0	N	N	Y
STF2	0	0	N	N	Y
SNU71	1	0	N	Y	N
YGR016W	1	0	N	Y	N
YGR017W	1	0	N	Y	N
YGR027W-A	0	0	N	N	Y
YGR027W-B	0	0	N	N	Y
POP6	0	0	N	N	Y
NAG1	0	0	N	N	Y
YGR035C	0	0	N	N	Y
YGR038C-A	0	0	N	N	Y
YGR038C-B	0	0	N	N	Y
BUD9	0	0	N	N	Y
YGR042W	0	0	N	N	Y
YGR053C	1	0	N	Y	N
LST7	1	0	N	Y	N
YGR066C	1	0	N	Y	N
ENV11	0	0	N	N	Y
UPF3	1	0	N	Y	N
PRP38	1	0	N	Y	N
PEX8	1	0	N	Y	N
YGR079W	0	0	N	N	Y
TWF1	1	0	N	Y	N
SLX9	1	0	N	Y	N
MRP13	1	0	N	Y	N
NNF2	1	0	N	Y	N
GTF1	1	0	N	Y	N
VOA1	1	0	N	Y	N
YGR109W-A	0	0	N	N	Y
YGR109W-B	1	0	N	Y	N
DAM1	1	0	N	Y	N
COG2	1	0	N	Y	N
YGR122W	1	0	N	Y	N
SYF2	1	0	N	Y	N
YGR130C	0	0	N	N	Y
CBF2	1	0	N	Y	N
THI4	0	0	N	N	Y
YGR146C-A	0	0	N	N	Y
YGR149W	1	0	N	Y	N
YGR153W	0	0	N	N	Y
CHO2	0	0	N	N	Y
YGR161C-C	0	0	N	N	Y
YGR161C-D	0	0	N	N	Y
YGR161W-A	0	0	N	N	Y
YGR161W-B	0	0	N	N	Y
TRS65	1	0	N	Y	N
YGR168C	0	0	N	N	Y
LSO2	1	0	N	Y	N
OKP1	0	0	N	N	Y
XKS1	1	0	N	Y	N
SNG1	0	0	N	N	Y
TDA10	1	0	N	Y	N
MVB12	0	0	N	N	Y
CCH1	0	0	N	N	Y
PET54	1	0	N	Y	N
BNS1	0	0	N	N	Y
SPG1	0	0	N	N	Y
PEX21	1	0	N	Y	N
SAY1	0	0	N	N	Y
YGR266W	0	0	N	N	Y
HUA1	1	0	N	Y	N
RTT102	1	0	N	Y	N
BIO2	0	0	N	N	Y
IMA1	0	0	N	N	Y
MAL13	0	0	N	N	Y
MAL12	0	0	N	N	Y
PAU12	0	0	N	N	Y
COS6	0	0	N	N	Y
YHL009W-A	0	0	N	N	Y
YHL009W-B	0	0	N	N	Y
ETP1	1	0	N	Y	N
YHL018W	1	0	N	Y	N
AIM17	0	0	N	N	Y
SNF6	1	0	N	Y	N
YHL026C	0	0	N	N	Y
ECM29	1	0	N	Y	N
CBP2	0	0	N	N	Y
YHL042W	0	0	N	N	Y
ECM34	0	0	N	N	Y
YHL044W	0	0	N	N	Y
PAU13	0	0	N	N	Y
COS8	0	0	N	N	Y
YHL049C	0	0	N	N	Y
SPO13	0	0	N	N	Y
YHI9	0	0	N	N	Y
PIH1	1	0	N	Y	N
SRB2	1	0	N	Y	N
INM1	1	0	N	Y	N
CUP1-1	0	0	N	N	Y
YHR054C	0	0	N	N	Y
CUP1-2	0	0	N	N	Y
VMA22	0	0	N	N	Y
GIC1	0	0	N	N	Y
NOP10	1	0	N	Y	N
NMD2	1	0	N	Y	N
SAE3	1	0	N	Y	N
LRP1	1	0	N	Y	N
SAM35	1	0	N	Y	N
CTM1	1	0	N	Y	N
ORC6	1	0	N	Y	N
LSM12	1	0	N	Y	N
ANS1	1	0	N	Y	N
YHR127W	1	0	N	Y	N
NSG1	1	0	N	Y	N
SPL2	0	0	N	N	Y
YHR138C	1	0	N	Y	N
CHS7	0	1	Y	N	N
SPO12	0	0	N	N	Y
SPO16	0	0	N	N	Y
LIN1	0	0	N	N	Y
REC104	0	0	N	N	Y
PEX18	1	0	N	Y	N
THP2	0	0	N	N	Y
YHR182W	0	0	N	N	Y
SSP1	0	0	N	N	Y
NVJ1	0	0	N	N	Y
NBL1	0	0	N	N	Y
MNL1	1	0	N	Y	N
SET5	1	0	N	Y	N
YHR214C-B	0	0	N	N	Y
YHR214C-C	0	0	N	N	Y
YHR214W	0	0	N	N	Y
PHO12	0	1	Y	N	N
YHR219W	0	0	N	N	Y
YIL001W	1	0	N	Y	N
YIL002W-A	0	0	N	N	Y
NAS2	1	0	N	Y	N
EST3	0	0	N	N	Y
TIR3	0	0	N	N	Y
YIL014C-A	0	0	N	N	Y
YKE4	1	0	N	Y	N
YIL029C	0	0	N	N	Y
CAP2	1	0	N	Y	N
PRM2	0	0	N	N	Y
APQ12	0	0	N	N	Y
PIG2	1	0	N	Y	N
DFG10	1	0	N	Y	N
YIL055C	1	0	N	Y	N
RGI2	0	0	N	N	Y
YIL060W	0	0	N	N	Y
PCI8	0	0	N	N	Y
HOP1	0	0	N	N	Y
SEC28	1	0	N	Y	N
YIL082W-A	0	0	N	N	Y
AIM19	1	0	N	Y	N
YIL089W	0	0	N	N	Y
YIL092W	0	0	N	N	Y
FYV10	1	0	N	Y	N
XBP1	1	0	N	Y	N
YIL102C-A	0	0	N	N	Y
PRM5	1	0	N	Y	N
RPI1	1	0	N	Y	N
POG1	0	0	N	N	Y
CSM2	1	0	N	Y	N
NDC80	1	0	N	Y	N
PAN6	0	0	N	N	Y
ATG32	0	0	N	N	Y
RPL40A	0	0	N	N	Y
YIL152W	0	0	N	N	Y
GUT2	1	0	N	Y	N
YIL156W-B	1	0	N	Y	N
AIM20	1	0	N	Y	N
YIL161W	1	0	N	Y	N
SUC2	1	0	N	Y	N
YIL169C	0	0	N	N	Y
IMA3	0	0	N	N	Y
PAU14	0	0	N	N	Y
AIM21	1	0	N	Y	N
YIR007W	0	0	N	N	Y
DSN1	1	0	N	Y	N
GAT4	1	0	N	Y	N
YIR014W	0	0	N	N	Y
RPR2	1	0	N	Y	N
YIR016W	1	0	N	Y	N
MET28	1	0	N	Y	N
FLO11	1	0	N	Y	N
INA22	1	0	N	Y	N
MND2	0	0	N	N	Y
DCG1	0	0	N	N	Y
GTT1	0	0	N	N	Y
PAU15	0	0	N	N	Y
YIR042C	0	0	N	N	Y
YIR043C	0	0	N	N	Y
MPS3	1	0	N	Y	N
PET130	1	0	N	Y	N
YJL027C	0	0	N	N	Y
MAD2	1	0	N	Y	N
IRC18	0	0	N	N	Y
LOH1	0	0	N	N	Y
YJL043W	0	0	N	N	Y
IRC8	1	0	N	Y	N
YJL055W	1	0	N	Y	N
BIT61	1	0	N	Y	N
NUP82	1	0	N	Y	N
MRPL8	1	0	N	Y	N
KHA1	0	0	N	N	Y
YJL113W	0	0	N	N	Y
YJL114W	0	0	N	N	Y
YJL127C-B	0	0	N	N	Y
AIM23	1	0	N	Y	N
YJL132W	0	0	N	N	Y
YJL133C-A	0	0	N	N	Y
YJL144W	0	0	N	N	Y
IDS2	0	0	N	N	Y
YJL147C	0	0	N	N	Y
INO1	0	0	N	N	Y
FMP33	0	0	N	N	Y
ASG7	1	0	N	Y	N
RFA3	1	0	N	Y	N
PFD1	1	0	N	Y	N
YJL181W	0	0	N	N	Y
GON7	1	0	N	Y	N
ATG36	0	0	N	N	Y
RPL39	0	1	Y	N	N
PRP21	1	0	N	Y	N
NCE101	0	0	N	N	Y
CBP1	1	0	N	Y	N
PEX2	0	0	N	N	Y
YJL213W	0	0	N	N	Y
IMA5	0	0	N	N	Y
REE1	0	0	N	N	Y
IMA4	0	0	N	N	Y
PAU1	0	0	N	N	Y
YJR003C	1	0	N	Y	N
SAG1	1	0	N	Y	N
LSO1	1	0	N	Y	N
SPC1	1	0	N	Y	N
YJR011C	0	0	N	N	Y
YJR012C	1	0	N	Y	N
YJR015W	0	0	N	N	Y
TES1	1	0	N	Y	N
REC107	0	0	N	N	Y
MDE1	0	0	N	N	Y
BNA1	0	0	N	N	Y
YJR026W	0	0	N	N	Y
YJR027W	0	0	N	N	Y
YJR028W	0	0	N	N	Y
YJR029W	0	0	N	N	Y
YJR030C	0	0	N	N	Y
YJR039W	0	0	N	N	Y
NUP85	1	0	N	Y	N
POL32	1	0	N	Y	N
TAH11	1	0	N	Y	N
ISY1	1	0	N	Y	N
BFA1	1	0	N	Y	N
KCH1	1	0	N	Y	N
YJR056C	0	0	N	N	Y
BNA2	0	0	N	N	Y
EAF6	1	0	N	Y	N
YJR084W	1	0	N	Y	N
EMC2	1	0	N	Y	N
BIR1	1	0	N	Y	N
BUD4	1	0	N	Y	N
IME1	0	0	N	N	Y
YUH1	0	0	N	N	Y
ABM1	0	0	N	N	Y
YJR111C	1	0	N	Y	N
YJR112W-A	0	0	N	N	Y
YJR115W	1	0	N	Y	N
MCM22	1	0	N	Y	N
TTI2	1	0	N	Y	N
YJR141W	0	1	Y	N	N
YJR149W	0	0	N	N	Y
DAN1	0	0	N	N	Y
DAN4	0	0	N	N	Y
PGU1	0	0	N	N	Y
YJR154W	0	0	N	N	Y
AAD10	0	0	N	N	Y
THI11	0	0	N	N	Y
COS5	0	0	N	N	Y
CAP1	1	0	N	Y	N
CCE1	1	0	N	Y	N
PRP40	1	0	N	Y	N
YKL023W	0	0	N	N	Y
RGT1	1	0	N	Y	N
SPC42	1	0	N	Y	N
ASK1	1	0	N	Y	N
DEF1	1	0	N	Y	N
NUP120	1	0	N	Y	N
BLI1	0	0	N	N	Y
YKL063C	1	0	N	Y	N
YKL065W-A	0	0	N	N	Y
YKL068W-A	0	0	N	N	Y
YKL070W	0	0	N	N	Y
MBR1	0	0	N	N	Y
CWP2	0	1	Y	N	N
YPF1	0	0	N	N	Y
SLD2	1	0	N	Y	N
HAP4	0	0	N	N	Y
ABF1	1	0	N	Y	N
SBA1	0	0	N	N	Y
SRP21	1	0	N	Y	N
HSK3	1	0	N	Y	N
YKL162C	0	0	N	N	Y
MRP49	1	0	N	Y	N
LST4	1	0	N	Y	N
COY1	1	0	N	Y	N
SPE1	0	0	N	N	Y
SPE2	0	0	N	N	Y
EAP1	1	0	N	Y	N
CBT1	0	0	N	N	Y
YRA2	0	0	N	N	Y
OXP1	1	0	N	Y	N
COS9	0	0	N	N	Y
PAU16	0	0	N	N	Y
ECM9	1	0	N	Y	N
YKR005C	0	0	N	N	Y
MEH1	1	0	N	Y	N
YKR011C	0	0	N	N	Y
YKR015C	0	0	N	N	Y
VPS51	1	0	N	Y	N
NTR2	0	0	N	N	Y
GMH1	1	0	N	Y	N
SPC34	1	0	N	Y	N
YKR041W	0	0	N	N	Y
YKR045C	1	0	N	Y	N
PET10	0	0	N	N	Y
FMP46	1	0	N	Y	N
DYN1	0	0	N	N	Y
MSA2	0	0	N	N	Y
NUP133	1	0	N	Y	N
DAD2	1	0	N	Y	N
TVP38	1	0	N	Y	N
SRL3	0	0	N	N	Y
RPL40B	0	0	N	N	Y
PCC1	1	0	N	Y	N
PCK1	0	0	N	N	Y
SKG1	1	0	N	Y	N
SIR1	0	0	N	N	Y
ORC3	1	0	N	Y	N
YLL007C	0	0	N	N	Y
HIF1	1	0	N	Y	N
PAU17	0	0	N	N	Y
IRC19	1	0	N	Y	N
UBI4	0	0	N	N	Y
ATG10	1	0	N	Y	N
LDB18	0	0	N	N	Y
AQY2	0	1	Y	N	N
YLL053C	0	1	Y	N	N
JLP1	0	0	N	N	Y
AYT1	0	0	N	N	Y
PAU18	0	0	N	N	Y
NSE1	1	0	N	Y	N
TEN1	0	0	N	N	Y
LOT6	0	0	N	N	Y
YLR012C	0	0	N	N	Y
GAT3	1	0	N	Y	N
PML1	0	0	N	N	Y
POM34	0	0	N	N	Y
IRC25	1	0	N	Y	N
YLR030W	0	0	N	N	Y
YLR035C-A	0	0	N	N	Y
YLR036C	0	0	N	N	Y
PAU23	0	0	N	N	Y
YLR042C	0	0	N	N	Y
YLR049C	0	0	N	N	Y
IES3	1	0	N	Y	N
YLR053C	0	0	N	N	Y
BMT6	1	0	N	Y	N
ENV10	1	0	N	Y	N
PET309	1	0	N	Y	N
RFU1	1	0	N	Y	N
SIC1	1	0	N	Y	N
SRL2	0	0	N	N	Y
GEP5	1	0	N	Y	N
IOC2	1	0	N	Y	N
MIM2	1	0	N	Y	N
APC9	1	0	N	Y	N
SRN2	1	0	N	Y	N
YLR125W	0	0	N	N	Y
YLR126C	1	0	N	Y	N
APC2	1	0	N	Y	N
DCN1	0	0	N	N	Y
USB1	1	0	N	Y	N
SLX4	1	0	N	Y	N
SLS1	1	0	N	Y	N
RRN5	1	0	N	Y	N
RMP1	1	0	N	Y	N
SPE4	0	0	N	N	Y
YLR146W-A	0	0	N	N	Y
SMD3	1	0	N	Y	N
PCD1	0	0	N	N	Y
YLR154C-H	0	0	N	N	Y
TAR1	0	0	N	N	Y
YLR156C-A	0	0	N	N	Y
YLR156W	0	0	N	N	Y
YLR157C-A	0	0	N	N	Y
YLR157C-B	0	0	N	N	Y
YLR157C-C	0	0	N	N	Y
YLR157W-D	0	0	N	N	Y
YLR157W-E	0	0	N	N	Y
YLR159C-A	0	0	N	N	Y
YLR159W	0	0	N	N	Y
YLR161W	0	0	N	N	Y
RRT15	0	0	N	N	Y
RPS31	0	0	N	N	Y
YLR173W	1	0	N	Y	N
RFX1	0	0	N	N	Y
ATG26	0	0	N	N	Y
COQ9	1	0	N	Y	N
QRI5	0	0	N	N	Y
HMX1	0	0	N	N	Y
ATG38	0	0	N	N	Y
MSC3	0	0	N	N	Y
YLR224W	0	0	N	N	Y
ADY4	0	0	N	N	Y
YLR227W-A	0	0	N	N	Y
YLR227W-B	0	0	N	N	Y
BNA5	0	0	N	N	Y
ARV1	1	0	N	Y	N
NDL1	0	0	N	N	Y
YLR256W-A	0	0	N	N	Y
RED1	0	0	N	N	Y
NEJ1	0	0	N	N	Y
BOP2	0	0	N	N	Y
YLR271W	0	0	N	N	Y
YLR283W	1	0	N	Y	N
ECI1	1	0	N	Y	N
MEC3	1	0	N	Y	N
ATP14	1	0	N	Y	N
YLR297W	0	0	N	N	Y
YHC1	1	0	N	Y	N
EXG1	1	0	N	Y	N
YLR307C-A	0	0	N	N	Y
YLR312C	0	0	N	N	Y
MRPL15	1	0	N	Y	N
NKP2	0	0	N	N	Y
MMS22	1	0	N	Y	N
RPL38	1	0	N	Y	N
TMA10	1	0	N	Y	N
REC102	0	0	N	N	Y
SPO77	0	0	N	N	Y
YLR346C	0	0	N	N	Y
YLR352W	0	0	N	N	Y
BUD8	0	0	N	N	Y
VPS38	1	0	N	Y	N
YLR361C-A	0	0	N	N	Y
NMD4	1	0	N	Y	N
MDM30	0	0	N	N	Y
VID22	0	0	N	N	Y
PSY3	1	0	N	Y	N
FBP1	0	0	N	N	Y
CTF3	1	0	N	Y	N
SWC7	1	0	N	Y	N
RPS29A	0	0	N	N	Y
ART10	0	0	N	N	Y
CST9	1	0	N	Y	N
FLD1	0	0	N	N	Y
YLR407W	1	0	N	Y	N
BLS1	0	0	N	N	Y
YLR410W-A	0	0	N	N	Y
YLR410W-B	0	0	N	N	Y
VPS36	1	0	N	Y	N
RPN13	1	0	N	Y	N
YLR422W	0	0	N	N	Y
ATG17	1	0	N	Y	N
ATG23	0	0	N	N	Y
DIF1	1	0	N	Y	N
SEC39	1	0	N	Y	N
ECM7	0	0	N	N	Y
GMC2	1	0	N	Y	N
PDP3	1	0	N	Y	N
NBP1	1	0	N	Y	N
PAU4	0	0	N	N	Y
YLR462W	0	0	N	N	Y
YLR464W	0	0	N	N	Y
YML002W	1	0	N	Y	N
YML003W	1	0	N	Y	N
TRM12	1	0	N	Y	N
TAF11	1	0	N	Y	N
PSP2	1	0	N	Y	N
YML018C	1	0	N	Y	N
NSE5	1	0	N	Y	N
SRC1	1	0	N	Y	N
CGI121	1	0	N	Y	N
YML037C	1	0	N	Y	N
YML039W	0	0	N	N	Y
YML040W	0	0	N	N	Y
VPS71	1	0	N	Y	N
CAT2	0	0	N	N	Y
YML045W-A	0	0	N	N	Y
PRM6	1	0	N	Y	N
YML053C	0	0	N	N	Y
SPC2	1	0	N	Y	N
HUG1	0	0	N	N	Y
NTE1	1	0	N	Y	N
MFT1	0	0	N	N	Y
SMA2	0	0	N	N	Y
YML079W	0	0	N	N	Y
ATP18	1	0	N	Y	N
YML083C	0	0	N	N	Y
RAD10	1	0	N	Y	N
TAF13	1	0	N	Y	N
CUE4	1	0	N	Y	N
NUP188	1	0	N	Y	N
MDM1	1	0	N	Y	N
SEC65	1	0	N	Y	N
PML39	0	0	N	N	Y
CTK3	1	0	N	Y	N
DAT1	0	0	N	N	Y
TAF8	1	0	N	Y	N
YML119W	0	0	N	N	Y
COX14	1	0	N	Y	N
COS3	0	0	N	N	Y
AIM34	1	0	N	Y	N
ADI1	0	0	N	N	Y
CSI1	0	0	N	N	Y
HOF1	1	0	N	Y	N
IOC4	1	0	N	Y	N
YMR045C	0	0	N	N	Y
YMR046C	0	0	N	N	Y
YMR050C	0	0	N	N	Y
YMR051C	0	0	N	N	Y
FAR3	1	0	N	Y	N
SEN15	1	0	N	Y	N
SAM37	1	0	N	Y	N
AEP1	1	0	N	Y	N
KAR5	1	0	N	Y	N
SOV1	1	0	N	Y	N
YMR074C	1	0	N	Y	N
RCO1	0	0	N	N	Y
ISF1	0	0	N	N	Y
YMR087W	1	0	N	Y	N
YMR090W	1	0	N	Y	N
CTF13	0	0	N	N	Y
SNO1	0	0	N	N	Y
SNZ1	0	0	N	N	Y
ATP25	1	0	N	Y	N
MUB1	0	0	N	N	Y
MED11	1	0	N	Y	N
YMR114C	1	0	N	Y	N
SPC24	0	0	N	N	Y
YMR122W-A	0	0	N	N	Y
REC114	0	0	N	N	Y
GID8	0	0	N	N	Y
YMR144W	0	0	N	N	Y
YMR147W	0	0	N	N	Y
OSW5	1	0	N	Y	N
SWP1	1	0	N	Y	N
RIM13	1	0	N	Y	N
AIM36	1	0	N	Y	N
ATG16	1	0	N	Y	N
INP2	1	0	N	Y	N
PAI3	0	0	N	N	Y
YMR181C	0	0	N	N	Y
YMR187C	0	0	N	N	Y
MRPS17	1	0	N	Y	N
SPG5	0	0	N	N	Y
CMC4	1	0	N	Y	N
ICY1	0	0	N	N	Y
YMR196W	1	0	N	Y	N
CIK1	0	0	N	N	Y
INP1	1	0	N	Y	N
YMR206W	0	0	N	N	Y
ESC1	0	0	N	N	Y
MRPL44	1	0	N	Y	N
MTF1	1	0	N	Y	N
TRI1	0	1	Y	N	N
CUS1	1	0	N	Y	N
HOR7	0	0	N	N	Y
GFD1	1	0	N	Y	N
PET111	1	0	N	Y	N
TRM732	1	0	N	Y	N
RRN9	1	0	N	Y	N
DSK2	1	0	N	Y	N
AEP2	0	0	N	N	Y
YKU70	1	0	N	Y	N
JNM1	0	0	N	N	Y
DYN3	0	0	N	N	Y
DIA1	1	0	N	Y	N
YMR317W	0	0	N	N	Y
FET4	1	0	N	Y	N
SNO4	0	0	N	N	Y
PAU19	0	0	N	N	Y
YNL011C	1	0	N	Y	N
PBI2	1	0	N	Y	N
YNL018C	0	0	N	N	Y
YNL019C	0	0	N	N	Y
FAP1	1	0	N	Y	N
KSH1	0	0	N	N	Y
YNL033W	0	0	N	N	Y
YNL034W	0	0	N	N	Y
GPI15	0	0	N	N	Y
YNL046W	0	0	N	N	Y
COG5	1	0	N	Y	N
YNL054W-A	0	0	N	N	Y
YNL054W-B	0	0	N	N	Y
YNL058C	1	0	N	Y	N
NIS1	0	0	N	N	Y
SNN1	0	0	N	N	Y
MIC27	1	0	N	Y	N
YNL115C	1	0	N	Y	N
YNL122C	1	0	N	Y	N
NMA111	1	0	N	Y	N
SPC98	1	0	N	Y	N
FYV6	1	0	N	Y	N
EAF7	0	0	N	N	Y
YSF3	1	0	N	Y	N
MFA2	0	0	N	N	Y
YNL146W	0	0	N	N	Y
LSM7	1	0	N	Y	N
ALF1	1	0	N	Y	N
CUZ1	1	0	N	Y	N
NSG2	1	0	N	Y	N
PGA1	1	0	N	Y	N
YNL162W-A	0	0	N	N	Y
IBD2	1	0	N	Y	N
YNL165W	1	0	N	Y	N
SWT21	1	0	N	Y	N
KAR1	0	0	N	N	Y
YNL190W	1	0	N	Y	N
YNL195C	0	0	N	N	Y
SLZ1	0	0	N	N	Y
GCR2	1	0	N	Y	N
YNL208W	1	0	N	Y	N
MER1	0	0	N	N	Y
YNL211C	0	0	N	N	Y
VID27	1	0	N	Y	N
RRG9	1	0	N	Y	N
PEX17	1	0	N	Y	N
IES2	1	0	N	Y	N
YNL217W	1	0	N	Y	N
CNM67	1	0	N	Y	N
ELA1	1	0	N	Y	N
YNL234W	0	0	N	N	Y
CWC25	1	0	N	Y	N
RTC4	1	0	N	Y	N
DSL1	1	0	N	Y	N
POP3	1	0	N	Y	N
YNL284C-A	0	0	N	N	Y
YNL284C-B	0	0	N	N	Y
CUS2	1	0	N	Y	N
MID1	0	0	N	N	Y
RIM21	1	0	N	Y	N
YNL295W	1	0	N	Y	N
MON2	1	0	N	Y	N
TOS6	0	0	N	N	Y
STB1	1	0	N	Y	N
SKP2	1	0	N	Y	N
DAL82	1	0	N	Y	N
EGT2	1	0	N	Y	N
AAD14	0	0	N	N	Y
THI12	0	0	N	N	Y
SNZ2	0	0	N	N	Y
SNO2	0	0	N	N	Y
DDI3	0	0	N	N	Y
COS1	0	0	N	N	Y
ATO2	0	0	N	N	Y
SWM2	0	0	N	N	Y
NRM1	0	0	N	N	Y
CSE2	1	0	N	Y	N
YNR014W	0	0	N	N	Y
MRPL50	1	0	N	Y	N
HUB1	1	0	N	Y	N
ZRG17	1	0	N	Y	N
YNR040W	1	0	N	Y	N
AGA1	0	0	N	N	Y
PET494	1	0	N	Y	N
BIO4	0	0	N	N	Y
YNR062C	0	0	N	N	Y
YNR064C	0	0	N	N	Y
YNR071C	0	0	N	N	Y
YNR073C	0	0	N	N	Y
YNR075C-A	0	0	N	N	Y
COS10	0	0	N	N	Y
PAU6	0	0	N	N	Y
YNR077C	0	0	N	N	Y
CSI2	1	0	N	Y	N
YOL013W-A	0	0	N	N	Y
YOL014W	0	0	N	N	Y
IRC10	0	0	N	N	Y
ESC8	0	0	N	N	Y
YOL024W	0	0	N	N	Y
LAG2	0	0	N	N	Y
MIM1	1	0	N	Y	N
YAP7	1	0	N	Y	N
YOL029C	1	0	N	Y	N
YOL036W	1	0	N	Y	N
PEX15	1	0	N	Y	N
DDR2	0	0	N	N	Y
AIM39	1	0	N	Y	N
YOL057W	1	0	N	Y	N
CRT10	1	0	N	Y	N
NUF2	1	0	N	Y	N
DSC2	1	0	N	Y	N
ATP19	1	0	N	Y	N
ATG19	1	0	N	Y	N
ATG34	0	0	N	N	Y
MHF1	1	0	N	Y	N
SPO21	0	0	N	N	Y
YOL103W-A	0	0	N	N	Y
YOL103W-B	0	0	N	N	Y
NDJ1	1	0	N	Y	N
YOL107W	0	0	N	N	Y
ZEO1	0	0	N	N	Y
SHR5	1	0	N	Y	N
RRI2	0	0	N	N	Y
YOL131W	0	0	N	N	Y
PPM2	1	0	N	Y	N
PEX11	1	0	N	Y	N
ZPS1	0	0	N	N	Y
HPF1	0	0	N	N	Y
IMA2	0	0	N	N	Y
YOL159C-A	0	0	N	N	Y
PAU20	0	0	N	N	Y
AAD15	0	0	N	N	Y
YOL166W-A	0	0	N	N	Y
TIR4	1	0	N	Y	N
TIR2	0	0	N	N	Y
PET127	1	0	N	Y	N
HSP10	1	0	N	Y	N
YOR020W-A	1	0	N	Y	N
CIN5	1	0	N	Y	N
DFG16	1	0	N	Y	N
SHE4	1	0	N	Y	N
IRC23	0	0	N	N	Y
TOM6	1	0	N	Y	N
SLD7	1	0	N	Y	N
MSA1	1	0	N	Y	N
YOR072W-B	0	0	N	N	Y
SGO1	1	0	N	Y	N
BUD21	1	0	N	Y	N
DIA2	1	0	N	Y	N
WHI5	0	0	N	N	Y
LPX1	0	0	N	N	Y
YVC1	1	0	N	Y	N
YOR097C	0	0	N	N	Y
RGS2	1	0	N	Y	N
YOR114W	1	0	N	Y	N
RTC5	1	0	N	Y	N
AFI1	0	0	N	N	Y
YOR131C	1	0	N	Y	N
RUP1	1	0	N	Y	N
YOR142W-A	0	0	N	N	Y
YOR142W-B	0	0	N	N	Y
SPP2	1	0	N	Y	N
YOR152C	0	0	N	N	Y
ISN1	1	0	N	Y	N
SME1	1	0	N	Y	N
MPC54	0	0	N	N	Y
DCI1	1	0	N	Y	N
YOR186W	0	0	N	N	Y
IES4	0	0	N	N	Y
SPR1	1	0	N	Y	N
YOR192C-A	0	0	N	N	Y
YOR192C-B	0	0	N	N	Y
YOR192C-C	0	0	N	N	Y
MRM1	1	0	N	Y	N
GEP3	1	0	N	Y	N
SPR2	0	0	N	N	Y
AIM41	1	0	N	Y	N
RCN2	1	0	N	Y	N
SRL1	0	0	N	N	Y
APC5	1	0	N	Y	N
NAT5	1	0	N	Y	N
OSW1	1	0	N	Y	N
HNT3	0	0	N	N	Y
DSE3	1	0	N	Y	N
RBL2	1	0	N	Y	N
PNT1	1	0	N	Y	N
RIM20	1	0	N	Y	N
HUA2	0	0	N	N	Y
UAF30	0	1	Y	N	N
YOR302W	0	0	N	N	Y
BIL1	0	0	N	N	Y
RRG7	1	0	N	Y	N
SNU66	1	0	N	Y	N
GNT1	1	0	N	Y	N
FRT1	0	0	N	N	Y
YOR338W	1	0	N	Y	N
YOR343W-A	0	0	N	N	Y
YOR343W-B	0	0	N	N	Y
CIN1	1	0	N	Y	N
MNE1	0	0	N	N	Y
MSC6	1	0	N	Y	N
NDD1	0	0	N	N	Y
GDH1	1	0	N	Y	N
RDR1	0	0	N	N	Y
FIT2	0	0	N	N	Y
FIT3	0	0	N	N	Y
YOR385W	1	0	N	Y	N
PHR1	0	0	N	N	Y
YOR387C	0	0	N	N	Y
HSP33	0	0	N	N	Y
PAU21	0	0	N	N	Y
SNF8	1	0	N	Y	N
AEP3	1	0	N	Y	N
NCR1	1	0	N	Y	N
TAF3	1	0	N	Y	N
SWI1	1	0	N	Y	N
CTF19	1	0	N	Y	N
ECM23	1	0	N	Y	N
SMA1	0	0	N	N	Y
YPL034W	0	0	N	N	Y
YPL039W	0	0	N	N	Y
ELC1	1	0	N	Y	N
SGF11	1	0	N	Y	N
DIG1	0	0	N	N	Y
OAZ1	0	0	N	N	Y
LEE1	1	0	N	Y	N
LGE1	0	0	N	N	Y
YPL060C-A	0	0	N	N	Y
YPL067C	0	0	N	N	Y
YPL068C	0	0	N	N	Y
YPL071C	1	0	N	Y	N
GPI2	0	1	Y	N	N
YPL077C	0	0	N	N	Y
SEN54	1	0	N	Y	N
YPL088W	0	0	N	N	Y
SSU1	1	0	N	Y	N
ERI1	0	0	N	N	Y
INA17	1	0	N	Y	N
FMP30	1	0	N	Y	N
YPL107W	1	0	N	Y	N
YPL108W	1	0	N	Y	N
SPC29	0	0	N	N	Y
SPO19	0	0	N	N	Y
SPP1	1	0	N	Y	N
POC4	0	0	N	N	Y
ATG5	0	0	N	N	Y
AIM44	1	0	N	Y	N
PET20	1	0	N	Y	N
SVS1	0	0	N	N	Y
SET6	1	0	N	Y	N
ATG29	1	0	N	Y	N
YPL168W	1	0	N	Y	N
NIP100	1	0	N	Y	N
COA2	1	0	N	Y	N
PRM3	0	0	N	N	Y
CSM4	0	0	N	N	Y
YIG1	0	0	N	N	Y
TYW1	1	0	N	Y	N
SRP72	1	0	N	Y	N
THI6	0	0	N	N	Y
GRE1	0	0	N	N	Y
ALG5	1	0	N	Y	N
YPL229W	0	0	N	N	Y
NSL1	1	0	N	Y	N
CIN2	1	0	N	Y	N
SRP68	1	0	N	Y	N
YPL245W	0	0	N	N	Y
RBD2	1	0	N	Y	N
ICY2	0	0	N	N	Y
VIK1	1	0	N	Y	N
BBP1	0	0	N	N	Y
YPL257W-A	0	0	N	N	Y
YPL257W-B	0	0	N	N	Y
THI21	0	0	N	N	Y
KAR9	1	0	N	Y	N
HSP32	0	0	N	N	Y
PAU22	0	0	N	N	Y
PDH1	0	0	N	N	Y
HAL1	0	0	N	N	Y
ICL2	0	0	N	N	Y
REC8	1	0	N	Y	N
SUT2	0	1	Y	N	N
YPR022C	1	0	N	Y	N
EAF3	0	0	N	N	Y
YPR027C	0	0	N	N	Y
NTO1	1	0	N	Y	N
SPO24	0	0	N	N	Y
THP3	1	0	N	Y	N
MCM16	0	0	N	N	Y
SEC8	1	0	N	Y	N
BRR1	1	0	N	Y	N
YPR063C	1	0	N	Y	N
SPE3	0	0	N	N	Y
YPR071W	0	0	N	N	Y
LTP1	1	0	N	Y	N
YPR078C	0	0	N	N	Y
MRL1	1	0	N	Y	N
MDM36	0	0	N	N	Y
SRP54	1	0	N	Y	N
ASR1	1	0	N	Y	N
RDS3	1	0	N	Y	N
YPR097W	0	0	N	N	Y
SNT309	0	0	N	N	Y
YPR109W	1	0	N	Y	N
RRG8	1	0	N	Y	N
MRI1	0	0	N	N	Y
SCD6	1	0	N	Y	N
TOM5	0	0	N	N	Y
MSS18	0	0	N	N	Y
YPR137C-A	0	0	N	N	Y
YPR137C-B	0	0	N	N	Y
LOA1	1	0	N	Y	N
YPR145C-A	0	0	N	N	Y
YPR147C	1	0	N	Y	N
SUE1	1	0	N	Y	N
URN1	1	0	N	Y	N
YPR158C-C	0	0	N	N	Y
YPR158C-D	0	0	N	N	Y
YPR158W-A	0	0	N	N	Y
YPR158W-B	0	0	N	N	Y
GPH1	0	0	N	N	Y
MMS1	0	0	N	N	Y
BSP1	0	0	N	N	Y
YPR174C	1	0	N	Y	N
GDB1	1	0	N	Y	N
AQY1	0	1	Y	N	N
HPA2	0	0	N	N	Y
YPR196W	1	0	N	Y	N
ARR3	0	0	N	N	Y
YPR202W	0	0	N	N	Y
YPR203W	0	0	N	N	Y
COX1	1	0	N	Y	N
AI1	0	0	N	N	Y
AI2	0	0	N	N	Y
AI3	0	0	N	N	Y
AI4	1	0	N	Y	N
AI5	1	0	N	Y	N
AI5	1	0	N	Y	N
ATP8	0	0	N	N	Y
COB	0	0	N	N	Y
BI2	0	0	N	N	Y
BI3	0	0	N	N	Y
BI4	0	0	N	N	Y
OLI1	1	0	N	Y	N
VAR1	0	0	N	N	Y
SCEI	0	0	N	N	Y
COX2	1	0	N	Y	N
Q0255	0	0	N	N	Y
COX3	0	0	N	N	Y
FLP1	0	0	N	N	Y
REP1	0	0	N	N	Y
DSE2	0	1	Y	N	N
ECL1	0	1	Y	N	N
ECM19	1	0	N	Y	N
ISC10	1	0	N	Y	N
MRPL31	1	0	N	Y	N
PBP2	1	0	N	Y	N
SML1	1	0	N	Y	N
YDR210W	1	0	N	Y	N
YEL076C	0	0	N	N	Y
YER137C	1	0	N	Y	N
YML045W	0	1	Y	N	N
YBR056W	1	0	N	Y	N
PBP2	1	0	N	Y	N
PHO89	0	0	N	N	Y
LDB16	0	0	N	N	Y
PET18	0	0	N	N	Y
RAD61	1	0	N	Y	N
YDR210W	1	0	N	Y	N
EXG2	1	0	N	Y	N
YEL076C	0	0	N	N	Y
YER137C	1	0	N	Y	N
ISC10	0	0	N	N	Y
VEL1	0	0	N	N	Y
ECL1	0	0	N	N	Y
DSE2	0	0	N	N	Y
YIL102C	0	0	N	N	Y
MRS1	1	0	N	Y	N
NNF1	1	0	N	Y	N
TTI1	1	0	N	Y	N
MRPL31	1	0	N	Y	N
YLR162W	0	0	N	N	Y
ECM19	1	0	N	Y	N
YML045W	0	0	N	N	Y
SML1	0	0	N	N	Y
RSF1	0	0	N	N	Y
SPE2	0	0	N	N	Y
YOL159C	0	0	N	N	Y
BDS1	0	0	N	N	Y
YPL257W	0	0	N	N	Y
