# Supplementary material for: Extensive loss of cell-cycle and DNA repair genes in an ancient lineage of bipolar budding yeasts
Source: PLoS Biol. 2019 May 21;17(5):e3000255. doi: 10.1371/journal.pbio.3000255 (PMC6528967; doi:10.1371/journal.pbio.3000255)
Supplement: S4 File — A summary table that details over- and underenrichment analysis results of genes absent in the Hanseniaspora FEL and SEL. GO enrichment results are reported for genes absent in all Hanseniaspora, FEL, SEL, and genes uniquely absent in either lineage. FEL, faster-evolving lineage; GO, gene ontology; SEL, slower-evolving lineage. (XLSX) [file pbio.3000255.s016.xlsx]

## Sheet: Sheet1
# GO enrichment analysis results.
# col 1: The group that the sample list of genes was populated with. E.g., FEL represents genes missing in the FEL, SEL represents genes missing in the SEL, etc.
# col 2: GO term that is enriched or purified
# col 3: BP: biological process; CC: cellular component; MF: molecular function
# col 4: This column indicates if the GO term is enriched (over-represented) and purified (under-represented)
# col 5: The GO term description
# col 6: GO term depth
# col 7: Number in the study related to the GO term
# col 8: P-value FDR corrected
# col 9: genes in study
Group	GO term	Category	Enriched/Purified	GO term name	Depth	Study count	P-value FDR BH	Study items
FEL	GO:0032197	BP	e	transposition, RNA-mediated	3	90	3.80957e-55	YAR009C, YAR010C, YBL005W_A, YBL005W_B, YBL100W_A, YBL100W_B, YBR012W_A, YBR012W_B, YCL019W, YCL020W, YDR034C_C, YDR034C_D, YDR098C_A, YDR098C_B, YDR170W_A, YDR210C_C, YDR210C_D, YDR210W_A, YDR210W_B, YDR261C_C, YDR261C_D, YDR261W_A, YDR261W_B, YDR316W_A, YDR316W_B, YDR365W_A, YDR365W_B, YER137C_A, YER138C, YER159C_A, YER160C, YFL002W_A, YFL002W_B, YGR027W_A, YGR027W_B, YGR038C_A, YGR038C_B, YGR1…
FEL	GO:0032196	BP	e	transposition	2	92	4.6897e-52	RTT105, YAR009C, YAR010C, YBL005W_A, YBL005W_B, YBL100W_A, YBL100W_B, YBR012W_A, YBR012W_B, YCL019W, YCL020W, YDR034C_C, YDR034C_D, YDR098C_A, YDR098C_B, YDR170W_A, YDR210C_C, YDR210C_D, YDR210W_A, YDR210W_B, YDR261C_C, YDR261C_D, YDR261W_A, YDR261W_B, YDR316W_A, YDR316W_B, YDR365W_A, YDR365W_B, YER137C_A, YER138C, YER159C_A, YER160C, YFL002W_A, YFL002W_B, YGR027W_A, YGR027W_B, YGR038C_A, YGR038C…
FEL	GO:0015074	BP	e	DNA integration	7	47	1.40347e-26	FLP1, YAR009C, YBL005W_B, YBL100W_B, YBR012W_B, YCL019W, YDR034C_D, YDR098C_B, YDR210C_D, YDR210W_B, YDR261C_D, YDR261W_B, YDR316W_B, YDR365W_B, YER138C, YER160C, YFL002W_A, YGR027W_B, YGR038C_B, YGR109W_B, YGR161C_D, YGR161W_B, YHL009W_B, YHR214C_B, YIL082W_A, YJL113W, YJR027W, YJR029W, YLR035C_A, YLR157C_B, YLR227W_B, YLR410W_B, YML039W, YML045W, YMR045C, YMR050C, YNL054W_B, YNL284C_B, YOL103W_…
FEL	GO:0006278	BP	e	RNA-dependent DNA biosynthetic process	8	54	8.37086e-21	AI1, AI2, CDC13, EST3, NOP10, POL32, RFA3, TEN1, YAR009C, YBL005W_B, YBL100W_B, YBR012W_B, YCL019W, YDR034C_D, YDR098C_B, YDR210C_D, YDR210W_B, YDR261C_D, YDR261W_B, YDR316W_B, YDR365W_B, YER138C, YER160C, YFL002W_A, YGR027W_B, YGR038C_B, YGR109W_B, YGR161C_D, YGR161W_B, YHL009W_B, YHR214C_B, YIL082W_A, YJL113W, YJR027W, YJR029W, YLR035C_A, YLR157C_B, YLR227W_B, YLR410W_B, YML039W, YML045W, YMR04…
FEL	GO:0006310	BP	e	DNA recombination	7	108	1.91739e-18	AI1, AI2, AI3, AI4, CGI121, CSM2, CST9, ECM11, FLP1, GMC2, GON7, HED1, HOP2, HPR1, IES3, IES4, IES5, IRC19, IRC8, KRE29, LRS4, MCD1, MEC3, MEI4, MER1, MFT1, MHF1, MMS1, MMS22, MMS4, MND2, MSC3, MSC6, NDJ1, NMD2, NSE1, NSE3, NSE5, PCC1, PDS1, POL32, PSY3, RAD10, REC102, REC104, REC107, REC114, REC8, RED1, RFA3, SAE3, SCEI, SEM1, SLD2, SLX4, TAH11, THP2, UPF3, XRS2, YAR009C, YBL005W_B, YBL100W_B, Y…
FEL	GO:0071897	BP	e	DNA biosynthetic process	7	58	2.59835e-14	AI1, AI2, CDC13, CSM2, EST3, NOP10, POL32, POL4, PSY3, RAD10, RFA3, TEN1, YAR009C, YBL005W_B, YBL100W_B, YBR012W_B, YCL019W, YDR034C_D, YDR098C_B, YDR210C_D, YDR210W_B, YDR261C_D, YDR261W_B, YDR316W_B, YDR365W_B, YER138C, YER160C, YFL002W_A, YGR027W_B, YGR038C_B, YGR109W_B, YGR161C_D, YGR161W_B, YHL009W_B, YHR214C_B, YIL082W_A, YJL113W, YJR027W, YJR029W, YLR035C_A, YLR157C_B, YLR227W_B, YLR410W_B…
FEL	GO:0007059	BP	e	chromosome segregation	2	56	2.63109e-10	ASK1, ATG31, BIR1, CBF2, CHL4, CIK1, CNN1, CSM1, CSM2, CSM4, CTF19, CTF3, DAD1, DAD2, DAD3, DAD4, DAM1, DSN1, DUO1, DYN1, ECO1, FIN1, HSK3, IML3, LRS4, MAM1, MCD1, MCM16, MCM21, MCM22, MMS22, MND2, MTW1, NBL1, NDC80, NKP2, NNF1, NSL1, NUF2, OKP1, PDS1, RAD61, REC8, RTT102, SCC4, SGO1, SHE1, SLI15, SPC19, SPC24, SPC25, SPC34, SPC72, SRC1, WIP1, ZIP2
FEL	GO:0051321	BP	e	meiotic cell cycle	3	60	2.0654e-08	ADY2, ADY3, ADY4, AME1, BNS1, CHL4, CIK1, CNM67, CSM1, CSM2, CSM4, CST9, CTF19, CTF3, GMC2, HED1, HOP1, HOP2, IDS2, IME1, IML3, ISC10, LRS4, MAM1, MCM16, MCM21, MCM22, MEI4, MER1, MMS4, MPC54, MSC3, MSC6, NDJ1, NKP1, NKP2, OKP1, REC102, REC104, REC107, REC114, REC8, RED1, RIM8, SAE3, SGO1, SLZ1, SPC98, SPO12, SPO13, SPO16, SPO19, SPO21, SPR6, SSP1, SWM1, TRS85, XRS2, ZIP1, ZIP2
FEL	GO:0006259	BP	e	DNA metabolic process	6	156	3.39617e-07	ABF1, AI1, AI2, AI3, AI4, CCE1, CDC13, CGI121, CSM2, CST9, CTF3, DEF1, EAF3, EAF5, EAF6, EAF7, ECM11, ECO1, ELC1, EST3, FLP1, FYV6, GMC2, GON7, HED1, HNT3, HOP2, HPR1, HUG1, IES2, IES3, IES4, IES5, IRC19, IRC8, KRE29, LGE1, LIF1, LRS4, MAG1, MCD1, MEC3, MEI4, MER1, MFT1, MGT1, MHF1, MHF2, MMS1, MMS22, MMS4, MND2, MRC1, MRS1, MSC3, MSC6, NDJ1, NEJ1, NMD2, NOP10, NSE1, NSE3, NSE5, NUP120, NUP133, N…
FEL	GO:0008608	BP	e	attachment of spindle microtubules to kinetochore	3	22	3.79432e-07	AME1, ASK1, BIR1, CSM1, CTF19, DAD1, DAD2, DAD3, DAD4, DAM1, DSN1, DUO1, HSK3, LRS4, MAD1, MAM1, NDC80, OKP1, SGO1, SPC105, SPC19, SPC34
FEL	GO:0007049	BP	e	cell cycle	2	129	4.03482e-06	ADY2, ADY3, ADY4, AIM20, ALK1, ALK2, AME1, APC2, APC4, APC5, APC9, ASK1, BFA1, BIR1, BNS1, BUD4, BUD8, BUD9, CDC13, CDC26, CHL4, CIK1, CNM67, CNN1, CSM1, CSM2, CSM4, CST9, CTF19, CTF3, DAD1, DAD2, DAD3, DAD4, DAM1, DIA2, DSE3, DSL1, DSN1, DUO1, ECO1, EGT2, FAR3, FAR7, GID8, GMC2, HED1, HOF1, HOP1, HOP2, HSK3, HTL1, IBD2, IDS2, IME1, IML3, ISC10, KAR1, LRS4, MAD1, MAD2, MAM1, MCD1, MCM16, MCM21, M…
FEL	GO:0008380	BP	e	RNA splicing	8	58	9.43907e-06	AAR2, AI3, AI4, BI2, BI3, BI4, BRR1, CBP2, CUS1, CUS2, CWC15, CWC21, CWC25, ECM2, HUB1, ISY1, LSM4, LSM5, LSM7, LUC7, MNE1, MRS1, MSS18, NTC20, NTR2, PET54, PIH1, PML1, POA1, PRP21, PRP38, PRP40, PRP45, PRP6, Q0255, RDS3, SCEI, SEN15, SLU7, SMD3, SME1, SMX2, SNT309, SNU23, SNU56, SNU66, SNU71, SPP2, SPP381, SWT21, SYF1, SYF2, THP3, URN1, YHC1, YJR084W, YMR087W, YSF3
FEL	GO:0051984	BP	e	positive regulation of chromosome segregation	5	15	1.52245e-05	ASK1, DAD1, DAD2, DAD3, DAD4, DAM1, DUO1, FIN1, HSK3, MND2, NDJ1, SGO1, SPC19, SPC34, SPO13
FEL	GO:0051315	BP	e	attachment of mitotic spindle microtubules to kinetochore	4	13	1.98752e-05	ASK1, CSM1, DAD1, DAD2, DAD3, DAD4, DAM1, DUO1, HSK3, MAD1, NDC80, SPC105, SPC19
FEL	GO:0090502	BP	e	RNA phosphodiester bond hydrolysis, endonucleolytic	8	55	2.43439e-05	BUD21, MRPL15, POP3, POP6, POP7, RPR2, SEN15, SEN54, SNM1, YAR009C, YBL005W_B, YBL100W_B, YBR012W_B, YCL019W, YDR034C_D, YDR098C_B, YDR210C_D, YDR210W_B, YDR261C_D, YDR261W_B, YDR316W_B, YDR365W_B, YER138C, YER160C, YFL002W_A, YGR027W_B, YGR038C_B, YGR109W_B, YGR161C_D, YGR161W_B, YHL009W_B, YHR214C_B, YIL082W_A, YJL113W, YJR027W, YJR029W, YLR035C_A, YLR157C_B, YLR227W_B, YLR410W_B, YML039W, YML0…
FEL	GO:0000375	BP	e	RNA splicing, via transesterification reactions	9	44	3.94349e-05	BI3, BI4, CBP2, CUS1, CUS2, CWC15, CWC21, CWC25, ECM2, HUB1, LSM4, LSM5, LSM7, MNE1, MRS1, MSS18, NTC20, NTR2, PET54, PML1, PRP21, PRP40, PRP45, PRP6, Q0255, RDS3, SLU7, SMD3, SME1, SMX2, SNT309, SNU23, SNU56, SNU66, SNU71, SPP2, SPP381, SWT21, SYF2, THP3, URN1, YHC1, YJR084W, YSF3
FEL	GO:0051987	BP	e	positive regulation of attachment of spindle microtubules to kinetochore	7	10	6.07985e-05	ASK1, DAD1, DAD2, DAD3, DAD4, DAM1, DUO1, HSK3, SPC19, SPC34
FEL	GO:1990758	BP	e	mitotic sister chromatid biorientation	5	10	6.07985e-05	ASK1, DAD1, DAD2, DAD3, DAD4, DAM1, DUO1, HSK3, SPC105, SPC19
FEL	GO:0031116	BP	e	positive regulation of microtubule polymerization	10	10	0.000252111	ASK1, DAD1, DAD2, DAD3, DAD4, DAM1, DUO1, HSK3, SPC19, SPC34
FEL	GO:0031112	BP	e	positive regulation of microtubule polymerization or depolymerization	9	10	0.000252111	ASK1, DAD1, DAD2, DAD3, DAD4, DAM1, DUO1, HSK3, SPC19, SPC34
FEL	GO:0051988	BP	e	regulation of attachment of spindle microtubules to kinetochore	6	10	0.000252111	ASK1, DAD1, DAD2, DAD3, DAD4, DAM1, DUO1, HSK3, SPC19, SPC34
FEL	GO:0051983	BP	e	regulation of chromosome segregation	4	32	0.000272537	APC2, APC4, ASK1, BFA1, BIR1, CDC26, CHL4, CTF19, CTF3, DAD1, DAD2, DAD3, DAD4, DAM1, DUO1, FIN1, HSK3, IBD2, IES6, KAR9, MAD1, MAD2, MND2, NDJ1, RAD61, SGO1, SPC105, SPC19, SPC34, SPC72, SPO13, SWM1
FEL	GO:0022402	BP	e	cell cycle process	2	161	0.00035975	ADY3, ADY4, AFI1, AIM44, AME1, APC2, ASK1, ATC1, ATG26, BBP1, BCK2, BFA1, BIR1, BUD4, BUD8, BUD9, CBF2, CHL4, CIK1, CNM67, CSM1, CSM2, CSM4, CST9, CTF19, CTF3, DAD1, DAD2, DAD3, DAD4, DAM1, DSK2, DSN1, DUO1, DYN1, ECM11, ECO1, ESC8, FAR3, FAR7, FIN1, GIP1, GMC2, HED1, HEH2, HOF1, HOP1, HOP2, HPC2, HSK3, HUG1, IBD2, IML3, IOC3, IOC4, IRC18, IRC19, ISC10, JNM1, KAR1, KAR9, LDB18, LGE1, LOH1, LRS4, …
FEL	GO:0006397	BP	e	mRNA processing	8	69	0.000368311	AAR2, AI1, AI2, AI3, AI4, BI2, BI3, BI4, BRR1, CBP1, CBP2, CBT1, CTK3, CUS1, CUS2, CWC15, CWC21, CWC25, ECM2, EDC1, EDC2, FIR1, HPR1, HUB1, ISY1, LSM4, LSM5, LSM7, LUC7, MFT1, MNE1, MRS1, MSS18, MTF2, NTC20, NTR2, PET54, PIH1, PML1, PRP21, PRP38, PRP40, PRP45, PRP6, QRI5, RDS3, REF2, RTT103, SCEI, SLU7, SMD3, SME1, SMX2, SNM1, SNT309, SNU23, SNU56, SNU66, SNU71, SPP2, SPP381, SWT21, SYF1, SYF2, T…
FEL	GO:0006772	BP	e	thiamine metabolic process	6	10	0.000762996	PET18, SNO2, SNO3, THI11, THI12, THI13, THI21, THI4, THI5, THI6
FEL	GO:0031134	BP	e	sister chromatid biorientation	4	12	0.00106155	ASK1, BIR1, DAD1, DAD2, DAD3, DAD4, DAM1, DUO1, HSK3, SGO1, SPC105, SPC19
FEL	GO:0071709	BP	e	membrane assembly	4	11	0.00146116	ADY3, ATG26, MPC54, SMA1, SMA2, SPO21, SPO71, SPO73, SPO77, SSP1, YSW1
FEL	GO:0032120	BP	e	ascospore-type prospore membrane assembly	5	11	0.00146116	ADY3, ATG26, MPC54, SMA1, SMA2, SPO21, SPO71, SPO73, SPO77, SSP1, YSW1
FEL	GO:0042723	BP	e	thiamine-containing compound metabolic process	5	10	0.00191936	PET18, SNO2, SNO3, THI11, THI12, THI13, THI21, THI4, THI5, THI6
FEL	GO:0031113	BP	e	regulation of microtubule polymerization	9	10	0.00191936	ASK1, DAD1, DAD2, DAD3, DAD4, DAM1, DUO1, HSK3, SPC19, SPC34
FEL	GO:0090615	BP	e	mitochondrial mRNA processing	9	6	0.00240469	BI3, BI4, CBP2, MNE1, MSS18, PET54
FEL	GO:0009228	BP	e	thiamine biosynthetic process	7	9	0.00244429	SNO2, SNO3, THI11, THI12, THI13, THI21, THI4, THI5, THI6
FEL	GO:0042724	BP	e	thiamine-containing compound biosynthetic process	6	9	0.00244429	SNO2, SNO3, THI11, THI12, THI13, THI21, THI4, THI5, THI6
FEL	GO:0070192	BP	e	chromosome organization involved in meiotic cell cycle	5	18	0.00245447	CSM1, CSM4, CST9, HED1, HOP1, HOP2, IML3, MAM1, MMS22, MPS3, NDJ1, REC8, RED1, SGO1, SPO13, SPO16, ZIP1, ZIP2
FEL	GO:0000398	BP	e	mRNA splicing, via spliceosome	11	36	0.00257125	CUS1, CUS2, CWC15, CWC21, CWC25, ECM2, HUB1, LSM4, LSM5, LSM7, NTC20, NTR2, PML1, PRP21, PRP40, PRP45, PRP6, RDS3, SLU7, SMD3, SME1, SMX2, SNT309, SNU23, SNU56, SNU66, SNU71, SPP2, SPP381, SWT21, SYF2, THP3, URN1, YHC1, YJR084W, YSF3
FEL	GO:0000377	BP	e	RNA splicing, via transesterification reactions with bulged adenosine as nucleophile	10	36	0.00285539	CUS1, CUS2, CWC15, CWC21, CWC25, ECM2, HUB1, LSM4, LSM5, LSM7, NTC20, NTR2, PML1, PRP21, PRP40, PRP45, PRP6, RDS3, SLU7, SMD3, SME1, SMX2, SNT309, SNU23, SNU56, SNU66, SNU71, SPP2, SPP381, SWT21, SYF2, THP3, URN1, YHC1, YJR084W, YSF3
FEL	GO:0007129	BP	e	synapsis	6	8	0.00288068	CSM4, CST9, HOP1, HOP2, MPS3, NDJ1, ZIP1, ZIP2
FEL	GO:1903046	BP	e	meiotic cell cycle process	3	77	0.00354536	ADY3, ADY4, ATG26, CHL4, CSM1, CSM2, CSM4, CST9, DSN1, ECM11, ECO1, GIP1, GMC2, HED1, HEH2, HOP1, HOP2, IML3, IRC18, IRC19, ISC10, LGE1, LOH1, LRS4, MAM1, MEC3, MEI4, MER1, MHF1, MHF2, MMS22, MMS4, MND2, MPC54, MPS3, MSC3, MSC6, NDJ1, OSW1, PAU8, PDS1, PSY3, RAD10, RAD61, REC102, REC104, REC107, REC114, REC8, RED1, RFA3, RIM21, SAE3, SGO1, SMA1, SMA2, SPO12, SPO13, SPO16, SPO19, SPO21, SPO24, SPO…
FEL	GO:0034087	BP	e	establishment of mitotic sister chromatid cohesion	4	10	0.00413245	CHL4, CTF19, CTF3, ECO1, IML3, MCD1, MCM16, MCM21, MCM22, MPS3
FEL	GO:0006767	BP	e	water-soluble vitamin metabolic process	4	24	0.00566141	BIO2, BIO4, BNA5, ECM31, PAN6, PET18, SNO1, SNO2, SNO3, SNZ1, SNZ2, SNZ3, SPE1, SPE2, SPE3, SPE4, THI11, THI12, THI13, THI21, THI4, THI5, THI6, YGR017W
FEL	GO:0006766	BP	e	vitamin metabolic process	3	24	0.00566141	BIO2, BIO4, BNA5, ECM31, PAN6, PET18, SNO1, SNO2, SNO3, SNZ1, SNZ2, SNZ3, SPE1, SPE2, SPE3, SPE4, THI11, THI12, THI13, THI21, THI4, THI5, THI6, YGR017W
FEL	GO:0000023	BP	e	maltose metabolic process	6	9	0.00571654	IMA1, IMA2, IMA3, IMA4, IMA5, MAL12, MAL13, MAL32, MAL33
FEL	GO:0090305	BP	e	nucleic acid phosphodiester bond hydrolysis	6	81	0.00610196	AI3, AI4, BI2, BI3, BI4, BUD21, CCE1, DXO1, EDC3, EXO5, HNT3, LRP1, MEI4, MMS4, MRPL15, NOP10, NPP1, NPP2, POL32, POP3, POP6, POP7, Q0255, RAD10, REC102, REC104, REC114, RPR2, SCEI, SEN15, SEN54, SNM1, TDP1, USB1, XRS2, YAR009C, YBL005W_B, YBL100W_B, YBR012W_B, YCL019W, YDR034C_D, YDR098C_B, YDR210C_D, YDR210W_B, YDR261C_D, YDR261W_B, YDR316W_B, YDR365W_B, YER138C, YER160C, YFL002W_A, YGR027W_B, …
FEL	GO:0051276	BP	e	chromosome organization	4	80	0.00720725	CDC13, CGI121, CHL4, CIK1, CSM1, CSM2, CSM4, CST9, CTF13, DEF1, DSN1, DYN1, ECM11, ECO1, ESC8, EST3, FIN1, GMC2, GON7, HED1, HOP1, HOP2, IES3, IES4, IES5, IML3, IOC3, IOC4, KEG1, LOH1, LRP1, LRS4, MAD2, MAM1, MCD1, MCM21, MEC3, MHF2, MMS22, MMS4, MND2, MPS3, MRC1, MTW1, NDJ1, NOP10, NSL1, NUP120, NUP133, NUP60, NUR1, PBP2, PCC1, PDS1, RAD10, RAD61, REC8, RED1, RFA3, RIF1, SCC4, SEM1, SGO1, SIR1, …
FEL	GO:0043328	BP	e	protein transport to vacuole involved in ubiquitin-dependent protein catabolic process via the multivesicular body sorting pathway	9	13	0.00738292	COS1, COS10, COS12, COS2, COS3, COS4, COS5, COS6, COS7, COS8, COS9, SNF8, VPS36
FEL	GO:0034502	BP	e	protein localization to chromosome	6	17	0.00772323	AME1, CHL4, CSM1, CTF19, FIN1, IML3, LRS4, MCM21, MTW1, NDC80, REC8, RIF1, SCC4, SGO1, SPC105, SPO13, ZIP1
FEL	GO:0031110	BP	e	regulation of microtubule polymerization or depolymerization	8	10	0.00801493	ASK1, DAD1, DAD2, DAD3, DAD4, DAM1, DUO1, HSK3, SPC19, SPC34
FEL	GO:0034354	BP	e	'de novo' NAD biosynthetic process from tryptophan	13	5	0.00917869	BNA1, BNA2, BNA4, BNA5, BNA6
FEL	GO:0008614	BP	e	pyridoxine metabolic process	6	7	0.00930595	SNO1, SNO2, SNO3, SNZ1, SNZ2, SNZ3, YGR017W
FEL	GO:0009110	BP	e	vitamin biosynthetic process	4	22	0.0094481	BIO2, BIO4, ECM31, PAN6, SNO1, SNO2, SNO3, SNZ1, SNZ2, SNZ3, SPE1, SPE2, SPE3, SPE4, THI11, THI12, THI13, THI21, THI4, THI5, THI6, YGR017W
FEL	GO:0042364	BP	e	water-soluble vitamin biosynthetic process	5	22	0.0094481	BIO2, BIO4, ECM31, PAN6, SNO1, SNO2, SNO3, SNZ1, SNZ2, SNZ3, SPE1, SPE2, SPE3, SPE4, THI11, THI12, THI13, THI21, THI4, THI5, THI6, YGR017W
FEL	GO:0071459	BP	e	protein localization to chromosome, centromeric region	7	11	0.00968149	AME1, CHL4, CTF19, FIN1, IML3, MCM21, MTW1, NDC80, REC8, SPC105, SPO13
FEL	GO:0006414	BP	p	translational elongation	6	1	7.23401e-29	LSO2
FEL	GO:0008152	BP	p	metabolic process	1	609	1.62351e-27	AAD10, AAD14, AAD15, AAD3, AAD4, AAR2, ABF1, ADH4, ADI1, AEP2, AEP3, AHC2, AI1, AI2, AI3, AI4, AIM17, AIM23, ALG5, ALK1, ALK2, APC2, APC4, APC5, APC9, ARV1, ASR1, ATG10, ATG12, ATG14, ATG16, ATG17, ATG19, ATG23, ATG26, ATG29, ATG31, ATG32, ATG34, ATG36, ATG38, ATG5, ATP14, ATP17, ATP18, ATP19, ATP8, AYT1, BDS1, BI2, BI3, BI4, BIO2, BIO4, BMT6, BNA1, BNA2, BNA4, BNA5, BNA6, BNA7, BRR1, BUD21, CAT2…
FEL	GO:0071704	BP	p	organic substance metabolic process	2	563	1.36764e-24	AAD10, AAD14, AAD15, AAD3, AAD4, AAR2, ABF1, ADH4, ADI1, AEP3, AHC2, AI1, AI2, AI3, AI4, ALG5, ALK1, ALK2, APC2, APC4, APC5, APC9, ARV1, ASR1, ATG10, ATG12, ATG16, ATG19, ATG26, ATG5, ATP14, ATP17, ATP18, ATP19, ATP8, BDS1, BI2, BI3, BI4, BIO2, BIO4, BMT6, BNA1, BNA2, BNA4, BNA5, BNA6, BNA7, BRR1, BUD21, CAT2, CBP1, CBP2, CBT1, CCE1, CDC13, CDC26, CGI121, CHO2, CNE1, COQ9, COX1, CSG2, CSI1, CSM2,…
FEL	GO:0044237	BP	p	cellular metabolic process	2	579	1.88451e-24	AAD10, AAD14, AAD15, AAD3, AAD4, AAR2, ABF1, ADH4, ADI1, AEP2, AEP3, AHC2, AI1, AI2, AI3, AI4, AIM23, ALG5, ALK1, ALK2, APC2, APC4, APC5, APC9, ARV1, ASR1, ATG10, ATG12, ATG14, ATG16, ATG17, ATG19, ATG23, ATG26, ATG29, ATG31, ATG32, ATG34, ATG36, ATG38, ATG5, ATP14, ATP17, ATP18, ATP19, ATP8, AYT1, BDS1, BI2, BI3, BI4, BIO2, BIO4, BMT6, BNA1, BNA2, BNA4, BNA5, BNA6, BNA7, BRR1, BUD21, CAT2, CBP1,…
FEL	GO:0044249	BP	p	cellular biosynthetic process	3	204	1.31871e-23	ABF1, ADI1, AI1, AI2, ALG5, ARV1, ATP14, ATP17, ATP18, ATP19, ATP8, BIO2, BIO4, BNA1, BNA2, BNA4, BNA5, BNA6, BNA7, CDC13, CHO2, COQ9, CSG2, CSM2, CWH41, DFG10, DSF2, DUT1, EAF3, ECM31, ECO1, ERI1, EST3, FAP1, FBP1, GAT3, GAT4, GDB1, GDH1, GDH3, GON7, GPI15, GPI18, GPI19, GTF1, HPC2, HPR1, HSP31, HSP32, HSP33, HTL1, IGD1, IMG1, IMG2, INH1, INM1, INM2, INO1, ISN1, KEG1, LDB7, LGE1, LSO2, MAL13, MA…
FEL	GO:0009058	BP	p	biosynthetic process	2	215	3.93028e-23	ABF1, ADH4, ADI1, AI1, AI2, ALG5, ARV1, ATG26, ATP14, ATP17, ATP18, ATP19, ATP8, BIO2, BIO4, BNA1, BNA2, BNA4, BNA5, BNA6, BNA7, CDC13, CHO2, COQ9, CSG2, CSM2, CWH41, DFG10, DSF2, DUT1, EAF3, ECM31, ECO1, ERI1, EST3, FAP1, FBP1, GAT3, GAT4, GDB1, GDH1, GDH3, GON7, GPI15, GPI18, GPI19, GTF1, HPC2, HPR1, HSP31, HSP32, HSP33, HTL1, IGD1, IMG1, IMG2, INH1, INM1, INM2, INO1, IPK1, ISN1, KEG1, LDB7, LG…
FEL	GO:1901576	BP	p	organic substance biosynthetic process	3	213	8.14155e-23	ABF1, ADH4, ADI1, AI1, AI2, ALG5, ARV1, ATG26, ATP14, ATP17, ATP18, ATP19, ATP8, BIO2, BIO4, BNA1, BNA2, BNA4, BNA5, BNA6, BNA7, CDC13, CHO2, COQ9, CSG2, CSM2, CWH41, DFG10, DSF2, DUT1, EAF3, ECM31, ECO1, ERI1, EST3, FAP1, FBP1, GAT3, GAT4, GDB1, GDH1, GDH3, GON7, GPI15, GPI18, GPI19, GTF1, HPC2, HPR1, HSP31, HSP32, HSP33, HTL1, IGD1, IMG1, IMG2, INH1, INM1, INM2, INO1, IPK1, ISN1, KEG1, LDB7, LG…
FEL	GO:0034660	BP	p	ncRNA metabolic process	7	45	2.40744e-15	BMT6, BUD21, CBT1, CGI121, GEP3, GON7, GTF1, LHP1, LRP1, LSM4, LSM5, LSM7, MMS1, MRM1, NOP10, PCC1, PIH1, POA1, POP3, POP6, POP7, PPM2, REF2, RMP1, RPR2, RPS31, RRN10, RRN5, RRN6, RRN9, SEN15, SEN54, SLX9, SNF6, SNM1, SNU66, SRD1, SWM2, TRM12, TRM3, TRM732, TYW1, TYW3, USB1, YMR087W
FEL	GO:0044267	BP	p	cellular protein metabolic process	5	134	3.43837e-15	AHC2, ALG5, ALK1, ALK2, APC2, APC4, APC5, APC9, ARV1, ASR1, ATG10, ATG12, ATG16, ATG5, CDC26, CSI1, CSN9, CST9, CTK3, CTM1, CWH41, DCN1, DEF1, DFG10, DIA2, EAF3, EAF6, EAF7, ECO1, ELA1, ELC1, ENV11, ERI1, ETP1, FUN19, FYV10, GMC2, GNT1, GPI15, GPI18, GPI19, GTF1, GTT1, HIF1, HPA2, HPA3, HUB1, IMG1, IMG2, JHD1, KRE29, LGE1, LTP1, MDM30, MND2, MNL1, MRP10, MRP13, MRP21, MRP49, MRPL15, MRPL31, MRPL4…
FEL	GO:0034645	BP	p	cellular macromolecule biosynthetic process	5	120	9.80729e-15	ABF1, AI1, AI2, CDC13, CSM2, CWH41, DSF2, ECO1, EST3, FAP1, GAT3, GAT4, GDB1, GON7, GTF1, IGD1, IMG1, IMG2, KEG1, LGE1, LSO2, MAL13, MAL33, MRC1, MRP10, MRP13, MRP21, MRP49, MRPL15, MRPL31, MRPL44, MRPL50, MRPL8, MRPS17, MTF2, NOP10, NUT1, ORC3, ORC6, POL32, POL4, PSY3, QRI5, RAD10, RDR1, RFA3, RPL38, RPL40A, RPL40B, RPL41A, RPL41B, RPS29A, RPS29B, RPS31, RRN10, RRN5, RRN6, RRN9, RSF1, RSM28, SLD…
FEL	GO:0009059	BP	p	macromolecule biosynthetic process	4	134	2.45932e-14	ABF1, AI1, AI2, CDC13, CSM2, CWH41, DSF2, EAF3, ECO1, EST3, FAP1, GAT3, GAT4, GDB1, GON7, GTF1, HPC2, HPR1, HTL1, IGD1, IMG1, IMG2, KEG1, LDB7, LGE1, LSO2, MAL13, MAL33, MFT1, MRC1, MRP10, MRP13, MRP21, MRP49, MRPL15, MRPL31, MRPL44, MRPL50, MRPL8, MRPS17, MTF1, MTF2, NOP10, NUT1, ORC3, ORC6, POL32, POL4, PSY3, QRI5, RAD10, RCO1, RDR1, REF2, RFA3, RPL38, RPL40A, RPL40B, RPL41A, RPL41B, RPS29A, RP…
FEL	GO:0043170	BP	p	macromolecule metabolic process	3	438	1.17478e-13	AAR2, ABF1, AEP3, AHC2, AI1, AI2, AI3, AI4, ALG5, ALK1, ALK2, APC2, APC4, APC5, APC9, ARV1, ASR1, ATG10, ATG12, ATG16, ATG19, ATG5, BI2, BI3, BI4, BMT6, BRR1, BUD21, CBP1, CBP2, CBT1, CCE1, CDC13, CDC26, CGI121, CNE1, CSI1, CSM2, CSN9, CST9, CTF3, CTK3, CTM1, CUE4, CUS1, CUS2, CUZ1, CWC15, CWC21, CWC25, CWH41, DCN1, DEF1, DER1, DFG10, DFG16, DIA2, DSF2, DSK2, DXO1, EAF3, EAF5, EAF6, EAF7, EAP1, E…
FEL	GO:1901566	BP	p	organonitrogen compound biosynthetic process	4	84	1.24897e-13	ADI1, ARV1, ATP14, ATP17, ATP18, ATP19, ATP8, BIO2, BIO4, BNA1, BNA2, BNA4, BNA5, BNA6, BNA7, CHO2, CSG2, DUT1, ECM31, GDH1, GDH3, GON7, GTF1, IMG1, IMG2, INH1, ISN1, MDE1, MET28, MRI1, MRP10, MRP13, MRP21, MRP49, MRPL15, MRPL31, MRPL44, MRPL50, MRPL8, MRPS17, MTF2, OLI1, PAN6, PLP1, POF1, PPM2, QRI5, RPL38, RPL40A, RPL40B, RPL41A, RPL41B, RPS29A, RPS29B, RPS31, RSM28, SLS1, SNO1, SNO2, SNO3, SNZ…
FEL	GO:0044238	BP	p	primary metabolic process	2	521	1.72293e-13	AAR2, ABF1, ADH4, ADI1, AEP3, AHC2, AI1, AI2, AI3, AI4, ALG5, ALK1, ALK2, APC2, APC4, APC5, APC9, ARV1, ASR1, ATG10, ATG12, ATG16, ATG19, ATG26, ATG5, ATP14, ATP17, ATP18, ATP19, ATP8, BI2, BI3, BI4, BMT6, BNA1, BNA2, BNA4, BNA5, BNA6, BNA7, BRR1, BUD21, CAT2, CBP1, CBP2, CBT1, CCE1, CDC13, CDC26, CGI121, CHO2, CNE1, COX1, CSG2, CSI1, CSM2, CSN9, CST9, CTF3, CTK3, CTM1, CUE4, CUS1, CUS2, CUZ1, CW…
FEL	GO:0022613	BP	p	ribonucleoprotein complex biogenesis	3	7	1.09471e-12	BUD21, CBT1, NOP10, RPL40A, RPL40B, RPS31, SLX9
FEL	GO:0016072	BP	p	rRNA metabolic process	8	26	1.59985e-12	BMT6, BUD21, CBT1, GEP3, LRP1, LSM4, LSM5, LSM7, MMS1, MRM1, NOP10, PIH1, POP3, POP6, POP7, RMP1, RPS31, RRN10, RRN5, RRN6, RRN9, SLX9, SNF6, SNM1, SNU66, SRD1
FEL	GO:0006793	BP	p	phosphorus metabolic process	3	71	3.36942e-12	ALG5, ALK1, ALK2, ARV1, ATP14, ATP17, ATP18, ATP19, ATP8, BNA1, BNA2, BNA4, BNA5, BNA6, BNA7, CHO2, COX1, CTK3, DET1, DUT1, ERI1, FBP1, FMP30, GAL1, GAL3, GPI15, GPI18, GPI19, GUT2, INM1, INM2, INO1, IPK1, ISN1, LTP1, NPP1, NPP2, NPY1, NTE1, OLI1, PCD1, PGA1, POA1, POF1, PSY4, REF2, RTR2, SLI15, SNO1, SNO2, SNO3, SNZ1, SNZ2, SNZ3, TDA10, TES1, THI11, THI12, THI13, THI21, THI5, THI6, TIM11, UTR4, …
FEL	GO:0006364	BP	p	rRNA processing	9	21	3.37998e-12	BMT6, BUD21, CBT1, GEP3, LRP1, LSM4, LSM5, LSM7, MRM1, NOP10, PIH1, POP3, POP6, POP7, RMP1, RPS31, SLX9, SNF6, SNM1, SNU66, SRD1
FEL	GO:1901564	BP	p	organonitrogen compound metabolic process	3	289	4.53492e-12	ADH4, ADI1, AHC2, ALG5, ALK1, ALK2, APC2, APC4, APC5, APC9, ARV1, ASR1, ATG10, ATG12, ATG16, ATG19, ATG5, ATP14, ATP17, ATP18, ATP19, ATP8, BIO2, BIO4, BNA1, BNA2, BNA4, BNA5, BNA6, BNA7, CAT2, CDC26, CHO2, CNE1, COX1, CSG2, CSI1, CSN9, CST9, CTK3, CTM1, CUE4, CUZ1, CWH41, DAL82, DCN1, DDI2, DDI3, DEF1, DER1, DFG10, DFG16, DIA2, DSK2, DUT1, EAF3, EAF6, EAF7, ECM31, ECO1, ELA1, ELC1, ENV11, ERI1, …
FEL	GO:0044260	BP	p	cellular macromolecule metabolic process	4	346	5.12562e-12	ABF1, AHC2, AI1, AI2, AI3, AI4, ALG5, ALK1, ALK2, APC2, APC4, APC5, APC9, ARV1, ASR1, ATG10, ATG12, ATG16, ATG19, ATG5, BMT6, CBP1, CCE1, CDC13, CDC26, CGI121, CNE1, CSI1, CSM2, CSN9, CST9, CTF3, CTK3, CTM1, CUE4, CUZ1, CWH41, DCN1, DEF1, DER1, DFG10, DIA2, DSF2, DSK2, DXO1, EAF3, EAF5, EAF6, EAF7, EAP1, ECM11, ECO1, EDC1, EDC2, ELA1, ELC1, ENV11, ERI1, EST3, ETP1, EXG1, EXG2, FAP1, FLP1, FUN19, …
FEL	GO:0043603	BP	p	cellular amide metabolic process	4	44	7.10338e-12	BIO2, BIO4, DAL82, ECM31, FMP30, GCG1, GTF1, GTT1, IMG1, IMG2, MRP10, MRP13, MRP21, MRP49, MRPL15, MRPL31, MRPL44, MRPL50, MRPL8, MRPS17, MTF2, OXP1, PAN6, QRI5, RPL38, RPL40A, RPL40B, RPL41A, RPL41B, RPS29A, RPS29B, RPS31, RSM28, SLS1, SPC1, SPC2, SPE1, SPE2, SPE3, SPE4, TES1, VAR1, YNL122C, YPF1
FEL	GO:0016310	BP	p	phosphorylation	5	14	1.1895e-11	ALK1, ALK2, COX1, CTK3, GAL1, GAL3, INM1, INM2, IPK1, SLI15, TDA10, THI21, THI6, XKS1
FEL	GO:0043043	BP	p	peptide biosynthetic process	6	27	1.31266e-11	GTF1, IMG1, IMG2, MRP10, MRP13, MRP21, MRP49, MRPL15, MRPL31, MRPL44, MRPL50, MRPL8, MRPS17, MTF2, QRI5, RPL38, RPL40A, RPL40B, RPL41A, RPL41B, RPS29A, RPS29B, RPS31, RSM28, SLS1, VAR1, YNL122C
FEL	GO:0006412	BP	p	translation	7	27	1.8112e-11	GTF1, IMG1, IMG2, MRP10, MRP13, MRP21, MRP49, MRPL15, MRPL31, MRPL44, MRPL50, MRPL8, MRPS17, MTF2, QRI5, RPL38, RPL40A, RPL40B, RPL41A, RPL41B, RPS29A, RPS29B, RPS31, RSM28, SLS1, VAR1, YNL122C
FEL	GO:0006518	BP	p	peptide metabolic process	5	33	2.67924e-11	GCG1, GTF1, GTT1, IMG1, IMG2, MRP10, MRP13, MRP21, MRP49, MRPL15, MRPL31, MRPL44, MRPL50, MRPL8, MRPS17, MTF2, OXP1, QRI5, RPL38, RPL40A, RPL40B, RPL41A, RPL41B, RPS29A, RPS29B, RPS31, RSM28, SLS1, SPC1, SPC2, VAR1, YNL122C, YPF1
FEL	GO:0006796	BP	p	phosphate-containing compound metabolic process	4	71	3.20402e-11	ALG5, ALK1, ALK2, ARV1, ATP14, ATP17, ATP18, ATP19, ATP8, BNA1, BNA2, BNA4, BNA5, BNA6, BNA7, CHO2, COX1, CTK3, DET1, DUT1, ERI1, FBP1, FMP30, GAL1, GAL3, GPI15, GPI18, GPI19, GUT2, INM1, INM2, INO1, IPK1, ISN1, LTP1, NPP1, NPP2, NPY1, NTE1, OLI1, PCD1, PGA1, POA1, POF1, PSY4, REF2, RTR2, SLI15, SNO1, SNO2, SNO3, SNZ1, SNZ2, SNZ3, TDA10, TES1, THI11, THI12, THI13, THI21, THI5, THI6, TIM11, UTR4, …
FEL	GO:0043604	BP	p	amide biosynthetic process	5	35	3.42719e-11	BIO2, BIO4, ECM31, GTF1, IMG1, IMG2, MRP10, MRP13, MRP21, MRP49, MRPL15, MRPL31, MRPL44, MRPL50, MRPL8, MRPS17, MTF2, PAN6, QRI5, RPL38, RPL40A, RPL40B, RPL41A, RPL41B, RPS29A, RPS29B, RPS31, RSM28, SLS1, SPE1, SPE2, SPE3, SPE4, VAR1, YNL122C
FEL	GO:0034470	BP	p	ncRNA processing	8	39	4.10925e-11	BMT6, BUD21, CBT1, CGI121, GEP3, GON7, LHP1, LRP1, LSM4, LSM5, LSM7, MRM1, NOP10, PCC1, PIH1, POA1, POP3, POP6, POP7, PPM2, REF2, RMP1, RPR2, RPS31, SEN15, SEN54, SLX9, SNF6, SNM1, SNU66, SRD1, SWM2, TRM12, TRM3, TRM732, TYW1, TYW3, USB1, YMR087W
FEL	GO:0042254	BP	p	ribosome biogenesis	4	7	1.93126e-10	BUD21, CBT1, NOP10, RPL40A, RPL40B, RPS31, SLX9
FEL	GO:0044085	BP	p	cellular component biogenesis	2	13	4.17867e-10	AIM44, BUD21, CBT1, CWH41, HOF1, NAG1, NOP10, RIM21, RPI1, RPL40A, RPL40B, RPS31, SLX9
FEL	GO:0006468	BP	p	protein phosphorylation	7	4	5.62662e-10	ALK1, ALK2, CTK3, SLI15
FEL	GO:0006807	BP	p	nitrogen compound metabolic process	2	497	7.09544e-10	AAR2, ABF1, ADH4, ADI1, AEP3, AHC2, AI1, AI2, AI3, AI4, ALG5, ALK1, ALK2, APC2, APC4, APC5, APC9, ARV1, ASR1, ATG10, ATG12, ATG16, ATG19, ATG5, ATP14, ATP17, ATP18, ATP19, ATP8, BI2, BI3, BI4, BIO2, BIO4, BMT6, BNA1, BNA2, BNA4, BNA5, BNA6, BNA7, BRR1, BUD21, CAT2, CBP1, CBP2, CBT1, CCE1, CDC13, CDC26, CGI121, CHO2, CNE1, COX1, CSG2, CSI1, CSM2, CSN9, CST9, CTF3, CTK3, CTM1, CUE4, CUS1, CUS2, CUZ…
FEL	GO:0043412	BP	p	macromolecule modification	4	115	5.13258e-09	AHC2, ALG5, ALK1, ALK2, APC2, APC4, APC5, APC9, ARV1, ASR1, ATG10, ATG12, ATG16, ATG5, BMT6, CDC26, CSI1, CSN9, CST9, CTK3, CTM1, CWH41, DCN1, DEF1, DFG10, DIA2, EAF3, EAF6, EAF7, ECO1, ELA1, ELC1, ERI1, ETP1, FUN19, FYV10, GMC2, GNT1, GPI15, GPI18, GPI19, GTT1, HIF1, HPA2, HPA3, HUB1, JHD1, KRE29, LGE1, LTP1, MAG1, MDM30, MGT1, MND2, MNL1, MRM1, NAT5, NOP10, NSE1, NSE3, NSE5, NTO1, OST4, OST5, O…
FEL	GO:0006810	BP	p	transport	3	183	1.80798e-08	ADY2, AI2, AIM21, APQ12, ARR3, ART10, ARV1, ATG10, ATG12, ATG14, ATG16, ATG19, ATG23, ATG29, ATG31, ATG34, ATG5, ATO2, ATO3, ATP14, ATP17, ATP18, ATP19, ATP8, BSP1, CCH1, CCZ1, CIK1, COG1, COG2, COG3, COG5, COG7, COS1, COS10, COS12, COS2, COS3, COS4, COS5, COS6, COS7, COS8, COS9, COX2, COX3, COY1, DAN1, DER1, DET1, DSL1, DYN1, DYN3, ECM7, EXO84, FET4, FIT1, FIT2, FIT3, GFD1, GMH1, HPR1, HSP10, HS…
FEL	GO:0055085	BP	p	transmembrane transport	4	44	2.77976e-08	ADY2, AI2, ARR3, ATO2, ATO3, ATP14, ATP17, ATP18, ATP19, ATP8, CCH1, COX2, COX3, FET4, HSP10, HSP30, KCH1, KHA1, MID1, MRH1, OLI1, PEX18, PEX2, PEX21, PEX8, PHO89, PRM6, SEC65, SRP14, SRP21, SRP54, SRP68, SRP72, SSU1, TIM11, TOM5, TOM6, YBR287W, YCR023C, YEA4, YKE4, YRO2, YVC1, ZRG17
FEL	GO:0035556	BP	p	intracellular signal transduction	5	7	1.12084e-07	ALK1, ALK2, BIT61, ERI1, RGD2, RPI1, RSF1
FEL	GO:0071702	BP	p	organic substance transport	4	121	1.51138e-07	ADY2, APQ12, ARV1, ATG10, ATG12, ATG14, ATG16, ATG19, ATG23, ATG29, ATG31, ATG34, ATG5, ATO2, ATO3, CCZ1, COG1, COG2, COG3, COG5, COG7, COS1, COS10, COS12, COS2, COS3, COS4, COS5, COS6, COS7, COS8, COS9, DAN1, DER1, DET1, DSL1, EXO84, GFD1, HPR1, HSP10, KSH1, LOA1, LST4, MEH1, MFT1, MIM1, MIM2, MON1, MON2, MRL1, MST27, MST28, MVB12, NCE101, NCR1, NUP120, NUP133, NUP188, NUP60, NUP82, NUP85, PBI2,…
FEL	GO:0051234	BP	p	establishment of localization	2	194	1.74043e-07	ADY2, AI2, AIM21, APQ12, ARR3, ART10, ARV1, ATG10, ATG12, ATG14, ATG16, ATG19, ATG23, ATG29, ATG31, ATG34, ATG5, ATO2, ATO3, ATP14, ATP17, ATP18, ATP19, ATP8, BSP1, CCH1, CCZ1, CIK1, COG1, COG2, COG3, COG5, COG7, COS1, COS10, COS12, COS2, COS3, COS4, COS5, COS6, COS7, COS8, COS9, COX2, COX3, COY1, CSM4, DAN1, DER1, DET1, DSL1, DYN1, DYN3, ECM7, EXO84, FET4, FIT1, FIT2, FIT3, GFD1, GMH1, HPR1, HSP…
FEL	GO:0007165	BP	p	signal transduction	4	19	2.10117e-07	ADF1, ALK1, ALK2, BIT61, ERI1, GPG1, INM1, INM2, MFA1, MFA2, MNL1, OTU1, RGD2, RGS2, RPI1, RSF1, SLM4, YHI9, YHR182W
FEL	GO:0002181	BP	p	cytoplasmic translation	8	8	6.18376e-07	RPL38, RPL40A, RPL40B, RPL41A, RPL41B, RPS29A, RPS29B, RPS31
FEL	GO:0019538	BP	p	protein metabolic process	4	213	1.34145e-06	AHC2, ALG5, ALK1, ALK2, APC2, APC4, APC5, APC9, ARV1, ASR1, ATG10, ATG12, ATG16, ATG19, ATG5, CDC26, CNE1, CSI1, CSN9, CST9, CTK3, CTM1, CUE4, CUZ1, CWH41, DCN1, DEF1, DER1, DFG10, DFG16, DIA2, DSK2, EAF3, EAF6, EAF7, ECO1, ELA1, ELC1, ENV11, ERI1, ETP1, FET4, FUN19, FYV10, GID8, GMC2, GNT1, GON7, GPI15, GPI18, GPI19, GTF1, GTT1, HIF1, HPA2, HPA3, HSP32, HSP33, HUB1, IMG1, IMG2, JAC1, JHD1, KRE29…
FEL	GO:0019220	BP	p	regulation of phosphate metabolic process	6	14	5.2376e-06	ATG17, GCR2, GIP1, LRE1, MAM1, MEH1, NTE1, OPY1, PIG2, PSY4, REG2, SIC1, SLI15, SPL2
FEL	GO:0051174	BP	p	regulation of phosphorus metabolic process	5	14	5.2376e-06	ATG17, GCR2, GIP1, LRE1, MAM1, MEH1, NTE1, OPY1, PIG2, PSY4, REG2, SIC1, SLI15, SPL2
FEL	GO:0006811	BP	p	ion transport	4	40	6.38961e-06	ADY2, AI2, ARR3, ATO2, ATO3, ATP14, ATP17, ATP18, ATP19, ATP8, CCH1, COX2, COX3, ECM7, FET4, FIT1, FIT2, FIT3, HSP30, KCH1, KHA1, LST4, MID1, MRH1, MVB12, OLI1, PHO89, PRM6, SAM37, SNF8, SRN2, SSU1, STP22, TIM11, VPS36, YEA4, YKE4, YRO2, YVC1, ZRG17
FEL	GO:0009451	BP	p	RNA modification	7	12	1.26709e-05	BMT6, MRM1, NOP10, PET309, PPM2, SLZ1, SWM2, TRM12, TRM3, TRM732, TYW1, TYW3
FEL	GO:0043436	BP	p	oxoacid metabolic process	4	49	1.57207e-05	ADH4, ADI1, ATG26, BDS1, BIO2, BIO4, BNA1, BNA2, BNA4, BNA5, BNA6, BNA7, CAT2, DCI1, ECI1, ECM31, FDC1, GDH1, GDH3, GTF1, HPA2, HPA3, HSP31, HSP32, HSP33, ICL1, ICL2, MDE1, MET28, MRI1, PAD1, PAN6, PDH1, PEX11, POX1, SNO1, SNO2, SNO3, SNO4, SPE1, SPE2, SPE3, SPE4, TES1, UTR4, YAT1, YAT2, YER010C, YLR126C
FEL	GO:0006082	BP	p	organic acid metabolic process	3	50	2.29742e-05	ADH4, ADI1, ATG26, BDS1, BIO2, BIO4, BNA1, BNA2, BNA4, BNA5, BNA6, BNA7, CAT2, DCI1, ECI1, ECM31, FDC1, GDH1, GDH3, GTF1, HPA2, HPA3, HSP31, HSP32, HSP33, ICL1, ICL2, JLP1, MDE1, MET28, MRI1, PAD1, PAN6, PDH1, PEX11, POX1, SNO1, SNO2, SNO3, SNO4, SPE1, SPE2, SPE3, SPE4, TES1, UTR4, YAT1, YAT2, YER010C, YLR126C
FEL	GO:0044281	BP	p	small molecule metabolic process	2	103	2.36686e-05	ADH4, ADI1, ALG5, ATG26, ATP14, ATP17, ATP18, ATP19, ATP8, BDS1, BIO2, BIO4, BNA1, BNA2, BNA4, BNA5, BNA6, BNA7, CAT2, COQ9, COX1, DCI1, DFG10, DSF1, DUT1, ECI1, ECM31, FBP1, FDC1, FMP30, GAL1, GAL10, GAL3, GAL7, GDH1, GDH3, GTF1, GUT2, HPA2, HPA3, HSP31, HSP32, HSP33, ICL1, ICL2, INM1, INM2, INO1, IPK1, ISN1, JLP1, MDE1, MET28, MRI1, NPP1, NPP2, NPY1, OLI1, PAD1, PAN6, PCD1, PCK1, PDH1, PET18, P…
FEL	GO:0019725	BP	p	cellular homeostasis	4	16	2.57358e-05	ATC1, COS3, CSG2, HMX1, LOA1, MEH1, MID1, RAV2, RFU1, RRG1, VMA22, VPS51, YKE4, YLR126C, YUH1, YVC1
FEL	GO:0006464	BP	p	cellular protein modification process	6	101	4.5215e-05	AHC2, ALG5, ALK1, ALK2, APC2, APC4, APC5, APC9, ARV1, ASR1, ATG10, ATG12, ATG16, ATG5, CDC26, CSI1, CSN9, CST9, CTK3, CTM1, CWH41, DCN1, DEF1, DFG10, DIA2, EAF3, EAF6, EAF7, ECO1, ELA1, ELC1, ERI1, ETP1, FUN19, FYV10, GMC2, GNT1, GPI15, GPI18, GPI19, GTT1, HIF1, HPA2, HPA3, HUB1, JHD1, KRE29, LGE1, LTP1, MDM30, MND2, MNL1, NAT5, NSE1, NSE3, NSE5, NTO1, OST4, OST5, OTU1, PCI8, PEX2, PGA1, PHR1, PS…
FEL	GO:0036211	BP	p	protein modification process	5	101	4.5215e-05	AHC2, ALG5, ALK1, ALK2, APC2, APC4, APC5, APC9, ARV1, ASR1, ATG10, ATG12, ATG16, ATG5, CDC26, CSI1, CSN9, CST9, CTK3, CTM1, CWH41, DCN1, DEF1, DFG10, DIA2, EAF3, EAF6, EAF7, ECO1, ELA1, ELC1, ERI1, ETP1, FUN19, FYV10, GMC2, GNT1, GPI15, GPI18, GPI19, GTT1, HIF1, HPA2, HPA3, HUB1, JHD1, KRE29, LGE1, LTP1, MDM30, MND2, MNL1, NAT5, NSE1, NSE3, NSE5, NTO1, OST4, OST5, OTU1, PCI8, PEX2, PGA1, PHR1, PS…
FEL	GO:0006520	BP	p	cellular amino acid metabolic process	6	23	5.05643e-05	ADH4, ADI1, BNA1, BNA2, BNA4, BNA5, BNA6, BNA7, GDH1, GDH3, GTF1, HPA2, HPA3, MDE1, MET28, MRI1, PAN6, SNO1, SNO2, SNO3, SPE1, UTR4, YLR126C
FEL	GO:0019752	BP	p	carboxylic acid metabolic process	5	48	5.82925e-05	ADH4, ADI1, ATG26, BIO2, BIO4, BNA1, BNA2, BNA4, BNA5, BNA6, BNA7, CAT2, DCI1, ECI1, ECM31, FDC1, GDH1, GDH3, GTF1, HPA2, HPA3, HSP31, HSP32, HSP33, ICL1, ICL2, MDE1, MET28, MRI1, PAD1, PAN6, PDH1, PEX11, POX1, SNO1, SNO2, SNO3, SNO4, SPE1, SPE2, SPE3, SPE4, TES1, UTR4, YAT1, YAT2, YER010C, YLR126C
FEL	GO:0006820	BP	p	anion transport	5	14	6.27884e-05	ADY2, ARR3, ATO2, ATO3, LST4, MVB12, PHO89, SAM37, SNF8, SRN2, SSU1, STP22, VPS36, YEA4
FEL	GO:0000154	BP	p	rRNA modification	10	3	6.28927e-05	BMT6, MRM1, NOP10
FEL	GO:0051179	BP	p	localization	1	238	7.41698e-05	ADY2, ADY3, AFI1, AFR1, AI2, AIM21, AIM44, AME1, APQ12, ARR3, ART10, ARV1, ATG10, ATG12, ATG14, ATG16, ATG17, ATG19, ATG23, ATG29, ATG31, ATG34, ATG5, ATO2, ATO3, ATP14, ATP17, ATP18, ATP19, ATP8, BBP1, BSP1, BUD4, CCH1, CCZ1, CDC13, CHL4, CIK1, COG1, COG2, COG3, COG5, COG7, COS1, COS10, COS12, COS2, COS3, COS4, COS5, COS6, COS7, COS8, COS9, COX2, COX3, COY1, CSM1, CSM4, CTF19, DAN1, DER1, DET1, …
FEL	GO:0008652	BP	p	cellular amino acid biosynthetic process	7	7	8.0938e-05	ADI1, GDH1, GDH3, MDE1, MET28, MRI1, UTR4
FEL	GO:0042325	BP	p	regulation of phosphorylation	7	8	0.000125463	ATG17, GCR2, LRE1, MAM1, MEH1, SIC1, SLI15, SPL2
FEL	GO:0042221	BP	p	response to chemical	2	47	0.000127569	AGA1, ARR3, ASR1, ATG19, CIN5, CNE1, CUE4, CUP1_1, CUP1_2, CUZ1, DAL82, DDR2, DER1, DSK2, ECM13, ETP1, FIG2, GAL1, GAL3, HAP4, HSP10, HSP30, HSP31, LOT6, MEH1, MNL1, NMA111, OTU1, PLP1, PNT1, POF1, RDR1, RDS3, RGT1, SAY1, SNF8, SRB8, STF2, SWI1, VPS36, XBP1, YBP1, YBP2, YJR115W, YNL190W, YNR064C, ZRG17
FEL	GO:0006950	BP	p	response to stress	2	103	0.000131704	ABF1, ALK1, ALK2, ATG19, ATG5, CIN5, CNE1, CSM2, CST9, CTK3, CUE4, DDR2, DEF1, DER1, DSK2, EAF3, EAF5, EAF6, EAF7, ECM11, ECO1, EDC1, EDC2, ELC1, FRT1, FRT2, FYV6, HAL1, HED1, HMX1, HNT3, HOF1, HPR1, HSP10, HSP26, HSP30, HSP31, HTL1, HUG1, IES2, IES4, KRE29, LIF1, LOT6, LRS4, MAG1, MCD1, MEC3, MGT1, MHF1, MHF2, MMS1, MMS22, MMS4, MNL1, MRC1, NEJ1, NMA111, NPP1, NSE1, NSE3, NSE5, NUP120, NUP133, N…
FEL	GO:0015711	BP	p	organic anion transport	6	11	0.000148629	ADY2, ATO2, ATO3, LST4, MVB12, SAM37, SNF8, SRN2, STP22, VPS36, YEA4
FEL	GO:0034220	BP	p	ion transmembrane transport	5	26	0.000163169	ADY2, AI2, ATO2, ATO3, ATP14, ATP17, ATP18, ATP19, ATP8, CCH1, COX2, COX3, FET4, HSP30, KCH1, KHA1, MID1, MRH1, OLI1, PHO89, PRM6, TIM11, YEA4, YRO2, YVC1, ZRG17
FEL	GO:0050896	BP	p	response to stimulus	1	138	0.000198532	ABF1, AGA1, ALK1, ALK2, ARR3, ASR1, ATG19, ATG5, CIN5, CNE1, CSM2, CST9, CTK3, CUE4, CUP1_1, CUP1_2, CUZ1, DAL82, DDR2, DEF1, DER1, DFG16, DSK2, EAF3, EAF5, EAF6, EAF7, ECM11, ECM13, ECO1, EDC1, EDC2, ELC1, ETP1, FIG2, FRT1, FRT2, FYV6, GAL1, GAL3, HAL1, HAP4, HED1, HMX1, HNT3, HOF1, HPR1, HSP10, HSP26, HSP30, HSP31, HSP32, HSP33, HTL1, HUG1, IES2, IES4, KRE29, LIF1, LOT6, LRS4, MAD1, MAG1, MCD1,…
FEL	GO:1901607	BP	p	alpha-amino acid biosynthetic process	8	7	0.000215427	ADI1, GDH1, GDH3, MDE1, MET28, MRI1, UTR4
FEL	GO:0009987	BP	p	cellular process	1	969	0.0002205	AAD10, AAD14, AAD15, AAD3, AAD4, AAR2, ABF1, ABM1, ADF1, ADH4, ADI1, ADY2, ADY3, ADY4, AEP2, AEP3, AFI1, AFR1, AHC2, AI1, AI2, AI3, AI4, AIM17, AIM20, AIM21, AIM23, AIM44, ALF1, ALG5, ALK1, ALK2, AME1, APC2, APC4, APC5, APC9, APQ12, ARV1, ASF2, ASG7, ASK1, ASR1, ATC1, ATG10, ATG12, ATG14, ATG16, ATG17, ATG19, ATG23, ATG26, ATG29, ATG31, ATG32, ATG34, ATG36, ATG38, ATG5, ATP14, ATP17, ATP18, ATP19…
FEL	GO:0055114	BP	p	oxidation-reduction process	2	53	0.000252111	AAD10, AAD14, AAD15, AAD3, AAD4, ADH4, ADI1, AI1, AI2, AI3, AI4, AIM17, BI2, BI3, BNA1, BNA2, BNA4, CBP1, COB, COX1, COX2, COX3, DCI1, DFG10, DSF1, ECI1, FMP46, GDB1, GDH1, GDH3, GPH1, GUT2, HMX1, IGD1, ISF1, JAC1, JHD1, JLP1, LOT6, MBR1, MIX14, PET20, PEX11, POX1, RGI1, RGI2, RSF1, SLS1, TES1, YGL159W, YJR149W, YPL088W, YPR097W
FEL	GO:0071705	BP	p	nitrogen compound transport	4	118	0.000252895	ADY2, APQ12, ARV1, ATG10, ATG12, ATG14, ATG16, ATG19, ATG23, ATG29, ATG31, ATG34, ATG5, ATO2, ATO3, CCZ1, COG1, COG2, COG3, COG5, COG7, COS1, COS10, COS12, COS2, COS3, COS4, COS5, COS6, COS7, COS8, COS9, DER1, DSL1, EXO84, GFD1, HPR1, HSP10, KSH1, LOA1, LST4, MEH1, MFT1, MIM1, MIM2, MON1, MON2, MRL1, MST27, MST28, MVB12, NCE101, NUP120, NUP133, NUP188, NUP60, NUP82, NUP85, PBI2, PEX17, PEX18, PEX…
FEL	GO:0055086	BP	p	nucleobase-containing small molecule metabolic process	5	26	0.000272537	ATP14, ATP17, ATP18, ATP19, ATP8, BNA1, BNA2, BNA4, BNA5, BNA6, BNA7, COX1, DUT1, GUT2, ISN1, NPP1, NPP2, NPY1, OLI1, PCD1, PLP1, POF1, SPE2, TES1, TIM11, YKL162C
FEL	GO:0016053	BP	p	organic acid biosynthetic process	4	20	0.000308309	ADI1, BIO2, BIO4, BNA4, ECM31, GDH1, GDH3, HSP31, HSP32, HSP33, MDE1, MET28, MRI1, PAN6, SNO4, SPE1, SPE2, SPE3, SPE4, UTR4
FEL	GO:0046394	BP	p	carboxylic acid biosynthetic process	6	20	0.000308309	ADI1, BIO2, BIO4, BNA4, ECM31, GDH1, GDH3, HSP31, HSP32, HSP33, MDE1, MET28, MRI1, PAN6, SNO4, SPE1, SPE2, SPE3, SPE4, UTR4
FEL	GO:0042273	BP	p	ribosomal large subunit biogenesis	4	0	0.000335826
FEL	GO:0071900	BP	p	regulation of protein serine/threonine kinase activity	10	1	0.000339549	SIC1
FEL	GO:0045937	BP	p	positive regulation of phosphate metabolic process	7	3	0.000377938	ATG17, MEH1, SLI15
FEL	GO:0010562	BP	p	positive regulation of phosphorus metabolic process	6	3	0.000377938	ATG17, MEH1, SLI15
FEL	GO:0001932	BP	p	regulation of protein phosphorylation	8	7	0.000398235	ATG17, LRE1, MAM1, MEH1, SIC1, SLI15, SPL2
FEL	GO:0008610	BP	p	lipid biosynthetic process	4	15	0.000498459	ALG5, ARV1, ATG26, CHO2, CSG2, DFG10, ERI1, GPI15, GPI18, GPI19, INO1, NSG1, NSG2, PGA1, YIL102C_A
FEL	GO:0055082	BP	p	cellular chemical homeostasis	5	14	0.00070086	ATC1, COS3, CSG2, HMX1, LOA1, MEH1, MID1, RAV2, RRG1, VMA22, VPS51, YKE4, YLR126C, YVC1
FEL	GO:1901135	BP	p	carbohydrate derivative metabolic process	3	35	0.000701729	ALG5, ARV1, ATP14, ATP17, ATP18, ATP19, ATP8, COX1, CSG2, DFG10, DUT1, ERI1, FBP1, GON7, GPI15, GPI18, GPI19, GUT2, ISN1, MNL1, OLI1, PCD1, PGA1, PLP1, PPM2, SPE2, TES1, TIM11, TRM12, TYW1, TYW3, YEA4, YIL102C_A, YJL132W, YKL162C
FEL	GO:0019693	BP	p	ribose phosphate metabolic process	5	11	0.000708229	ATP14, ATP17, ATP18, ATP19, ATP8, COX1, OLI1, PCD1, TES1, TIM11, YKL162C
FEL	GO:0015849	BP	p	organic acid transport	5	4	0.00072037	ADY2, ATO2, ATO3, LST4
FEL	GO:0018105	BP	p	peptidyl-serine phosphorylation	9	0	0.000754243
FEL	GO:0070887	BP	p	cellular response to chemical stimulus	3	22	0.000786175	CUZ1, DAL82, DDR2, ECM13, GAL1, GAL3, HAP4, HSP30, HSP31, LOT6, MEH1, RGT1, SNF8, SRB8, STF2, SWI1, VPS36, XBP1, YBP1, YBP2, YJR115W, YNL190W
FEL	GO:0000462	BP	p	maturation of SSU-rRNA from tricistronic rRNA transcript (SSU-rRNA, 5.8S rRNA, LSU-rRNA)	11	2	0.00081952	BUD21, SLX9
FEL	GO:0000469	BP	p	cleavage involved in rRNA processing	8	3	0.000829733	BUD21, LRP1, NOP10
FEL	GO:0043549	BP	p	regulation of kinase activity	8	6	0.00099278	ATG17, LRE1, MAM1, SIC1, SLI15, SPL2
FEL	GO:0046942	BP	p	carboxylic acid transport	7	4	0.00103028	ADY2, ATO2, ATO3, LST4
FEL	GO:0000478	BP	p	endonucleolytic cleavage involved in rRNA processing	9	1	0.00109214	BUD21
FEL	GO:0000479	BP	p	endonucleolytic cleavage of tricistronic rRNA transcript (SSU-rRNA, 5.8S rRNA, LSU-rRNA)	10	1	0.00109214	BUD21
FEL	GO:0065008	BP	p	regulation of biological quality	2	77	0.00124074	AIM21, APQ12, ARV1, ATC1, ATG17, ATP25, CAP1, CAP2, CBT1, CCH1, CDC13, CGI121, COS3, CSG2, CTK3, DEF1, EST3, FET4, FIG2, FIT1, FIT2, FIT3, FUN14, GAL3, GIC1, GIC2, GON7, HBT1, HMX1, IES3, IES4, IES5, KHA1, LGE1, LOA1, LOT6, LSO1, LSO2, MDM1, MEC3, MEH1, MID1, MRC1, NOP10, PBP2, PCC1, PET127, PEX11, PEX19, PIH1, PML1, PML39, POX1, RAV2, RFA3, RFU1, RIF1, RRG1, SBA1, SNG1, STN1, TDA2, TEN1, THP2, T…
FEL	GO:0006873	BP	p	cellular ion homeostasis	6	12	0.00128612	ATC1, COS3, CSG2, HMX1, MEH1, MID1, RAV2, RRG1, VMA22, YKE4, YLR126C, YVC1
FEL	GO:0033554	BP	p	cellular response to stress	3	99	0.00151445	ABF1, ALK1, ALK2, ATG19, ATG5, CNE1, CSM2, CST9, CTK3, CUE4, DDR2, DEF1, DER1, DSK2, EAF3, EAF5, EAF6, EAF7, ECM11, ECO1, EDC1, EDC2, ELC1, FRT1, FRT2, FYV6, HED1, HNT3, HOF1, HPR1, HSP26, HSP30, HSP31, HTL1, HUG1, IES2, IES4, KRE29, LIF1, LOT6, LRS4, MAG1, MCD1, MEC3, MGT1, MHF1, MHF2, MMS1, MMS22, MMS4, MNL1, MRC1, NEJ1, NMA111, NPP1, NSE1, NSE3, NSE5, NUP120, NUP133, NUP188, NUP60, OTU1, PCD1,…
FEL	GO:0051716	BP	p	cellular response to stimulus	2	118	0.00160961	ABF1, ALK1, ALK2, ATG19, ATG5, CNE1, CSM2, CST9, CTK3, CUE4, CUZ1, DAL82, DDR2, DEF1, DER1, DFG16, DSK2, EAF3, EAF5, EAF6, EAF7, ECM11, ECM13, ECO1, EDC1, EDC2, ELC1, FRT1, FRT2, FYV6, GAL1, GAL3, HAP4, HED1, HNT3, HOF1, HPR1, HSP26, HSP30, HSP31, HSP32, HSP33, HTL1, HUG1, IES2, IES4, KRE29, LIF1, LOT6, LRS4, MAD1, MAG1, MCD1, MEC3, MEH1, MGT1, MHF1, MHF2, MMS1, MMS22, MMS4, MNL1, MRC1, NEJ1, NMA…
FEL	GO:0043620	BP	p	regulation of DNA-templated transcription in response to stress	10	1	0.00166495	SWI1
FEL	GO:0043618	BP	p	regulation of transcription from RNA polymerase II promoter in response to stress	11	1	0.00166495	SWI1
FEL	GO:0009117	BP	p	nucleotide metabolic process	7	22	0.00169134	ATP14, ATP17, ATP18, ATP19, ATP8, BNA1, BNA2, BNA4, BNA5, BNA6, BNA7, COX1, DUT1, GUT2, ISN1, NPY1, OLI1, PCD1, POF1, TES1, TIM11, YKL162C
FEL	GO:0006865	BP	p	amino acid transport	8	1	0.00243479	LST4
FEL	GO:0046390	BP	p	ribose phosphate biosynthetic process	6	7	0.00274935	ATP14, ATP17, ATP18, ATP19, ATP8, OLI1, TIM11
FEL	GO:0044271	BP	p	cellular nitrogen compound biosynthetic process	4	156	0.00276611	AI1, AI2, ATP14, ATP17, ATP18, ATP19, ATP8, BIO2, BIO4, BNA1, BNA2, BNA4, BNA5, BNA6, BNA7, CDC13, CSM2, DUT1, EAF3, ECM31, EST3, FAP1, GAT3, GAT4, GTF1, HPC2, HPR1, HTL1, IMG1, IMG2, INH1, ISN1, LDB7, MAL13, MAL33, MFT1, MRP10, MRP13, MRP21, MRP49, MRPL15, MRPL31, MRPL44, MRPL50, MRPL8, MRPS17, MTF1, MTF2, NOP10, NUT1, OLI1, PAN6, PLP1, POF1, POL32, POL4, PSY3, QRI5, RAD10, RCO1, RDR1, REF2, RFA…
FEL	GO:0048583	BP	p	regulation of response to stimulus	3	17	0.00303161	BFA1, BIR1, CSI1, CSN9, FAR3, FAR7, LST4, LST7, MEH1, OTU1, PLP1, POG1, PSY4, RRI2, SLX4, VAM6, YJR084W
FEL	GO:0046916	BP	p	cellular transition metal ion homeostasis	9	3	0.00323329	HMX1, YKE4, YLR126C
FEL	GO:0045859	BP	p	regulation of protein kinase activity	9	6	0.00352567	ATG17, LRE1, MAM1, SIC1, SLI15, SPL2
FEL	GO:0051049	BP	p	regulation of transport	4	7	0.00378631	CCH1, MDM30, OTU1, RGT1, SNG1, VAM6, VPS38
FEL	GO:0006753	BP	p	nucleoside phosphate metabolic process	6	24	0.00381627	ATP14, ATP17, ATP18, ATP19, ATP8, BNA1, BNA2, BNA4, BNA5, BNA6, BNA7, COX1, DUT1, GUT2, ISN1, NPP1, NPP2, NPY1, OLI1, PCD1, POF1, TES1, TIM11, YKL162C
FEL	GO:0006812	BP	p	cation transport	5	24	0.00387636	ADY2, AI2, ATO2, ATO3, ATP14, ATP17, ATP18, ATP19, ATP8, CCH1, COX2, COX3, ECM7, FET4, KCH1, KHA1, MID1, OLI1, PHO89, PRM6, TIM11, YKE4, YVC1, ZRG17
FEL	GO:0006090	BP	p	pyruvate metabolic process	7	0	0.00400731
FEL	GO:0006888	BP	p	ER to Golgi vesicle-mediated transport	6	5	0.00448547	COG2, COG3, SEC28, TCA17, TRS85
FEL	GO:0098656	BP	p	anion transmembrane transport	6	5	0.00468137	ADY2, ATO2, ATO3, PHO89, YEA4
FEL	GO:0031325	BP	p	positive regulation of cellular metabolic process	5	80	0.0049586	ABF1, ATG17, ATG23, ATP22, CBS1, CGI121, CSE2, CTK3, DAL82, DCN1, EDC1, EDC2, EDC3, ELC1, FUN19, GAL1, GAL3, GCR2, GON7, HAL1, HAP4, HMLALPHA1, HPR1, IME1, JHD1, MAD2, MATALPHA1, MED11, MED2, MEH1, MER1, MND2, NDD1, NUP120, NUP133, NUP85, PAU8, PCC1, PDP3, PET111, PET122, PET309, PET494, PET54, PEX22, PFD1, PGD1, PLP1, POG1, RAD9, RCO1, RFX1, RGT1, RPI1, RPN13, RRN10, RRN5, RUP1, SAW1, SBA1, SIR4…
FEL	GO:0018209	BP	p	peptidyl-serine modification	8	1	0.00498109	YIR042C
FEL	GO:1990542	BP	p	mitochondrial transmembrane transport	5	2	0.0050885	HSP10, TOM6
FEL	GO:0098657	BP	p	import into cell	4	10	0.00536471	ART10, ARV1, BSP1, COS10, COS7, LDB17, MID1, MON2, PEP7, RIM8
FEL	GO:0006897	BP	p	endocytosis	5	9	0.00546659	ART10, ARV1, BSP1, COS10, COS7, LDB17, MON2, PEP7, RIM8
FEL	GO:0009112	BP	p	nucleobase metabolic process	6	0	0.00563911
FEL	GO:0003333	BP	p	amino acid transmembrane transport	9	0	0.00563911
FEL	GO:1902531	BP	p	regulation of intracellular signal transduction	6	5	0.00614229	BFA1, LST4, LST7, MEH1, VAM6
FEL	GO:0030036	BP	p	actin cytoskeleton organization	5	3	0.00652895	BIT61, CAP2, SHE4
FEL	GO:0097435	BP	p	supramolecular fiber organization	3	3	0.00652895	BIL1, SPC98, TWF1
FEL	GO:0030003	BP	p	cellular cation homeostasis	7	12	0.00664533	ATC1, COS3, CSG2, HMX1, MEH1, MID1, RAV2, RRG1, VMA22, YKE4, YLR126C, YVC1
FEL	GO:0048193	BP	p	Golgi vesicle transport	5	20	0.00676142	COG1, COG2, COG3, COG5, COG7, COY1, DSL1, EXO84, MON2, PEP7, SEC28, SEC39, SEC5, SEC8, SYN8, TCA17, TIP20, TRS65, TRS85, YOL107W
FEL	GO:0034599	BP	p	cellular response to oxidative stress	4	7	0.00689191	DDR2, HSP30, HSP31, LOT6, XBP1, YBP1, YBP2
FEL	GO:0009260	BP	p	ribonucleotide biosynthetic process	9	7	0.00689191	ATP14, ATP17, ATP18, ATP19, ATP8, OLI1, TIM11
FEL	GO:0044283	BP	p	small molecule biosynthetic process	3	47	0.00693639	ADH4, ADI1, BIO2, BIO4, BNA4, COQ9, DFG10, DUT1, ECM31, FBP1, GDH1, GDH3, HSP31, HSP32, HSP33, INM1, INM2, INO1, IPK1, ISN1, MDE1, MET28, MRI1, PAN6, PCK1, PLP1, SNO1, SNO2, SNO3, SNO4, SNZ1, SNZ2, SNZ3, SPE1, SPE2, SPE3, SPE4, THI11, THI12, THI13, THI21, THI4, THI5, THI6, UTR4, YGR017W, YIG1
FEL	GO:0065007	BP	p	biological regulation	1	362	0.00693639	ABF1, ADF1, AEP1, AEP2, AIM21, ALK1, ALK2, APC2, APC4, APQ12, ARV1, ASF2, ASK1, ATC1, ATG12, ATG17, ATG23, ATG5, ATP22, ATP25, BCK2, BFA1, BIR1, BIT61, BLI1, BLS1, CAP1, CAP2, CBP1, CBS1, CBT1, CCH1, CCZ1, CDC13, CDC26, CGI121, CHL4, CIK1, CIN1, CIN2, CIN5, CNL1, CNN1, COS3, COX14, CRT10, CSE2, CSG2, CSI1, CSM4, CSN9, CTF19, CTF3, CTK3, DAD1, DAD2, DAD3, DAD4, DAL82, DAM1, DAT1, DCN1, DEF1, DIA2,…
FEL	GO:0010648	BP	p	negative regulation of cell communication	5	1	0.00711905	PLP1
FEL	GO:0006629	BP	p	lipid metabolic process	3	39	0.00746695	ALG5, ARV1, ATG26, CAT2, CHO2, CSG2, DCI1, DFG10, ECI1, ERI1, FMP30, GPI15, GPI18, GPI19, ICL2, INM1, INM2, INO1, LOA1, LPX1, MPO1, NCR1, NMA111, NSG1, NSG2, NTE1, PDH1, PEX11, PGA1, POX1, SAY1, TES1, TSC3, YAT1, YAT2, YIL102C_A, YJL132W, YJR154W, YPR147C
FEL	GO:0030490	BP	p	maturation of SSU-rRNA	10	5	0.00834947	BUD21, GEP3, LSM7, RPS31, SLX9
FEL	GO:0006418	BP	p	tRNA aminoacylation for protein translation	10	0	0.00870072
FEL	GO:0009259	BP	p	ribonucleotide metabolic process	8	11	0.00895032	ATP14, ATP17, ATP18, ATP19, ATP8, COX1, OLI1, PCD1, TES1, TIM11, YKL162C
FEL	GO:0044255	BP	p	cellular lipid metabolic process	4	35	0.00930595	ALG5, ARV1, ATG26, CAT2, CHO2, CSG2, DCI1, DFG10, ECI1, ERI1, FMP30, GPI15, GPI18, GPI19, ICL2, INM1, INM2, INO1, LPX1, MPO1, NCR1, NMA111, NTE1, PDH1, PEX11, PGA1, POX1, SAY1, TES1, TSC3, YAT1, YAT2, YIL102C_A, YJL132W, YPR147C
FEL	GO:0060627	BP	p	regulation of vesicle-mediated transport	5	2	0.0099775	VAM6, VPS38
FEL	GO:0000943	CC	e	retrotransposon nucleocapsid	5	91	6.04698e-57	YAR009C, YAR010C, YBL005W_A, YBL005W_B, YBL100W_A, YBL100W_B, YBR012W_A, YBR012W_B, YCL019W, YCL020W, YDR034C_C, YDR034C_D, YDR098C_A, YDR098C_B, YDR170W_A, YDR210C_C, YDR210C_D, YDR210W_A, YDR210W_B, YDR261C_C, YDR261C_D, YDR261W_A, YDR261W_B, YDR316W_A, YDR316W_B, YDR365W_A, YDR365W_B, YER137C_A, YER138C, YER159C_A, YER160C, YFL002W_A, YFL002W_B, YGR027W_A, YGR027W_B, YGR038C_A, YGR038C_B, YGR1…
FEL	GO:0000777	CC	e	condensed chromosome kinetochore	6	45	6.81637e-16	AME1, ASK1, BIR1, CBF2, CHL4, CNN1, CSM1, CTF13, CTF19, CTF3, DAD1, DAD2, DAD3, DAD4, DAM1, DSN1, DUO1, FIN1, HSK3, IML3, KAR9, KRE28, MAD1, MAD2, MAM1, MCM16, MCM21, MCM22, MTW1, NDC80, NKP1, NKP2, NNF1, NSL1, NUF2, OKP1, SGO1, SLI15, SPC105, SPC19, SPC24, SPC25, SPC34, WIP1, YBP2
FEL	GO:0000776	CC	e	kinetochore	5	45	1.24576e-13	AME1, ASK1, BIR1, CBF2, CHL4, CNN1, CSM1, CTF13, CTF19, CTF3, DAD1, DAD2, DAD3, DAD4, DAM1, DSN1, DUO1, FIN1, HSK3, IML3, KAR9, KRE28, MAD1, MAD2, MAM1, MCM16, MCM21, MCM22, MTW1, NDC80, NKP1, NKP2, NNF1, NSL1, NUF2, OKP1, SGO1, SLI15, SPC105, SPC19, SPC24, SPC25, SPC34, WIP1, YBP2
FEL	GO:0000775	CC	e	chromosome, centromeric region	6	46	6.8448e-11	AME1, ASK1, CBF2, CHL4, CNN1, CSM1, CTF13, CTF19, CTF3, DAD1, DAD2, DAD3, DAD4, DAM1, DSL1, DSN1, DUO1, HSK3, IML3, KRE28, LRS4, MCD1, MCM16, MCM21, MCM22, MTW1, NDC80, NKP1, NKP2, NNF1, NSL1, NUF2, OKP1, REC8, SGO1, SIR1, SLD7, SLI15, SPC105, SPC19, SPC24, SPC25, SPC34, SPO13, WIP1, ZIP1
FEL	GO:0044428	CC	e	nuclear part	4	357	2.45855e-09	AAR2, ABF1, AHC2, AME1, APC2, APC4, APC5, APC9, APQ12, ASF2, ASK1, BIR1, BRR1, BUD21, CBF2, CDC13, CDC26, CHL4, COS10, COS8, CRT10, CSE2, CSI1, CSM1, CSM4, CSN9, CST9, CTF13, CTF19, CTF3, CTK3, CUS1, CUS2, CWC15, CWC21, CWC25, DAD1, DAD2, DAD3, DAD4, DAM1, DSN1, DUO1, EAF3, EAF5, EAF6, EAF7, ECM11, ECM2, ECO1, EDC2, ELA1, ELC1, ESC1, EST3, FIN1, FUN19, GCR2, GFD1, GMC2, GPI19, GTT3, HAP4, HED1, H…
FEL	GO:0098687	CC	e	chromosomal region	5	77	5.13258e-09	AME1, ASF2, ASK1, CBF2, CDC13, CGI121, CHL4, CNN1, CSM1, CSM4, CTF13, CTF19, CTF3, DAD1, DAD2, DAD3, DAD4, DAM1, DEF1, DIA2, DSL1, DSN1, DUO1, ESC1, EST3, FYV6, GON7, HIF1, HPR1, HSK3, IES3, IML3, KRE28, LRS4, MCD1, MCM16, MCM21, MCM22, MEC3, MFT1, MPS3, MRC1, MTW1, NDC80, NDJ1, NKP1, NKP2, NNF1, NSL1, NUF2, NUP120, NUP133, OKP1, ORC3, PCC1, REC8, RFA3, RIF1, SAS4, SDC1, SGO1, SIR1, SIR4, SLD7, S…
FEL	GO:0005694	CC	e	chromosome	5	69	4.48065e-08	AME1, ASK1, CBF2, CDC13, CGI121, CHL4, CNN1, CSM1, CST9, CTF13, CTF19, CTF3, DAD1, DAD2, DAD3, DAD4, DAM1, DEF1, DSN1, DUO1, EST3, FYV6, GON7, HED1, HOP1, HOP2, HSK3, IML3, KRE28, LRS4, MCD1, MCM16, MCM21, MCM22, MEI4, MRC1, MTW1, NDC80, NDJ1, NKP1, NKP2, NNF1, NSE5, NSL1, NUF2, OKP1, PCC1, REC102, REC104, REC107, REC114, REC8, RFA3, RIF1, SAE3, SGO1, SIR1, SLI15, SPC105, SPC19, SPC24, SPC25, SPC…
FEL	GO:0005618	CC	e	cell wall	3	58	9.10203e-08	AGA1, AGA2, ANS1, DAN1, DAN4, DSE2, EGT2, EXG1, EXG2, FIG2, FIT1, FIT2, FIT3, FLO11, HPF1, OSW1, PAU1, PAU10, PAU11, PAU12, PAU13, PAU14, PAU15, PAU16, PAU17, PAU18, PAU19, PAU2, PAU20, PAU21, PAU22, PAU23, PAU24, PAU3, PAU4, PAU5, PAU6, PAU7, PAU8, PAU9, SAG1, SED1, SPI1, SPO19, SPR1, SPR2, SRL1, SVS1, TIP1, TIR1, TIR2, TIR3, TIR4, TOS6, YBR056W, YLR042C, YNL190W, ZPS1
FEL	GO:0030312	CC	e	external encapsulating structure	2	58	9.10203e-08	AGA1, AGA2, ANS1, DAN1, DAN4, DSE2, EGT2, EXG1, EXG2, FIG2, FIT1, FIT2, FIT3, FLO11, HPF1, OSW1, PAU1, PAU10, PAU11, PAU12, PAU13, PAU14, PAU15, PAU16, PAU17, PAU18, PAU19, PAU2, PAU20, PAU21, PAU22, PAU23, PAU24, PAU3, PAU4, PAU5, PAU6, PAU7, PAU8, PAU9, SAG1, SED1, SPI1, SPO19, SPR1, SPR2, SRL1, SVS1, TIP1, TIR1, TIR2, TIR3, TIR4, TOS6, YBR056W, YLR042C, YNL190W, ZPS1
FEL	GO:0009277	CC	e	fungal-type cell wall	4	55	3.13042e-07	AGA1, AGA2, DAN1, DAN4, DSE2, EGT2, EXG1, EXG2, FIG2, FIT1, FIT2, FIT3, HPF1, PAU1, PAU10, PAU11, PAU12, PAU13, PAU14, PAU15, PAU16, PAU17, PAU18, PAU19, PAU2, PAU20, PAU21, PAU22, PAU23, PAU24, PAU3, PAU4, PAU5, PAU6, PAU7, PAU8, PAU9, SAG1, SED1, SPI1, SPO19, SPR1, SPR2, SRL1, SVS1, TIP1, TIR1, TIR2, TIR3, TIR4, TOS6, YBR056W, YLR042C, YNL190W, ZPS1
FEL	GO:0000942	CC	e	condensed nuclear chromosome outer kinetochore	6	12	4.07072e-07	ASK1, CHL4, DAD1, DAD2, DAD3, DAD4, DAM1, DUO1, HSK3, IML3, SPC19, SPC34
FEL	GO:0000940	CC	e	condensed chromosome outer kinetochore	5	12	4.07072e-07	ASK1, CHL4, DAD1, DAD2, DAD3, DAD4, DAM1, DUO1, HSK3, IML3, SPC19, SPC34
FEL	GO:0000778	CC	e	condensed nuclear chromosome kinetochore	7	23	1.38071e-06	BIR1, CBF2, CSM1, CTF13, CTF19, CTF3, FIN1, KAR9, KRE28, MAD1, MAD2, MAM1, MCM16, MCM21, MCM22, NDC80, NUF2, OKP1, SGO1, SPC105, SPC24, SPC25, YBP2
FEL	GO:0042729	CC	e	DASH complex	7	10	8.26449e-06	ASK1, DAD1, DAD2, DAD3, DAD4, DAM1, DUO1, HSK3, SPC19, SPC34
FEL	GO:0044454	CC	e	nuclear chromosome part	5	99	3.82693e-05	AME1, ASF2, ASK1, BIR1, CBF2, CDC13, CHL4, CSM1, CSM4, CST9, CTF13, CTF19, CTF3, DAD1, DAD2, DAD3, DAD4, DAM1, DSN1, DUO1, EAF3, ECM11, ECO1, ESC1, FIN1, GMC2, HOP1, HSK3, HTL1, IES1, IES2, IES3, IES4, IES5, IES6, IML3, IOC2, IOC3, IOC4, KAR9, KRE28, LDB7, MAD1, MAD2, MAM1, MCD1, MCM16, MCM21, MCM22, MEC3, MMS4, MPS3, MRC1, MTW1, NDC80, NDJ1, NNF1, NSL1, NUF2, OKP1, ORC3, ORC6, POG1, POL32, RCO1,…
FEL	GO:0005815	CC	e	microtubule organizing center	5	32	4.97716e-05	ADY3, ADY4, AME1, ASK1, BBP1, BFA1, CBF2, CIK1, CNM67, DAD1, DAD2, DAM1, DYN1, FIN1, KAR1, KAR9, KRE28, MPC54, MPS2, MPS3, NBP1, NDJ1, PRM3, SPC105, SPC29, SPC42, SPC72, SPC98, SPO21, SPO74, VIK1, YPR174C
FEL	GO:0005816	CC	e	spindle pole body	6	32	4.97716e-05	ADY3, ADY4, AME1, ASK1, BBP1, BFA1, CBF2, CIK1, CNM67, DAD1, DAD2, DAM1, DYN1, FIN1, KAR1, KAR9, KRE28, MPC54, MPS2, MPS3, NBP1, NDJ1, PRM3, SPC105, SPC29, SPC42, SPC72, SPC98, SPO21, SPO74, VIK1, YPR174C
FEL	GO:0005819	CC	e	spindle	5	23	8.74233e-05	ASK1, BIR1, CBF2, CIK1, CSM1, DAD1, DAD2, DAD3, DAD4, DAM1, DUO1, FIN1, HSK3, KAR9, MAD1, NBL1, PDS1, SHE1, SLI15, SPC19, SPC34, SPO13, YKR041W
FEL	GO:0031225	CC	e	anchored component of membrane	3	30	0.000148629	AGA1, ANS1, DAN1, DAN4, DSE2, EGT2, EXG2, FIG2, FIT1, FIT2, FIT3, FLO11, HPF1, SAG1, SED1, SPI1, SPO19, SPR2, TIP1, TIR1, TIR2, TIR3, TIR4, TOS6, YAR066W, YCL048W_A, YDR524C_B, YHR214W, YLR042C, YNL190W
FEL	GO:0044427	CC	e	chromosomal part	4	130	0.000193269	AME1, ASF2, ASK1, BIR1, CBF2, CDC13, CGI121, CHL4, CNN1, CSM1, CSM2, CSM4, CST9, CTF13, CTF19, CTF3, DAD1, DAD2, DAD3, DAD4, DAM1, DEF1, DIA2, DSL1, DSN1, DUO1, EAF3, ECM11, ECO1, ESC1, EST3, FIN1, FYV6, GMC2, GON7, HIF1, HOP1, HPR1, HSK3, HTL1, IES1, IES2, IES3, IES4, IES5, IES6, IML3, IOC2, IOC3, IOC4, KAR9, KRE28, KRE29, LDB7, LIN1, LRS4, MAD1, MAD2, MAM1, MCD1, MCM16, MCM21, MCM22, MEC3, MFT1…
FEL	GO:0005874	CC	e	microtubule	6	29	0.000301959	ALF1, ASK1, ATG31, BIR1, CIK1, CIN1, CIN2, DAD1, DAD2, DAD3, DAD4, DAM1, DUO1, DYN1, DYN3, FIN1, HSK3, JNM1, KAR1, KAR9, NDL1, NIP100, NUF2, RBL2, SHE1, SLI15, SPC19, SPC34, SPC98
FEL	GO:0099512	CC	e	supramolecular fiber	3	32	0.000342059	ALF1, ASK1, ATG31, BIR1, CAP1, CAP2, CIK1, CIN1, CIN2, DAD1, DAD2, DAD3, DAD4, DAM1, DUO1, DYN1, DYN3, FIN1, HSK3, JNM1, KAR1, KAR9, NDL1, NIP100, NUF2, RBL2, SHE1, SLI15, SPC19, SPC34, SPC98, TWF1
FEL	GO:0099080	CC	e	supramolecular complex	1	32	0.000342059	ALF1, ASK1, ATG31, BIR1, CAP1, CAP2, CIK1, CIN1, CIN2, DAD1, DAD2, DAD3, DAD4, DAM1, DUO1, DYN1, DYN3, FIN1, HSK3, JNM1, KAR1, KAR9, NDL1, NIP100, NUF2, RBL2, SHE1, SLI15, SPC19, SPC34, SPC98, TWF1
FEL	GO:0099513	CC	e	polymeric cytoskeletal fiber	5	32	0.000342059	ALF1, ASK1, ATG31, BIR1, CAP1, CAP2, CIK1, CIN1, CIN2, DAD1, DAD2, DAD3, DAD4, DAM1, DUO1, DYN1, DYN3, FIN1, HSK3, JNM1, KAR1, KAR9, NDL1, NIP100, NUF2, RBL2, SHE1, SLI15, SPC19, SPC34, SPC98, TWF1
FEL	GO:0099081	CC	e	supramolecular polymer	2	32	0.000342059	ALF1, ASK1, ATG31, BIR1, CAP1, CAP2, CIK1, CIN1, CIN2, DAD1, DAD2, DAD3, DAD4, DAM1, DUO1, DYN1, DYN3, FIN1, HSK3, JNM1, KAR1, KAR9, NDL1, NIP100, NUF2, RBL2, SHE1, SLI15, SPC19, SPC34, SPC98, TWF1
FEL	GO:0072686	CC	e	mitotic spindle	6	12	0.000477294	ASK1, CSM1, DAD1, DAD2, DAD3, DAD4, DAM1, DUO1, FIN1, KAR9, MAD1, YKR041W
FEL	GO:0005856	CC	e	cytoskeleton	5	59	0.00126029	ADY3, ADY4, AIM21, ALF1, ASK1, ATG31, BBP1, BFA1, BSP1, BUD4, CAP2, CBF2, CIK1, CIN2, CNM67, DAD1, DAD2, DAD3, DAD4, DAM1, DUO1, DYN1, DYN3, FIN1, GIC1, GIC2, HOF1, HSK3, HSP42, IBD2, JNM1, KAR1, KAR9, KRE28, MPC54, MPS2, MPS3, MTW1, NBL1, NDL1, NIP100, PRM3, RBL2, SGO1, SHE1, SLD7, SLI15, SPC105, SPC19, SPC29, SPC34, SPC42, SPC72, SPC98, SPO21, SPO74, TWF1, VIK1, YPR174C
FEL	GO:0044430	CC	e	cytoskeletal part	4	73	0.00141641	ADY3, ADY4, AIM21, ALF1, AME1, ASK1, ATG31, BBP1, BFA1, BIR1, BSP1, BUD4, CAP1, CAP2, CBF2, CIK1, CIN1, CIN2, CNM67, CSM1, DAD1, DAD2, DAD3, DAD4, DAM1, DSN1, DUO1, DYN1, DYN3, FIN1, HOF1, HSK3, IBD2, JNM1, KAR1, KAR9, KRE28, LDB18, MAD1, MPC54, MPS2, MPS3, MTW1, NBL1, NBP1, NDJ1, NDL1, NIP100, NSL1, NUF2, PDS1, PRM3, RBL2, SGO1, SHE1, SLD7, SLI15, SPC105, SPC19, SPC29, SPC34, SPC42, SPC72, SPC98…
FEL	GO:0005681	CC	e	spliceosomal complex	5	37	0.00186997	BRR1, CRT10, CUS1, CUS2, CWC15, CWC21, CWC25, ECM2, ISY1, LSM4, LSM5, LSM7, LUC7, NTC20, NTR2, PRP21, PRP38, PRP40, PRP45, PRP6, RDS3, SLU7, SMD3, SME1, SMX2, SNT309, SNU23, SNU56, SNU66, SNU71, SPP2, SPP381, SYF1, SYF2, URN1, YHC1, YSF3
FEL	GO:0031083	CC	e	BLOC-1 complex	6	6	0.00240469	BLI1, BLS1, CNL1, KXD1, SNN1, VAB2
FEL	GO:0031082	CC	e	BLOC complex	5	6	0.00240469	BLI1, BLS1, CNL1, KXD1, SNN1, VAB2
FEL	GO:0000922	CC	e	spindle pole	5	13	0.00264265	BFA1, DSN1, DUO1, FIN1, IBD2, MPC54, MTW1, NIP100, NSL1, SGO1, SLD7, SPC98, SPO21
FEL	GO:0000793	CC	e	condensed chromosome	6	13	0.00738292	CST9, HED1, HOP1, HOP2, MCD1, MEI4, REC102, REC104, REC107, REC114, REC8, RFA3, SAE3
FEL	GO:0000794	CC	e	condensed nuclear chromosome	7	13	0.00738292	CST9, HED1, HOP1, HOP2, MCD1, MEI4, REC102, REC104, REC107, REC114, REC8, RFA3, SAE3
FEL	GO:0005684	CC	e	U2-type spliceosomal complex	6	25	0.00813284	CUS1, CUS2, CWC15, CWC21, CWC25, ECM2, ISY1, LSM7, LUC7, NTC20, NTR2, PRP21, PRP40, PRP45, SLU7, SMD3, SME1, SMX2, SNT309, SNU56, SNU71, SYF1, SYF2, URN1, YHC1
FEL	GO:0035974	CC	e	meiotic spindle pole body	7	5	0.00917869	ADY4, MPC54, NDJ1, SPO21, SPO74
FEL	GO:0044444	CC	p	cytoplasmic part	3	562	3.66167e-22	ADH4, ADY2, AEP1, AEP2, AEP3, AFI1, AGA2, AI1, AI2, AI3, AI4, AIM17, AIM19, AIM20, AIM21, AIM23, AIM34, AIM36, AIM39, AIM41, ALG5, ANS1, APQ12, ARV1, ATG10, ATG12, ATG14, ATG16, ATG17, ATG19, ATG23, ATG29, ATG31, ATG32, ATG34, ATG36, ATG38, ATG5, ATO2, ATO3, ATP14, ATP17, ATP18, ATP19, ATP22, ATP25, ATP8, BBP1, BFA1, BI2, BI3, BI4, BIO2, BIR1, BIT61, BLI1, BLS1, BNA4, BSP1, BUD4, CAP1, CAP2, CAT2…
FEL	GO:0005829	CC	p	cytosol	4	103	1.50201e-14	AIM39, ATG12, ATG16, ATG19, ATG29, ATG31, ATG34, ATG5, CCZ1, CDC26, COG2, COG5, COG7, CSE2, CTM1, CUP1_1, CUP1_2, DAT1, DET1, DSL1, EAF5, ECM34, EST3, FAR7, FBP1, GAL10, GDH1, GDH3, GEP3, IES1, LOH1, LOT6, LST4, LST7, LUC7, MED2, MEH1, MON1, MON2, MVB12, NAS2, NCE101, NPY1, NSG1, NUP133, NUP60, NUP82, OTU1, OXP1, PAN6, PAU21, PBI2, PCD1, PCK1, PDP3, PEP7, PET18, PEX18, PEX19, PEX21, POP3, POP6, P…
FEL	GO:0030684	CC	p	preribosome	3	2	1.01695e-13	BUD21, SLX9
FEL	GO:0005730	CC	p	nucleolus	5	20	4.88168e-13	BUD21, CSM1, CTK3, EDC2, LHP1, LRS4, LSM4, LSM5, LSM7, NOP10, RMP1, RRN10, RRN5, RRN6, RRN9, SLX9, SLZ1, SPO12, SWM2, UPF3
FEL	GO:0030687	CC	p	preribosome, large subunit precursor	4	0	1.56344e-07
FEL	GO:0044445	CC	p	cytosolic part	4	18	1.51785e-06	BLI1, BLS1, CNL1, KXD1, MRPS17, RPL38, RPL40A, RPL40B, RPL41A, RPL41B, RPN13, RPS29A, RPS29B, RPS31, SEM1, SNN1, VAB2, YBR137W
FEL	GO:0044424	CC	p	intracellular part	2	1105	1.77364e-06	AAR2, ABF1, ADF1, ADH4, ADI1, ADY2, ADY3, ADY4, AEP1, AEP2, AEP3, AFI1, AGA2, AHC2, AI1, AI2, AI3, AI4, AIM17, AIM19, AIM20, AIM21, AIM23, AIM34, AIM36, AIM39, AIM4, AIM41, ALF1, ALG5, ALK1, ALK2, AME1, ANS1, APC2, APC4, APC5, APC9, APQ12, ART10, ARV1, ASF2, ASK1, ASR1, ATC1, ATG10, ATG12, ATG14, ATG16, ATG17, ATG19, ATG23, ATG26, ATG29, ATG31, ATG32, ATG34, ATG36, ATG38, ATG5, ATO2, ATO3, ATP14,…
FEL	GO:0044459	CC	p	plasma membrane part	2	12	2.24998e-06	ARR3, FET4, KCH1, PHO89, PRM6, RIM8, SKG1, STP22, VID22, YBR016W, YDR210W, ZEO1
FEL	GO:0031226	CC	p	intrinsic component of plasma membrane	3	6	2.58405e-06	ARR3, FET4, KCH1, PHO89, PRM6, VID22
FEL	GO:1990904	CC	p	ribonucleoprotein complex	2	99	4.08813e-06	AAR2, BRR1, BUD21, CBS1, CRT10, CUS1, CUS2, CWC15, CWC21, CWC25, EAP1, ECM2, EDC3, EST3, HSP26, HSP31, HSP32, HSP33, IMG1, IMG2, ISY1, LHP1, LIN1, LSM12, LSM4, LSM5, LSM7, LUC7, MNE1, MRP10, MRP13, MRP21, MRP49, MRPL15, MRPL31, MRPL44, MRPL50, MRPL8, MRPS17, MRS1, NMD2, NOP10, NTC20, NTR2, PBP4, PIH1, POP3, POP6, POP7, PRP21, PRP38, PRP40, PRP45, PRP6, PSP2, QRI5, RDS3, RMP1, RPL38, RPL40A, RPL40…
FEL	GO:0005739	CC	p	mitochondrion	5	180	7.84454e-06	ADH4, ADY2, AEP1, AEP2, AEP3, AI1, AI2, AI3, AI4, AIM17, AIM19, AIM23, AIM34, AIM36, AIM39, AIM41, ATG32, ATO2, ATO3, ATP14, ATP17, ATP18, ATP19, ATP22, ATP25, ATP8, BI2, BI3, BI4, BIO2, BIR1, BNA4, CAT2, CBP1, CBP2, CBS1, CBT1, CCE1, CMC4, COA2, COB, COG7, COQ9, COS7, COX1, COX14, COX2, COX26, COX3, ECM19, ECM31, EXO5, FMP16, FMP23, FMP30, FMP33, FMP46, FUN14, GDB1, GDH3, GEP3, GEP5, GPI18, GTF1…
FEL	GO:0005887	CC	p	integral component of plasma membrane	4	6	3.36953e-05	ARR3, FET4, KCH1, PHO89, PRM6, VID22
FEL	GO:0030686	CC	p	90S preribosome	4	2	0.00012703	BUD21, SLX9
FEL	GO:0044452	CC	p	nucleolar part	5	10	0.000142436	NOP10, POP3, POP6, POP7, RPR2, RRN10, RRN5, RRN6, RRN9, SNM1
FEL	GO:0044391	CC	p	ribosomal subunit	4	24	0.000189034	IMG1, IMG2, MRP10, MRP13, MRP21, MRP49, MRPL15, MRPL31, MRPL44, MRPL50, MRPL8, MRPS17, QRI5, RPL38, RPL40A, RPL40B, RPL41A, RPL41B, RPS29A, RPS29B, RPS31, RSM28, VAR1, YNL122C
FEL	GO:0044464	CC	p	cell part	1	1158	0.000544266	AAR2, ABF1, ADF1, ADH4, ADI1, ADY2, ADY3, ADY4, AEP1, AEP2, AEP3, AFI1, AFR1, AGA1, AGA2, AHC2, AI1, AI2, AI3, AI4, AIM17, AIM19, AIM20, AIM21, AIM23, AIM34, AIM36, AIM39, AIM4, AIM41, AIM44, ALF1, ALG5, ALK1, ALK2, AME1, ANS1, APC2, APC4, APC5, APC9, APQ12, ARR3, ART10, ARV1, ASF2, ASG7, ASK1, ASR1, ATC1, ATG10, ATG12, ATG14, ATG16, ATG17, ATG19, ATG23, ATG26, ATG29, ATG31, ATG32, ATG34, ATG36, …
FEL	GO:0031428	CC	p	box C/D snoRNP complex	6	0	0.000544837
FEL	GO:0031974	CC	p	membrane-enclosed lumen	1	26	0.00160961	CMC4, COA2, COX14, DCI1, GUT2, HSP10, ICL2, JAC1, LPX1, MIX14, MNE1, MNL1, MRP10, MRS1, MSC6, MTF1, MTF2, PET111, PET130, PET54, PEX8, POX1, SAY1, TES1, YBR056W, YIL089W
FEL	GO:0043233	CC	p	organelle lumen	2	26	0.00160961	CMC4, COA2, COX14, DCI1, GUT2, HSP10, ICL2, JAC1, LPX1, MIX14, MNE1, MNL1, MRP10, MRS1, MSC6, MTF1, MTF2, PET111, PET130, PET54, PEX8, POX1, SAY1, TES1, YBR056W, YIL089W
FEL	GO:0070013	CC	p	intracellular organelle lumen	3	26	0.00160961	CMC4, COA2, COX14, DCI1, GUT2, HSP10, ICL2, JAC1, LPX1, MIX14, MNE1, MNL1, MRP10, MRS1, MSC6, MTF1, MTF2, PET111, PET130, PET54, PEX8, POX1, SAY1, TES1, YBR056W, YIL089W
FEL	GO:0005840	CC	p	ribosome	5	26	0.00160961	CBS1, IMG1, IMG2, MRP10, MRP13, MRP21, MRP49, MRPL15, MRPL31, MRPL44, MRPL50, MRPL8, MRPS17, QRI5, RPL38, RPL40A, RPL40B, RPL41A, RPL41B, RPS29A, RPS29B, RPS31, RSM28, SED1, VAR1, YNL122C
FEL	GO:0022625	CC	p	cytosolic large ribosomal subunit	6	5	0.00172669	RPL38, RPL40A, RPL40B, RPL41A, RPL41B
FEL	GO:0032040	CC	p	small-subunit processome	4	1	0.00352567	BUD21
FEL	GO:0044431	CC	p	Golgi apparatus part	4	23	0.00413245	ARV1, COG1, COG2, COG3, COG5, COG7, COY1, FAR3, GMH1, GNT1, KSH1, MON2, RBD2, RGP1, SEC28, TCA17, TRS65, TRS85, TVP15, TVP38, VPS51, YEA4, YOL107W
FEL	GO:0031984	CC	p	organelle subcompartment	4	5	0.00614229	ARV1, FAR3, GNT1, MON2, TRS65
FEL	GO:0003964	MF	e	RNA-directed DNA polymerase activity	6	48	3.37732e-27	AI1, AI2, YAR009C, YBL005W_B, YBL100W_B, YBR012W_B, YCL019W, YDR034C_D, YDR098C_B, YDR210C_D, YDR210W_B, YDR261C_D, YDR261W_B, YDR316W_B, YDR365W_B, YER138C, YER160C, YFL002W_A, YGR027W_B, YGR038C_B, YGR109W_B, YGR161C_D, YGR161W_B, YHL009W_B, YHR214C_B, YIL082W_A, YJL113W, YJR027W, YJR029W, YLR035C_A, YLR157C_B, YLR227W_B, YLR410W_B, YML039W, YML045W, YMR045C, YMR050C, YNL054W_B, YNL284C_B, YOL1…
FEL	GO:0004523	MF	e	RNA-DNA hybrid ribonuclease activity	8	46	5.33605e-27	YAR009C, YBL005W_B, YBL100W_B, YBR012W_B, YCL019W, YDR034C_D, YDR098C_B, YDR210C_D, YDR210W_B, YDR261C_D, YDR261W_B, YDR316W_B, YDR365W_B, YER138C, YER160C, YFL002W_A, YGR027W_B, YGR038C_B, YGR109W_B, YGR161C_D, YGR161W_B, YHL009W_B, YHR214C_B, YIL082W_A, YJL113W, YJR027W, YJR029W, YLR035C_A, YLR157C_B, YLR227W_B, YLR410W_B, YML039W, YML045W, YMR045C, YMR050C, YNL054W_B, YNL284C_B, YOL103W_B, YOR…
FEL	GO:0070001	MF	e	aspartic-type peptidase activity	5	46	3.88024e-21	YBL005W_B, YBL100W_B, YBR012W_B, YCL019W, YDR034C_D, YDR098C_B, YDR210C_D, YDR210W_B, YDR261C_D, YDR261W_B, YDR316W_B, YDR365W_B, YER138C, YER160C, YFL002W_A, YGR027W_B, YGR038C_B, YGR109W_B, YGR161C_D, YGR161W_B, YHL009W_B, YHR214C_B, YIL082W_A, YJL113W, YJR027W, YJR029W, YLR035C_A, YLR157C_B, YLR227W_B, YLR410W_B, YML039W, YML045W, YMR045C, YMR050C, YNL054W_B, YNL284C_B, YOL103W_B, YOR142W_B, Y…
FEL	GO:0004190	MF	e	aspartic-type endopeptidase activity	6	46	3.88024e-21	YBL005W_B, YBL100W_B, YBR012W_B, YCL019W, YDR034C_D, YDR098C_B, YDR210C_D, YDR210W_B, YDR261C_D, YDR261W_B, YDR316W_B, YDR365W_B, YER138C, YER160C, YFL002W_A, YGR027W_B, YGR038C_B, YGR109W_B, YGR161C_D, YGR161W_B, YHL009W_B, YHR214C_B, YIL082W_A, YJL113W, YJR027W, YJR029W, YLR035C_A, YLR157C_B, YLR227W_B, YLR410W_B, YML039W, YML045W, YMR045C, YMR050C, YNL054W_B, YNL284C_B, YOL103W_B, YOR142W_B, Y…
FEL	GO:0016891	MF	e	endoribonuclease activity, producing 5'-phosphomonoesters	7	50	4.11191e-21	MRPL15, POP6, POP7, RPR2, YAR009C, YBL005W_B, YBL100W_B, YBR012W_B, YCL019W, YDR034C_D, YDR098C_B, YDR210C_D, YDR210W_B, YDR261C_D, YDR261W_B, YDR316W_B, YDR365W_B, YER138C, YER160C, YFL002W_A, YGR027W_B, YGR038C_B, YGR109W_B, YGR161C_D, YGR161W_B, YHL009W_B, YHR214C_B, YIL082W_A, YJL113W, YJR027W, YJR029W, YLR035C_A, YLR157C_B, YLR227W_B, YLR410W_B, YML039W, YML045W, YMR045C, YMR050C, YNL054W_B,…
FEL	GO:0034061	MF	e	DNA polymerase activity	5	50	4.84953e-19	AI1, AI2, POL32, POL4, YAR009C, YBL005W_B, YBL100W_B, YBR012W_B, YCL019W, YDR034C_D, YDR098C_B, YDR210C_D, YDR210W_B, YDR261C_D, YDR261W_B, YDR316W_B, YDR365W_B, YER138C, YER160C, YFL002W_A, YGR027W_B, YGR038C_B, YGR109W_B, YGR161C_D, YGR161W_B, YHL009W_B, YHR214C_B, YIL082W_A, YJL113W, YJR027W, YJR029W, YLR035C_A, YLR157C_B, YLR227W_B, YLR410W_B, YML039W, YML045W, YMR045C, YMR050C, YNL054W_B, YN…
FEL	GO:0003887	MF	e	DNA-directed DNA polymerase activity	6	48	2.06049e-18	POL32, POL4, YAR009C, YBL005W_B, YBL100W_B, YBR012W_B, YCL019W, YDR034C_D, YDR098C_B, YDR210C_D, YDR210W_B, YDR261C_D, YDR261W_B, YDR316W_B, YDR365W_B, YER138C, YER160C, YFL002W_A, YGR027W_B, YGR038C_B, YGR109W_B, YGR161C_D, YGR161W_B, YHL009W_B, YHR214C_B, YIL082W_A, YJL113W, YJR027W, YJR029W, YLR035C_A, YLR157C_B, YLR227W_B, YLR410W_B, YML039W, YML045W, YMR045C, YMR050C, YNL054W_B, YNL284C_B, Y…
FEL	GO:0016893	MF	e	endonuclease activity, active with either ribo- or deoxyribonucleic acids and producing 5'-phosphomonoesters	6	51	3.07861e-18	MRPL15, POP6, POP7, RPR2, SLX4, YAR009C, YBL005W_B, YBL100W_B, YBR012W_B, YCL019W, YDR034C_D, YDR098C_B, YDR210C_D, YDR210W_B, YDR261C_D, YDR261W_B, YDR316W_B, YDR365W_B, YER138C, YER160C, YFL002W_A, YGR027W_B, YGR038C_B, YGR109W_B, YGR161C_D, YGR161W_B, YHL009W_B, YHR214C_B, YIL082W_A, YJL113W, YJR027W, YJR029W, YLR035C_A, YLR157C_B, YLR227W_B, YLR410W_B, YML039W, YML045W, YMR045C, YMR050C, YNL0…
FEL	GO:0004521	MF	e	endoribonuclease activity	6	51	1.48485e-15	MRPL15, POP6, POP7, RPR2, SEN15, YAR009C, YBL005W_B, YBL100W_B, YBR012W_B, YCL019W, YDR034C_D, YDR098C_B, YDR210C_D, YDR210W_B, YDR261C_D, YDR261W_B, YDR316W_B, YDR365W_B, YER138C, YER160C, YFL002W_A, YGR027W_B, YGR038C_B, YGR109W_B, YGR161C_D, YGR161W_B, YHL009W_B, YHR214C_B, YIL082W_A, YJL113W, YJR027W, YJR029W, YLR035C_A, YLR157C_B, YLR227W_B, YLR410W_B, YML039W, YML045W, YMR045C, YMR050C, YNL…
FEL	GO:0005199	MF	e	structural constituent of cell wall	2	34	4.14524e-13	ANS1, DAN1, DAN4, PAU1, PAU10, PAU11, PAU12, PAU13, PAU14, PAU15, PAU16, PAU17, PAU18, PAU19, PAU2, PAU20, PAU21, PAU22, PAU23, PAU24, PAU3, PAU4, PAU5, PAU6, PAU7, PAU8, PAU9, SED1, SPI1, TIP1, TIR1, TIR2, TIR3, TIR4
FEL	GO:0004519	MF	e	endonuclease activity	5	63	7.80151e-13	AI3, AI4, BI2, BI3, BI4, CCE1, MMS4, MRPL15, PET309, POP6, POP7, Q0255, RAD10, RPR2, SCEI, SEN15, SLX4, YAR009C, YBL005W_B, YBL100W_B, YBR012W_B, YCL019W, YDR034C_D, YDR098C_B, YDR210C_D, YDR210W_B, YDR261C_D, YDR261W_B, YDR316W_B, YDR365W_B, YER138C, YER160C, YFL002W_A, YGR027W_B, YGR038C_B, YGR109W_B, YGR161C_D, YGR161W_B, YHL009W_B, YHR214C_B, YIL082W_A, YJL113W, YJR027W, YJR029W, YLR035C_A, Y…
FEL	GO:0004518	MF	e	nuclease activity	4	71	2.76729e-11	AI3, AI4, BI2, BI3, BI4, CCE1, DXO1, EXO5, HNT3, MMS4, MRPL15, NPP1, NPP2, PET309, POP6, POP7, Q0255, RAD10, RPR2, SCEI, SEN15, SLX4, SNM1, TDP1, USB1, YAR009C, YBL005W_B, YBL100W_B, YBR012W_B, YCL019W, YDR034C_D, YDR098C_B, YDR210C_D, YDR210W_B, YDR261C_D, YDR261W_B, YDR316W_B, YDR365W_B, YER138C, YER160C, YFL002W_A, YGR027W_B, YGR038C_B, YGR109W_B, YGR161C_D, YGR161W_B, YHL009W_B, YHR214C_B, YI…
FEL	GO:0004540	MF	e	ribonuclease activity	5	52	4.94235e-11	MRPL15, POP6, POP7, RPR2, SEN15, USB1, YAR009C, YBL005W_B, YBL100W_B, YBR012W_B, YCL019W, YDR034C_D, YDR098C_B, YDR210C_D, YDR210W_B, YDR261C_D, YDR261W_B, YDR316W_B, YDR365W_B, YER138C, YER160C, YFL002W_A, YGR027W_B, YGR038C_B, YGR109W_B, YGR161C_D, YGR161W_B, YHL009W_B, YHR214C_B, YIL082W_A, YJL113W, YJR027W, YJR029W, YLR035C_A, YLR157C_B, YLR227W_B, YLR410W_B, YML039W, YML045W, YMR045C, YMR050…
FEL	GO:0004175	MF	e	endopeptidase activity	5	49	2.68622e-07	NMA111, RBD2, RIM13, YBL005W_B, YBL100W_B, YBR012W_B, YCL019W, YDR034C_D, YDR098C_B, YDR210C_D, YDR210W_B, YDR261C_D, YDR261W_B, YDR316W_B, YDR365W_B, YER138C, YER160C, YFL002W_A, YGR027W_B, YGR038C_B, YGR109W_B, YGR161C_D, YGR161W_B, YHL009W_B, YHR214C_B, YIL082W_A, YJL113W, YJR027W, YJR029W, YLR035C_A, YLR157C_B, YLR227W_B, YLR410W_B, YML039W, YML045W, YMR045C, YMR050C, YNL054W_B, YNL284C_B, YO…
FEL	GO:0140097	MF	e	catalytic activity, acting on DNA	2	62	1.8285e-06	AI1, AI2, CCE1, EST3, EXO5, FLP1, HNT3, MAG1, PHR1, POL32, POL4, PSY3, Q0255, SLX4, TDP1, YAR009C, YBL005W_B, YBL100W_B, YBR012W_B, YCL019W, YDR034C_D, YDR098C_B, YDR210C_D, YDR210W_B, YDR261C_D, YDR261W_B, YDR316W_B, YDR365W_B, YER138C, YER160C, YFL002W_A, YGR027W_B, YGR038C_B, YGR109W_B, YGR161C_D, YGR161W_B, YHL009W_B, YHR214C_B, YIL082W_A, YJL113W, YJR027W, YJR029W, YKU70, YLR035C_A, YLR157C_…
FEL	GO:0016779	MF	e	nucleotidyltransferase activity	4	52	1.38401e-05	AI1, AI2, GAL7, POF1, POL32, POL4, YAR009C, YBL005W_B, YBL100W_B, YBR012W_B, YCL019W, YDR034C_D, YDR098C_B, YDR210C_D, YDR210W_B, YDR261C_D, YDR261W_B, YDR316W_B, YDR365W_B, YER138C, YER160C, YFL002W_A, YGR027W_B, YGR038C_B, YGR109W_B, YGR161C_D, YGR161W_B, YHL009W_B, YHR214C_B, YIL082W_A, YJL113W, YJR027W, YJR029W, YLR035C_A, YLR157C_B, YLR227W_B, YLR410W_B, YML039W, YML045W, YMR045C, YMR050C, Y…
FEL	GO:0090599	MF	e	alpha-glucosidase activity	6	9	0.000235726	GDB1, IMA1, IMA2, IMA3, IMA4, IMA5, MAL12, MAL32, SUC2
FEL	GO:0015926	MF	e	glucosidase activity	5	17	0.000331408	CWH41, DSE2, EXG1, EXG2, GDB1, HPF1, IMA1, IMA2, IMA3, IMA4, IMA5, MAL12, MAL32, SPR1, SUC2, YBR056W, YMR196W
FEL	GO:0008233	MF	e	peptidase activity	3	60	0.000586992	HSP32, HSP33, NMA111, OTU1, RBD2, RIM13, SNO4, SPC1, SPC2, YAR009C, YBL005W_B, YBL100W_B, YBR012W_B, YCL019W, YDR034C_D, YDR098C_B, YDR210C_D, YDR210W_B, YDR261C_D, YDR261W_B, YDR316W_B, YDR365W_B, YER138C, YER160C, YFL002W_A, YGR027W_B, YGR038C_B, YGR109W_B, YGR161C_D, YGR161W_B, YHL009W_B, YHR214C_B, YIL082W_A, YJL113W, YJR027W, YJR029W, YLR035C_A, YLR157C_B, YLR227W_B, YLR410W_B, YML039W, YML0…
FEL	GO:0036381	MF	e	pyridoxal 5'-phosphate synthase (glutamine hydrolysing) activity	5	6	0.00240469	SNO1, SNO2, SNO3, SNZ1, SNZ2, SNZ3
FEL	GO:0016843	MF	e	amine-lyase activity	4	6	0.00240469	SNO1, SNO2, SNO3, SNZ1, SNZ2, SNZ3
FEL	GO:0004575	MF	e	sucrose alpha-glucosidase activity	7	6	0.00240469	IMA1, IMA2, IMA3, MAL12, MAL32, SUC2
FEL	GO:0004564	MF	e	beta-fructofuranosidase activity	5	6	0.00240469	IMA1, IMA2, IMA3, MAL12, MAL32, SUC2
FEL	GO:0070011	MF	e	peptidase activity, acting on L-amino acid peptides	4	56	0.00270323	HSP32, HSP33, NMA111, OTU1, RBD2, RIM13, SNO4, YBL005W_B, YBL100W_B, YBR012W_B, YCL019W, YDR034C_D, YDR098C_B, YDR210C_D, YDR210W_B, YDR261C_D, YDR261W_B, YDR316W_B, YDR365W_B, YER138C, YER160C, YFL002W_A, YGR027W_B, YGR038C_B, YGR109W_B, YGR161C_D, YGR161W_B, YHL009W_B, YHR214C_B, YIL082W_A, YJL113W, YJR027W, YJR029W, YLR035C_A, YLR157C_B, YLR227W_B, YLR410W_B, YML039W, YML045W, YMR045C, YMR050C…
FEL	GO:0004574	MF	e	oligo-1,6-glucosidase activity	7	5	0.00917869	IMA1, IMA2, IMA3, IMA4, IMA5
FEL	GO:0000496	MF	p	base pairing	4	0	8.06454e-36
FEL	GO:0000498	MF	p	base pairing with RNA	5	0	8.06454e-36
FEL	GO:0005488	MF	p	binding	1	491	2.27776e-34	ABF1, ADF1, ADH4, ADI1, AEP2, AGA1, AGA2, AI2, AI3, AI4, AIM17, AIM23, ALF1, ALK1, ALK2, APC2, ASR1, ATG16, ATG17, ATG19, ATG29, ATG34, BDS1, BI3, BI4, BIO2, BIO4, BIR1, BNA1, BNA2, BNA4, BNA5, BRR1, BSP1, BUD21, BUD4, CAP1, CAP2, CBF2, CBP1, CBP2, CCE1, CCH1, CCZ1, CDC13, CHZ1, CIK1, CIN1, CIN5, CNE1, CNN1, COB, COG1, COQ9, COX1, COX2, CSM1, CST9, CTF13, CUE3, CUE4, CUP1_1, CUP1_2, CUS1, CUS2, C…
FEL	GO:0097159	MF	p	organic cyclic compound binding	2	301	7.34306e-30	ABF1, ADF1, AEP2, AI2, AI3, AI4, AIM23, ALK1, ALK2, BI3, BI4, BIO4, BNA2, BNA4, BNA5, BRR1, BUD21, BUD4, CBF2, CBP1, CBP2, CCE1, CDC13, CIN5, CNN1, COX1, CTF13, CUS1, CUS2, DAL82, DAT1, DEF1, DIA2, DIG1, DXO1, DYN1, EAP1, ECM2, ECM23, EDC1, EDC2, EDC3, EDS1, ENV11, EST3, EXO5, FAP1, FIT1, FLP1, FUN19, GAL1, GAL3, GAT3, GAT4, GEP3, GON7, GPH1, GTF1, GTT1, HAP4, HEH2, HMLALPHA1, HMX1, HNT3, HOP1, H…
FEL	GO:1901363	MF	p	heterocyclic compound binding	2	301	3.81438e-29	ABF1, ADF1, AEP2, AI2, AI3, AI4, AIM23, ALK1, ALK2, BI3, BI4, BIO4, BNA2, BNA4, BNA5, BRR1, BUD21, BUD4, CBF2, CBP1, CBP2, CCE1, CDC13, CIN5, CNN1, COX1, CTF13, CUS1, CUS2, DAL82, DAT1, DEF1, DIA2, DIG1, DXO1, DYN1, EAP1, ECM2, ECM23, EDC1, EDC2, EDC3, EDS1, ENV11, EST3, EXO5, FAP1, FIT1, FLP1, FUN19, GAL1, GAL3, GAT3, GAT4, GEP3, GON7, GPH1, GTF1, GTT1, HAP4, HEH2, HMLALPHA1, HMX1, HNT3, HOP1, H…
FEL	GO:0003824	MF	p	catalytic activity	1	283	5.73525e-29	AAD10, AAD14, AAD15, AAD3, AAD4, ADH4, ADI1, AI1, AI2, AI3, AI4, AIM17, AIM41, ALG5, ALK1, ALK2, ASR1, ATG10, ATG26, ATG5, AYT1, BDS1, BI2, BI3, BI4, BIO2, BIO4, BIR1, BMT6, BNA1, BNA2, BNA4, BNA5, BNA6, BNA7, CAT2, CCE1, CHO2, CIK1, COB, COX1, COX2, COX3, CST9, CTM1, CUP1_1, CUP1_2, CWH41, DCI1, DDI2, DDI3, DET1, DFG10, DSE2, DSF1, DUT1, DXO1, DYN1, DYN3, ECI1, ECM31, ECO1, EGT2, EST3, ETP1, EXG…
FEL	GO:0030533	MF	p	triplet codon-amino acid adaptor activity	7	0	2.46105e-28
FEL	GO:0000499	MF	p	base pairing with mRNA	6	0	2.46105e-28
FEL	GO:0043167	MF	p	ion binding	2	176	1.18766e-27	ADH4, ADI1, AIM17, ALK1, ALK2, ASR1, BDS1, BIO2, BIO4, BIR1, BNA1, BNA2, BNA4, BNA5, BUD4, CCE1, CCH1, CCZ1, CNE1, COB, COX1, COX2, CUP1_1, CUP1_2, CUZ1, DUT1, DXO1, DYN1, EAP1, ECM23, ECO1, EDS1, ENV11, ETP1, EXO5, FAP1, FBP1, FDC1, FIT1, FMP30, FYV10, GAL1, GAL3, GAL7, GAT3, GAT4, GEP3, GIC2, GPH1, GTF1, HMX1, HNT3, HOP1, HSP10, ICL1, INM1, INM2, IPK1, ISN1, IVY1, JHD1, JLP1, LEE1, LOT6, MAL13,…
FEL	GO:0036094	MF	p	small molecule binding	2	83	1.31871e-23	ALK1, ALK2, BIO4, BNA4, BNA5, BUD4, DXO1, DYN1, EAP1, FIT1, GAL1, GAL3, GEP3, GPH1, GTF1, HSP10, IPK1, LOT6, MPS3, OXP1, PAN6, PCK1, PHR1, POF1, POX1, SRP101, SRP54, TDA10, THI21, THI6, TYW1, XKS1, YBL005W_B, YBL100W_B, YBR012W_B, YCL019W, YDR034C_D, YDR098C_B, YDR210C_D, YDR210W_B, YDR261C_D, YDR261W_B, YDR316W_B, YDR365W_B, YER138C, YER160C, YFL002W_A, YGR017W, YGR027W_B, YGR038C_B, YGR109W_B, …
FEL	GO:0043168	MF	p	anion binding	3	89	1.29004e-21	ALK1, ALK2, BIO4, BNA4, BNA5, BUD4, CCZ1, DYN1, EAP1, FIT1, GAL1, GAL3, GEP3, GIC2, GPH1, GTF1, HSP10, IPK1, IVY1, LOT6, MDM1, MON1, MPS3, NUP60, OPY1, OXP1, PAN6, PCK1, PEP7, POF1, POX1, SRP101, SRP54, TDA10, THI21, THI6, TYW1, VPS36, XKS1, YBL005W_B, YBL100W_B, YBR012W_B, YCL019W, YDR034C_D, YDR098C_B, YDR210C_D, YDR210W_B, YDR261C_D, YDR261W_B, YDR316W_B, YDR365W_B, YER138C, YER160C, YFL002W_A…
FEL	GO:1901265	MF	p	nucleoside phosphate binding	3	80	6.61939e-20	ALK1, ALK2, BIO4, BNA4, BUD4, DXO1, DYN1, EAP1, FIT1, GAL1, GAL3, GEP3, GTF1, HSP10, IPK1, LOT6, MPS3, OXP1, PAN6, PCK1, PHR1, POF1, POX1, SRP101, SRP54, TDA10, THI21, THI6, TYW1, XKS1, YBL005W_B, YBL100W_B, YBR012W_B, YCL019W, YDR034C_D, YDR098C_B, YDR210C_D, YDR210W_B, YDR261C_D, YDR261W_B, YDR316W_B, YDR365W_B, YER138C, YER160C, YFL002W_A, YGR017W, YGR027W_B, YGR038C_B, YGR109W_B, YGR161C_D, Y…
FEL	GO:0000166	MF	p	nucleotide binding	4	80	6.61939e-20	ALK1, ALK2, BIO4, BNA4, BUD4, DXO1, DYN1, EAP1, FIT1, GAL1, GAL3, GEP3, GTF1, HSP10, IPK1, LOT6, MPS3, OXP1, PAN6, PCK1, PHR1, POF1, POX1, SRP101, SRP54, TDA10, THI21, THI6, TYW1, XKS1, YBL005W_B, YBL100W_B, YBR012W_B, YCL019W, YDR034C_D, YDR098C_B, YDR210C_D, YDR210W_B, YDR261C_D, YDR261W_B, YDR316W_B, YDR365W_B, YER138C, YER160C, YFL002W_A, YGR017W, YGR027W_B, YGR038C_B, YGR109W_B, YGR161C_D, Y…
FEL	GO:0017111	MF	p	nucleoside-triphosphatase activity	6	15	7.09555e-17	CIK1, DYN1, DYN3, EST3, GEP3, JNM1, NIP100, NPP1, NPP2, POF1, PSY3, SRP101, SRP54, YBL113C, YKU70
FEL	GO:0060090	MF	p	molecular adaptor activity	2	17	7.54618e-17	ATG16, ATG19, ATG34, BSP1, COG1, CSM1, DCN1, DSK2, INP1, IRC6, NBL1, OST4, PEX3, PEX8, SKP2, TMA17, XRS2
FEL	GO:0016817	MF	p	hydrolase activity, acting on acid anhydrides	3	18	1.37688e-16	CIK1, DUT1, DYN1, DYN3, EST3, GEP3, JNM1, NIP100, NPP1, NPP2, NPY1, PCD1, POF1, PSY3, SRP101, SRP54, YBL113C, YKU70
FEL	GO:0016818	MF	p	hydrolase activity, acting on acid anhydrides, in phosphorus-containing anhydrides	4	18	1.37688e-16	CIK1, DUT1, DYN1, DYN3, EST3, GEP3, JNM1, NIP100, NPP1, NPP2, NPY1, PCD1, POF1, PSY3, SRP101, SRP54, YBL113C, YKU70
FEL	GO:0016462	MF	p	pyrophosphatase activity	5	18	1.37688e-16	CIK1, DUT1, DYN1, DYN3, EST3, GEP3, JNM1, NIP100, NPP1, NPP2, NPY1, PCD1, POF1, PSY3, SRP101, SRP54, YBL113C, YKU70
FEL	GO:0017076	MF	p	purine nucleotide binding	5	73	2.74639e-16	ALK1, ALK2, BIO4, BUD4, DYN1, EAP1, FIT1, GAL1, GAL3, GEP3, GTF1, HSP10, IPK1, MPS3, OXP1, PAN6, PCK1, POF1, POX1, SRP101, SRP54, TDA10, THI21, THI6, XKS1, YBL005W_B, YBL100W_B, YBR012W_B, YCL019W, YDR034C_D, YDR098C_B, YDR210C_D, YDR210W_B, YDR261C_D, YDR261W_B, YDR316W_B, YDR365W_B, YER138C, YER160C, YFL002W_A, YGR027W_B, YGR038C_B, YGR109W_B, YGR161C_D, YGR161W_B, YHL009W_B, YHR214C_B, YIL082W…
FEL	GO:0097367	MF	p	carbohydrate derivative binding	2	76	3.83531e-16	ALK1, ALK2, BIO4, BUD4, DYN1, EAP1, FIT1, GAL1, GAL3, GEP3, GTF1, HSP10, IPK1, LOT6, MPS3, OXP1, PAN6, PCK1, POF1, POX1, SRP101, SRP54, TDA10, THI21, THI6, TYW1, XKS1, YBL005W_B, YBL100W_B, YBR012W_B, YCL019W, YDR034C_D, YDR098C_B, YDR210C_D, YDR210W_B, YDR261C_D, YDR261W_B, YDR316W_B, YDR365W_B, YER138C, YER160C, YFL002W_A, YGR017W, YGR027W_B, YGR038C_B, YGR109W_B, YGR161C_D, YGR161W_B, YHL009W_…
FEL	GO:0035639	MF	p	purine ribonucleoside triphosphate binding	4	72	4.0239e-16	ALK1, ALK2, BIO4, BUD4, DYN1, EAP1, FIT1, GAL1, GAL3, GEP3, GTF1, HSP10, IPK1, MPS3, OXP1, PAN6, PCK1, POF1, SRP101, SRP54, TDA10, THI21, THI6, XKS1, YBL005W_B, YBL100W_B, YBR012W_B, YCL019W, YDR034C_D, YDR098C_B, YDR210C_D, YDR210W_B, YDR261C_D, YDR261W_B, YDR316W_B, YDR365W_B, YER138C, YER160C, YFL002W_A, YGR027W_B, YGR038C_B, YGR109W_B, YGR161C_D, YGR161W_B, YHL009W_B, YHR214C_B, YIL082W_A, YI…
FEL	GO:0032555	MF	p	purine ribonucleotide binding	6	73	6.86232e-16	ALK1, ALK2, BIO4, BUD4, DYN1, EAP1, FIT1, GAL1, GAL3, GEP3, GTF1, HSP10, IPK1, MPS3, OXP1, PAN6, PCK1, POF1, POX1, SRP101, SRP54, TDA10, THI21, THI6, XKS1, YBL005W_B, YBL100W_B, YBR012W_B, YCL019W, YDR034C_D, YDR098C_B, YDR210C_D, YDR210W_B, YDR261C_D, YDR261W_B, YDR316W_B, YDR365W_B, YER138C, YER160C, YFL002W_A, YGR027W_B, YGR038C_B, YGR109W_B, YGR161C_D, YGR161W_B, YHL009W_B, YHR214C_B, YIL082W…
FEL	GO:0032553	MF	p	ribonucleotide binding	5	76	1.30297e-15	ALK1, ALK2, BIO4, BUD4, DYN1, EAP1, FIT1, GAL1, GAL3, GEP3, GTF1, HSP10, IPK1, LOT6, MPS3, OXP1, PAN6, PCK1, POF1, POX1, SRP101, SRP54, TDA10, THI21, THI6, TYW1, XKS1, YBL005W_B, YBL100W_B, YBR012W_B, YCL019W, YDR034C_D, YDR098C_B, YDR210C_D, YDR210W_B, YDR261C_D, YDR261W_B, YDR316W_B, YDR365W_B, YER138C, YER160C, YFL002W_A, YGR017W, YGR027W_B, YGR038C_B, YGR109W_B, YGR161C_D, YGR161W_B, YHL009W_…
FEL	GO:0016887	MF	p	ATPase activity	7	5	2.29115e-14	DYN1, EST3, POF1, PSY3, YKU70
FEL	GO:0008144	MF	p	drug binding	2	71	4.94412e-14	ALK1, ALK2, BIO4, BNA5, DYN1, EAP1, FIT1, GAL1, GAL3, GPH1, GTF1, HSP10, IPK1, MPS3, OXP1, PAN6, PCK1, POF1, TDA10, THI21, THI6, XKS1, YBL005W_B, YBL100W_B, YBR012W_B, YCL019W, YDR034C_D, YDR098C_B, YDR210C_D, YDR210W_B, YDR261C_D, YDR261W_B, YDR316W_B, YDR365W_B, YER138C, YER160C, YFL002W_A, YGR027W_B, YGR038C_B, YGR109W_B, YGR161C_D, YGR161W_B, YHL009W_B, YHR214C_B, YIL082W_A, YIR016W, YJL113W,…
FEL	GO:0030554	MF	p	adenyl nucleotide binding	6	69	7.27229e-12	ALK1, ALK2, BIO4, DYN1, EAP1, FIT1, GAL1, GAL3, GTF1, HSP10, IPK1, MPS3, OXP1, PAN6, PCK1, POF1, POX1, TDA10, THI21, THI6, XKS1, YBL005W_B, YBL100W_B, YBR012W_B, YCL019W, YDR034C_D, YDR098C_B, YDR210C_D, YDR210W_B, YDR261C_D, YDR261W_B, YDR316W_B, YDR365W_B, YER138C, YER160C, YFL002W_A, YGR027W_B, YGR038C_B, YGR109W_B, YGR161C_D, YGR161W_B, YHL009W_B, YHR214C_B, YIL082W_A, YIR016W, YJL113W, YJR02…
FEL	GO:0005524	MF	p	ATP binding	8	68	8.02829e-12	ALK1, ALK2, BIO4, DYN1, EAP1, FIT1, GAL1, GAL3, GTF1, HSP10, IPK1, MPS3, OXP1, PAN6, PCK1, POF1, TDA10, THI21, THI6, XKS1, YBL005W_B, YBL100W_B, YBR012W_B, YCL019W, YDR034C_D, YDR098C_B, YDR210C_D, YDR210W_B, YDR261C_D, YDR261W_B, YDR316W_B, YDR365W_B, YER138C, YER160C, YFL002W_A, YGR027W_B, YGR038C_B, YGR109W_B, YGR161C_D, YGR161W_B, YHL009W_B, YHR214C_B, YIL082W_A, YIR016W, YJL113W, YJR027W, YJ…
FEL	GO:0022804	MF	p	active transmembrane transporter activity	3	3	1.08038e-11	ARR3, KHA1, PHO89
FEL	GO:0032559	MF	p	adenyl ribonucleotide binding	7	69	1.27972e-11	ALK1, ALK2, BIO4, DYN1, EAP1, FIT1, GAL1, GAL3, GTF1, HSP10, IPK1, MPS3, OXP1, PAN6, PCK1, POF1, POX1, TDA10, THI21, THI6, XKS1, YBL005W_B, YBL100W_B, YBR012W_B, YCL019W, YDR034C_D, YDR098C_B, YDR210C_D, YDR210W_B, YDR261C_D, YDR261W_B, YDR316W_B, YDR365W_B, YER138C, YER160C, YFL002W_A, YGR027W_B, YGR038C_B, YGR109W_B, YGR161C_D, YGR161W_B, YHL009W_B, YHR214C_B, YIL082W_A, YIR016W, YJL113W, YJR02…
FEL	GO:0005215	MF	p	transporter activity	1	33	6.8448e-11	ADY2, AI2, AI3, AI4, ARR3, ATO2, ATO3, ATP18, ATP8, CCH1, COG3, COX1, COX2, COX3, FET4, HSP30, KCH1, KHA1, MID1, MRH1, NCR1, NUP82, OLI1, PHO89, PRM6, SSU1, TIM11, YCR023C, YEA4, YKE4, YRO2, YVC1, ZRG17
FEL	GO:0016301	MF	p	kinase activity	4	9	2.49808e-10	ALK1, ALK2, GAL1, GAL3, IPK1, TDA10, THI21, THI6, XKS1
FEL	GO:0042623	MF	p	ATPase activity, coupled	8	4	3.87605e-10	DYN1, EST3, PSY3, YKU70
FEL	GO:0004672	MF	p	protein kinase activity	5	2	7.01511e-09	ALK1, ALK2
FEL	GO:0022857	MF	p	transmembrane transporter activity	2	29	7.654e-09	ADY2, AI2, AI3, AI4, ARR3, ATO2, ATO3, ATP18, ATP8, CCH1, COX1, COX2, COX3, FET4, HSP30, KCH1, KHA1, MID1, MRH1, OLI1, PHO89, PRM6, SSU1, TIM11, YEA4, YKE4, YRO2, YVC1, ZRG17
FEL	GO:0016773	MF	p	phosphotransferase activity, alcohol group as acceptor	4	8	1.40996e-08	ALK1, ALK2, GAL1, GAL3, IPK1, THI21, THI6, XKS1
FEL	GO:0019843	MF	p	rRNA binding	5	4	2.40069e-08	MRPS17, POP6, RMP1, SNM1
FEL	GO:0004674	MF	p	protein serine/threonine kinase activity	6	2	3.83524e-08	ALK1, ALK2
FEL	GO:0003674	MF	p	molecular_function	0	1269	2.99772e-06	AAD10, AAD14, AAD15, AAD3, AAD4, AAR2, ABF1, ABM1, ADF1, ADH4, ADI1, ADY2, ADY3, ADY4, AEP1, AEP2, AEP3, AFI1, AFR1, AGA1, AGA2, AI1, AI2, AI3, AI4, AIM17, AIM19, AIM20, AIM21, AIM23, AIM34, AIM36, AIM39, AIM4, AIM41, AIM44, ALF1, ALG5, ALK1, ALK2, AME1, ANS1, APC2, APQ12, ARR3, ART10, ARV1, ASF2, ASG7, ASR1, ATC1, ATG10, ATG12, ATG14, ATG16, ATG17, ATG19, ATG23, ATG26, ATG29, ATG31, ATG32, ATG34…
FEL	GO:0000944	MF	p	base pairing with rRNA	6	0	5.33844e-06
FEL	GO:0003676	MF	p	nucleic acid binding	3	263	5.81219e-06	ABF1, ADF1, AEP2, AIM23, BI3, BI4, BRR1, BUD21, CBF2, CBP1, CBP2, CCE1, CDC13, CIN5, CNN1, CTF13, CUS1, CUS2, DAL82, DAT1, DEF1, DIA2, DIG1, DXO1, EAP1, ECM2, ECM23, EDC1, EDC2, EDC3, EDS1, ENV11, EST3, EXO5, FAP1, FLP1, FUN19, GAT3, GAT4, GON7, GTT1, HAP4, HEH2, HMLALPHA1, HNT3, HOP1, HOP2, HPR1, HSP26, IES2, LHP1, LRP1, LSM12, LSM4, LSM5, LSM7, LUC7, MAG1, MAL13, MAL33, MATALPHA1, MEC3, MER1, M…
FEL	GO:0015291	MF	p	secondary active transmembrane transporter activity	4	3	6.38961e-06	ARR3, KHA1, PHO89
FEL	GO:0030555	MF	p	RNA modification guide activity	6	0	8.08153e-06
FEL	GO:0030556	MF	p	rRNA modification guide activity	7	0	8.08153e-06
FEL	GO:0016740	MF	p	transferase activity	2	117	1.00212e-05	AI1, AI2, ALG5, ALK1, ALK2, ASR1, ATG10, ATG26, AYT1, BIO2, BIR1, BMT6, BNA6, CAT2, CHO2, CST9, CTM1, ECM31, ECO1, ETP1, FYV10, GAL1, GAL3, GAL7, GDB1, GNT1, GPH1, GPI15, GPI18, GPI19, GTT1, HPA2, HPA3, ICL1, ICL2, IPK1, LOA1, MGT1, MRM1, MTF1, NAT5, NSE1, OST4, OST5, PAD1, PEX2, PGA1, POF1, POL32, POL4, PPM2, RMD5, SAS4, SET5, SET6, SPE3, SPE4, SWP1, TDA10, THI21, THI6, TRM12, TRM3, TYW3, XKS1, …
FEL	GO:0050662	MF	p	coenzyme binding	3	8	1.61951e-05	BNA4, BNA5, DSF1, GPH1, LOT6, POX1, TYW1, YGR017W
FEL	GO:0004386	MF	p	helicase activity	7	3	2.06646e-05	EST3, YBL113C, YKU70
FEL	GO:0015405	MF	p	P-P-bond-hydrolysis-driven transmembrane transporter activity	5	0	2.85157e-05
FEL	GO:0015399	MF	p	primary active transmembrane transporter activity	4	0	2.85157e-05
FEL	GO:0032549	MF	p	ribonucleoside binding	4	4	4.20785e-05	BUD4, GEP3, SRP101, SRP54
FEL	GO:0001882	MF	p	nucleoside binding	3	4	4.34888e-05	BUD4, GEP3, SRP101, SRP54
FEL	GO:0043492	MF	p	ATPase activity, coupled to movement of substances	9	0	4.37392e-05
FEL	GO:0048037	MF	p	cofactor binding	2	19	5.97851e-05	AI2, AI3, AI4, BIO2, BNA2, BNA4, BNA5, COX1, DSF1, EXO5, GPH1, HMX1, LOT6, PDH1, POX1, TYW1, YGR017W, YKL070W, YNL234W
FEL	GO:0001883	MF	p	purine nucleoside binding	4	4	8.74233e-05	BUD4, GEP3, SRP101, SRP54
FEL	GO:0032561	MF	p	guanyl ribonucleotide binding	7	4	8.74233e-05	BUD4, GEP3, SRP101, SRP54
FEL	GO:0032550	MF	p	purine ribonucleoside binding	5	4	8.74233e-05	BUD4, GEP3, SRP101, SRP54
FEL	GO:0019001	MF	p	guanyl nucleotide binding	6	4	8.74233e-05	BUD4, GEP3, SRP101, SRP54
FEL	GO:0005525	MF	p	GTP binding	8	4	8.74233e-05	BUD4, GEP3, SRP101, SRP54
FEL	GO:0042626	MF	p	ATPase activity, coupled to transmembrane movement of substances	10	0	9.73636e-05
FEL	GO:0003723	MF	p	RNA binding	4	164	0.000248708	AEP2, AIM23, BI3, BI4, BRR1, BUD21, CBP1, CBP2, CUS1, CUS2, DXO1, EAP1, ECM2, EDC1, EDC2, EDC3, GTT1, HSP26, LHP1, LRP1, LSM12, LSM4, LSM5, LSM7, LUC7, MER1, MRM1, MRPS17, MRS1, MSC6, MTF1, MTF2, NMD2, NOP10, PAD1, PBP2, PET122, PET309, PET54, PHR1, PML1, POP6, POP7, PRP21, PRP40, PSP2, Q0255, RBS1, REF2, RMP1, RPL38, SCD6, SEC65, SLU7, SMD3, SME1, SMX2, SNM1, SNU23, SNU56, SNU71, SPP381, SRP14, …
FEL	GO:0019899	MF	p	enzyme binding	3	18	0.00033651	APC2, DCN1, GIC1, GIC2, GIP1, INH1, MCD1, MON2, PDS1, PEP7, RGP1, RTR2, RTT103, STF1, VAM6, VPS71, YIL001W, YIP5
FEL	GO:0016491	MF	p	oxidoreductase activity	2	40	0.000664107	AAD10, AAD14, AAD15, AAD3, AAD4, ADH4, ADI1, AI2, AI3, AI4, AIM17, BI2, BI3, BNA1, BNA2, BNA4, COB, COX1, COX2, COX3, CUP1_1, CUP1_2, DFG10, DSF1, FMP46, GDH1, GDH3, GTT1, GUT2, HMX1, JHD1, JLP1, LOT6, POX1, YGL159W, YGR017W, YJR149W, YJR154W, YPL088W, YPR097W
FEL	GO:0003735	MF	p	structural constituent of ribosome	2	24	0.000691321	IMG1, IMG2, MRP10, MRP13, MRP21, MRP49, MRPL15, MRPL31, MRPL44, MRPL50, MRPL8, MRPS17, QRI5, RPL38, RPL40A, RPL40B, RPL41A, RPL41B, RPS29A, RPS29B, RPS31, RSM28, VAR1, YNL122C
FEL	GO:0016874	MF	p	ligase activity	2	6	0.000708229	AIM41, BIO4, GTF1, PAN6, SNZ2, SNZ3
FEL	GO:0008509	MF	p	anion transmembrane transporter activity	4	6	0.00099278	ADY2, ARR3, ATO2, ATO3, SSU1, YEA4
FEL	GO:0008514	MF	p	organic anion transmembrane transporter activity	5	4	0.00103028	ADY2, ATO2, ATO3, YEA4
FEL	GO:0016787	MF	p	hydrolase activity	2	152	0.00141641	AI3, AI4, ATG5, BDS1, BI2, BI3, BI4, BNA5, BNA7, CCE1, CIK1, CWH41, DET1, DSE2, DUT1, DXO1, DYN1, DYN3, EGT2, EST3, EXG1, EXG2, EXO5, FBP1, FMP30, GDB1, GEP3, HNT3, HPF1, HSP32, HSP33, IMA1, IMA2, IMA3, IMA4, IMA5, INM1, INM2, ISN1, JNM1, LPX1, LTP1, MAG1, MAL12, MAL32, MMS4, MNL1, MRPL15, NIP100, NMA111, NPP1, NPP2, NPY1, NTE1, OTU1, OXP1, PCD1, PET309, PGU1, POA1, POF1, POP6, POP7, PSY3, Q0255,…
FEL	GO:0015171	MF	p	amino acid transmembrane transporter activity	7	0	0.00169134
FEL	GO:0000982	MF	p	transcription factor activity, RNA polymerase II proximal promoter sequence-specific DNA binding	4	4	0.00201563	ABF1, FAP1, RGT1, XBP1
FEL	GO:0015075	MF	p	ion transmembrane transporter activity	3	29	0.00245546	ADY2, AI2, AI3, AI4, ARR3, ATO2, ATO3, ATP18, ATP8, CCH1, COX1, COX2, COX3, FET4, HSP30, KCH1, KHA1, MID1, MRH1, OLI1, PHO89, PRM6, SSU1, TIM11, YEA4, YKE4, YRO2, YVC1, ZRG17
FEL	GO:0030562	MF	p	rRNA 2'-O-ribose methylation guide activity	8	0	0.00248891
FEL	GO:0030561	MF	p	RNA 2'-O-ribose methylation guide activity	7	0	0.00248891
FEL	GO:0003924	MF	p	GTPase activity	7	4	0.00276611	EST3, GEP3, SRP101, SRP54
FEL	GO:0046943	MF	p	carboxylic acid transmembrane transporter activity	6	3	0.00323329	ADY2, ATO2, ATO3
FEL	GO:0003724	MF	p	RNA helicase activity	8	0	0.00400731
FEL	GO:0016667	MF	p	oxidoreductase activity, acting on a sulfur group of donors	3	0	0.00599254
FEL	GO:0004004	MF	p	ATP-dependent RNA helicase activity	10	0	0.00599254
FEL	GO:0008186	MF	p	RNA-dependent ATPase activity	9	0	0.00599254
FEL	GO:0015318	MF	p	inorganic molecular entity transmembrane transporter activity	3	28	0.00663656	ADY2, AI2, AI3, AI4, ARR3, ATO2, ATO3, ATP18, ATP8, CCH1, COX1, COX2, COX3, FET4, HSP30, KCH1, KHA1, MID1, MRH1, OLI1, PHO89, PRM6, SSU1, TIM11, YKE4, YRO2, YVC1, ZRG17
FEL	GO:0019842	MF	p	vitamin binding	3	2	0.00713164	BNA5, GPH1
FEL	GO:0016875	MF	p	ligase activity, forming carbon-oxygen bonds	3	0	0.00813284
FEL	GO:0015295	MF	p	solute:proton symporter activity	8	0	0.00813284
FEL	GO:0004812	MF	p	aminoacyl-tRNA ligase activity	4	0	0.00813284
FEL	GO:0140096	MF	p	catalytic activity, acting on a protein	2	75	0.00847772	ALK1, ALK2, ASR1, ATG10, BIR1, CST9, CTM1, ETP1, HSP32, HSP33, JHD1, LTP1, NMA111, NSE1, OTU1, PEX2, RBD2, RIM13, RMD5, RTR2, SNO4, SPC1, SPC2, YAR009C, YBL005W_B, YBL100W_B, YBR012W_B, YBR062C, YCL019W, YDR034C_D, YDR098C_B, YDR210C_D, YDR210W_B, YDR261C_D, YDR261W_B, YDR316W_B, YDR365W_B, YER138C, YER160C, YFL002W_A, YGR027W_B, YGR038C_B, YGR109W_B, YGR161C_D, YGR161W_B, YHL009W_B, YHR214C_B, Y…
FEL	GO:0008026	MF	p	ATP-dependent helicase activity	9	2	0.0099775	EST3, YKU70
FEL	GO:0070035	MF	p	purine NTP-dependent helicase activity	8	2	0.0099775	EST3, YKU70
FEL Unique	GO:0007059	BP	e	chromosome segregation	2	40	1.25265e-11	ASK1, ATG31, BIR1, CBF2, CSM1, CSM2, CTF19, CTF3, DAD1, DAD2, DAD3, DAD4, DAM1, DSN1, DUO1, ECO1, HSK3, LRS4, MCD1, MCM21, MCM22, MMS22, MTW1, NDC80, NNF1, NSL1, NUF2, PDS1, RAD61, REC8, RTT102, SCC4, SGO1, SLI15, SPC19, SPC25, SPC34, SPC72, SRC1, ZIP2
FEL Unique	GO:0016043	BP	e	cellular component organization	2	261	2.99002e-11	AAR2, ABF1, ADY3, AFR1, AHC2, AIM21, APC5, APC9, ARV1, ASR1, ATG10, ATG12, ATG16, ATG17, ATG19, ATG29, ATG31, ATP14, ATP18, ATP19, ATP22, ATP25, BIR1, BIT61, BRR1, BUD4, CAP1, CAP2, CBF2, CCE1, CCZ1, CDC13, CGI121, CIN1, CIN2, CNM67, COA2, COX14, CRT10, CSE2, CSM1, CSM2, CST9, CUS1, CUS2, DAD1, DEF1, DIA2, DSK2, DSL1, DSN1, EAF6, ECM11, ECM13, ECM19, ECM2, ECM23, ECM29, ECM9, ECO1, EDC3, EXG1, EX…
FEL Unique	GO:0008380	BP	e	RNA splicing	8	44	6.6827e-10	AAR2, AI4, BRR1, CUS1, CUS2, CWC15, CWC25, ECM2, HUB1, ISY1, LSM4, LSM5, LSM7, LUC7, MRS1, PET54, PIH1, POA1, PRP21, PRP38, PRP40, PRP45, PRP6, RDS3, SEN15, SLU7, SMD3, SME1, SMX2, SNU23, SNU56, SNU66, SNU71, SPP2, SPP381, SWT21, SYF1, SYF2, THP3, URN1, YHC1, YJR084W, YMR087W, YSF3
FEL Unique	GO:0008608	BP	e	attachment of spindle microtubules to kinetochore	3	19	8.33197e-10	ASK1, BIR1, CSM1, CTF19, DAD1, DAD2, DAD3, DAD4, DAM1, DSN1, DUO1, HSK3, LRS4, MAD1, NDC80, SGO1, SPC105, SPC19, SPC34
FEL Unique	GO:0051315	BP	e	attachment of mitotic spindle microtubules to kinetochore	4	13	4.51102e-09	ASK1, CSM1, DAD1, DAD2, DAD3, DAD4, DAM1, DUO1, HSK3, MAD1, NDC80, SPC105, SPC19
FEL Unique	GO:0071840	BP	e	cellular component organization or biogenesis	1	267	3.62484e-08	AAR2, ABF1, ADY3, AFR1, AHC2, AIM21, AIM44, APC5, APC9, ARV1, ASR1, ATG10, ATG12, ATG16, ATG17, ATG19, ATG29, ATG31, ATP14, ATP18, ATP19, ATP22, ATP25, BIR1, BIT61, BRR1, BUD21, BUD4, CAP1, CAP2, CBF2, CCE1, CCZ1, CDC13, CGI121, CIN1, CIN2, CNM67, COA2, COX14, CRT10, CSE2, CSM1, CSM2, CST9, CUS1, CUS2, CWH41, DAD1, DEF1, DIA2, DSK2, DSL1, DSN1, EAF6, ECM11, ECM13, ECM19, ECM2, ECM23, ECM29, ECM9,…
FEL Unique	GO:0051983	BP	e	regulation of chromosome segregation	4	27	3.90929e-08	APC2, APC4, ASK1, BFA1, BIR1, CTF19, CTF3, DAD1, DAD2, DAD3, DAD4, DAM1, DUO1, HSK3, IBD2, IES6, KAR9, MAD1, MAD2, NDJ1, RAD61, SGO1, SPC105, SPC19, SPC34, SPC72, SWM1
FEL Unique	GO:0006996	BP	e	organelle organization	3	138	4.65981e-08	ADY3, AFR1, ASR1, ATG10, ATG12, ATG16, ATG17, ATG19, ATG29, ATG31, ATP14, BIR1, BIT61, BUD4, CAP2, CBF2, CCE1, CDC13, CGI121, CIN1, CNM67, CSM1, CSM2, CST9, DAD1, DEF1, DSL1, DSN1, ECM11, ECO1, EDC3, EXO5, FUN14, GEP5, GMC2, GON7, HOP2, HSP42, IES3, IES5, INP1, INP2, IOC4, IVY1, KAR5, KAR9, KEG1, LOA1, LRP1, LRS4, LSM4, MAD2, MCD1, MCM21, MDM1, MEC3, MEH1, MFB1, MIC12, MIC19, MIC27, MIM1, MIM2, M…
FEL Unique	GO:0006397	BP	e	mRNA processing	8	50	4.96218e-08	AAR2, AI4, BRR1, CBP1, CTK3, CUS1, CUS2, CWC15, CWC25, ECM2, EDC1, FIR1, HPR1, HUB1, ISY1, LSM4, LSM5, LSM7, LUC7, MRS1, MTF2, PET54, PIH1, PRP21, PRP38, PRP40, PRP45, PRP6, RDS3, REF2, RTT103, SLU7, SMD3, SME1, SMX2, SNM1, SNU23, SNU56, SNU66, SNU71, SPP2, SPP381, SWT21, SYF1, SYF2, THP3, URN1, YHC1, YJR084W, YSF3
FEL Unique	GO:0000398	BP	e	mRNA splicing, via spliceosome	11	31	4.96218e-08	CUS1, CUS2, CWC15, CWC25, ECM2, HUB1, LSM4, LSM5, LSM7, PRP21, PRP40, PRP45, PRP6, RDS3, SLU7, SMD3, SME1, SMX2, SNU23, SNU56, SNU66, SNU71, SPP2, SPP381, SWT21, SYF2, THP3, URN1, YHC1, YJR084W, YSF3
FEL Unique	GO:0000377	BP	e	RNA splicing, via transesterification reactions with bulged adenosine as nucleophile	10	31	6.58792e-08	CUS1, CUS2, CWC15, CWC25, ECM2, HUB1, LSM4, LSM5, LSM7, PRP21, PRP40, PRP45, PRP6, RDS3, SLU7, SMD3, SME1, SMX2, SNU23, SNU56, SNU66, SNU71, SPP2, SPP381, SWT21, SYF2, THP3, URN1, YHC1, YJR084W, YSF3
FEL Unique	GO:0000375	BP	e	RNA splicing, via transesterification reactions	9	33	7.09333e-08	CUS1, CUS2, CWC15, CWC25, ECM2, HUB1, LSM4, LSM5, LSM7, MRS1, PET54, PRP21, PRP40, PRP45, PRP6, RDS3, SLU7, SMD3, SME1, SMX2, SNU23, SNU56, SNU66, SNU71, SPP2, SPP381, SWT21, SYF2, THP3, URN1, YHC1, YJR084W, YSF3
FEL Unique	GO:0007049	BP	e	cell cycle	2	79	9.23462e-08	ADY3, AIM20, ALK1, ALK2, APC2, APC4, APC5, APC9, ASK1, BFA1, BIR1, BUD4, CDC13, CNM67, CSM1, CSM2, CST9, CTF19, CTF3, DAD1, DAD2, DAD3, DAD4, DAM1, DIA2, DSE3, DSL1, DSN1, DUO1, ECO1, EGT2, FAR3, FAR7, GMC2, HOF1, HOP2, HSK3, IBD2, ISC10, LRS4, MAD1, MAD2, MCD1, MCM21, MCM22, MEC3, MMS22, MMS4, MPS3, MSA1, MSC6, MTW1, NDC80, NDJ1, NNF1, NSL1, NUF2, PDS1, RAD9, REC8, RGP1, RIF1, RIM8, SAE3, SCC4, …
FEL Unique	GO:1990758	BP	e	mitotic sister chromatid biorientation	5	10	9.54515e-08	ASK1, DAD1, DAD2, DAD3, DAD4, DAM1, DUO1, HSK3, SPC105, SPC19
FEL Unique	GO:0051987	BP	e	positive regulation of attachment of spindle microtubules to kinetochore	7	10	9.54515e-08	ASK1, DAD1, DAD2, DAD3, DAD4, DAM1, DUO1, HSK3, SPC19, SPC34
FEL Unique	GO:0016071	BP	e	mRNA metabolic process	7	63	1.38845e-07	AAR2, AEP3, AI4, BRR1, CBP1, CTK3, CUS1, CUS2, CWC15, CWC25, DXO1, EAP1, ECM2, EDC1, FIR1, HPR1, HUB1, IPK1, IRC25, ISY1, LRP1, LSM4, LSM5, LSM7, LUC7, MRS1, MTF2, NMD2, NMD4, PET54, PIH1, POP3, POP7, PRP21, PRP38, PRP40, PRP45, PRP6, RDS3, REF2, RMP1, RTT103, SLU7, SMD3, SME1, SMX2, SNM1, SNU23, SNU56, SNU66, SNU71, SPP2, SPP381, SWT21, SYF1, SYF2, THP3, UPF3, URN1, YGR122W, YHC1, YJR084W, YSF3
FEL Unique	GO:0051988	BP	e	regulation of attachment of spindle microtubules to kinetochore	6	10	4.62476e-07	ASK1, DAD1, DAD2, DAD3, DAD4, DAM1, DUO1, HSK3, SPC19, SPC34
FEL Unique	GO:0031112	BP	e	positive regulation of microtubule polymerization or depolymerization	9	10	4.62476e-07	ASK1, DAD1, DAD2, DAD3, DAD4, DAM1, DUO1, HSK3, SPC19, SPC34
FEL Unique	GO:0031116	BP	e	positive regulation of microtubule polymerization	10	10	4.62476e-07	ASK1, DAD1, DAD2, DAD3, DAD4, DAM1, DUO1, HSK3, SPC19, SPC34
FEL Unique	GO:0031134	BP	e	sister chromatid biorientation	4	12	7.81561e-07	ASK1, BIR1, DAD1, DAD2, DAD3, DAD4, DAM1, DUO1, HSK3, SGO1, SPC105, SPC19
FEL Unique	GO:0051984	BP	e	positive regulation of chromosome segregation	5	12	3.97484e-06	ASK1, DAD1, DAD2, DAD3, DAD4, DAM1, DUO1, HSK3, NDJ1, SGO1, SPC19, SPC34
FEL Unique	GO:0031113	BP	e	regulation of microtubule polymerization	9	10	4.77261e-06	ASK1, DAD1, DAD2, DAD3, DAD4, DAM1, DUO1, HSK3, SPC19, SPC34
FEL Unique	GO:0051276	BP	e	chromosome organization	4	54	1.19552e-05	CDC13, CGI121, CSM1, CSM2, CST9, DEF1, DSN1, ECM11, ECO1, GMC2, GON7, HOP2, IES3, IES5, IOC4, KEG1, LRP1, LRS4, MAD2, MCD1, MCM21, MEC3, MMS22, MMS4, MPS3, MRC1, MTW1, NDJ1, NOP10, NSL1, NUP120, NUP133, NUP60, NUR1, PBP2, PCC1, PDS1, RAD10, RAD61, REC8, RFA3, RIF1, SCC4, SEM1, SGO1, SLD2, SPC72, SRC1, SUS1, VIK1, YJR084W, YKU70, ZIP1, ZIP2
FEL Unique	GO:0065003	BP	e	protein-containing complex assembly	4	89	2.30393e-05	AAR2, ASR1, ATP14, ATP18, ATP19, ATP22, ATP25, BRR1, CBF2, CIN1, CIN2, COA2, COX14, CRT10, CSE2, CSM2, CUS1, CUS2, ECM2, ECM29, EDC3, EXO84, HIF1, HPC2, HSP10, INA17, INA22, IRC25, ISY1, JAC1, LSM4, LUC7, MCM21, MED11, MED2, MIC12, MIM1, MIM2, MTW1, NAS2, ORC3, ORC6, PET111, PET122, PET309, PGD1, PIH1, PRP21, PRP38, PRP45, PRP6, PSY3, RBL2, RDS3, RPL38, RRN6, SAE3, SAM35, SAM37, SCD6, SEC5, SEC65…
FEL Unique	GO:0022402	BP	e	cell cycle process	2	93	2.31543e-05	ADY3, AIM44, APC2, ASK1, BFA1, BIR1, BUD4, CBF2, CNM67, CSM1, CSM2, CST9, CTF19, CTF3, DAD1, DAD2, DAD3, DAD4, DAM1, DSK2, DSN1, DUO1, ECM11, ECO1, FAR3, FAR7, GMC2, HEH2, HOF1, HOP2, HPC2, HSK3, IBD2, IOC4, IRC19, ISC10, KAR9, LRS4, MAD1, MAD2, MCD1, MCM21, MCM22, MEC3, MHF1, MMS22, MMS4, MPS2, MPS3, MRC1, MSA1, MSC6, MTW1, NBP1, NDC80, NDJ1, NIP100, NSL1, ORC3, ORC6, OSW1, PDS1, PSY3, RAD10, RA…
FEL Unique	GO:0031110	BP	e	regulation of microtubule polymerization or depolymerization	8	10	2.61853e-05	ASK1, DAD1, DAD2, DAD3, DAD4, DAM1, DUO1, HSK3, SPC19, SPC34
FEL Unique	GO:0070727	BP	e	cellular macromolecule localization	3	79	4.59845e-05	AFR1, AIM44, ATG10, ATG12, ATG16, ATG17, ATG19, ATG29, BUD4, CCZ1, COG2, COG3, COG5, COG7, CSM1, CTF19, DIF1, DSK2, EXO84, HSP10, LOA1, LRP1, LRS4, MCM21, MEH1, MIM1, MIM2, MON1, MON2, MPS2, MTW1, NDC80, NUP120, NUP133, NUP188, NUP60, NUP82, NUP85, PEX18, PEX19, PEX21, PEX3, PEX8, PNT1, REC8, RIF1, RIM21, RIM8, SAM35, SAM37, SCC4, SEC65, SEM1, SGO1, SHE4, SHR5, SML1, SNF8, SPC1, SPC105, SPC2, SRN…
FEL Unique	GO:0034622	BP	e	cellular protein-containing complex assembly	5	85	5.04168e-05	AAR2, ASR1, ATP14, ATP18, ATP22, ATP25, BRR1, CBF2, CIN1, CIN2, COA2, COX14, CRT10, CSE2, CSM2, CUS1, CUS2, ECM2, ECM29, EDC3, EXO84, HIF1, HPC2, HSP10, INA17, INA22, IRC25, ISY1, LSM4, LUC7, MCM21, MED11, MED2, MIC12, MIM1, MIM2, MTW1, NAS2, ORC3, ORC6, PET111, PET122, PET309, PGD1, PIH1, PRP21, PRP38, PRP45, PRP6, PSY3, RBL2, RDS3, RPL38, RRN6, SAE3, SAM35, SAM37, SCD6, SEC5, SEC65, SEM1, SGO1,…
FEL Unique	GO:0034613	BP	e	cellular protein localization	4	75	5.73326e-05	AFR1, AIM44, ATG10, ATG12, ATG16, ATG17, ATG19, ATG29, BUD4, CCZ1, COG2, COG3, COG5, COG7, CSM1, CTF19, DIF1, DSK2, EXO84, HSP10, LOA1, LRS4, MCM21, MEH1, MIM1, MIM2, MON1, MON2, MPS2, MTW1, NDC80, NUP120, NUP133, NUP188, NUP60, NUP82, NUP85, PEX18, PEX19, PEX21, PEX3, PEX8, PNT1, REC8, RIF1, RIM21, RIM8, SAM35, SAM37, SCC4, SEC65, SEM1, SGO1, SHR5, SML1, SNF8, SPC1, SPC105, SPC2, SRN2, SRP101, S…
FEL Unique	GO:0051301	BP	e	cell division	2	45	8.99537e-05	ADY3, APC2, APC4, APC5, APC9, ASK1, BFA1, BIR1, BUD4, CDC13, CNM67, CTF19, CTF3, DAD1, DAD2, DAD3, DAD4, DAM1, DSN1, DUO1, EGT2, HOF1, HSK3, IBD2, MAD1, MAD2, MCD1, MCM21, MCM22, MMS22, MTW1, NDC80, NNF1, NSL1, NUF2, PDS1, RGP1, SCC4, SGO1, SPC19, SPC25, SPC34, SPC72, SWM1, TAH11
FEL Unique	GO:0010564	BP	e	regulation of cell cycle process	5	41	0.000155396	APC2, APC4, ASK1, BFA1, BIR1, CTF19, CTF3, DAD1, DAD2, DAD3, DAD4, DAM1, DUO1, ECO1, HSK3, IBD2, KAR9, MAD1, MAD2, MCM21, MEC3, MMS4, MRC1, MSA1, NDJ1, NUR1, PDS1, RAD61, RAD9, REF2, SGO1, SLD2, SLI15, SLX4, SPC105, SPC19, SPC34, SPC72, SPP1, SWM1, ZIP1
FEL Unique	GO:0033365	BP	e	protein localization to organelle	5	63	0.000178306	ATG10, ATG12, ATG16, CCZ1, COG2, COG3, COG5, COG7, CSM1, CTF19, DSK2, HSP10, LOA1, LRS4, MCM21, MEH1, MIM1, MIM2, MON1, MON2, MPS2, MTW1, NDC80, NUP120, NUP133, NUP188, NUP60, NUP82, NUP85, PEX18, PEX19, PEX21, PEX3, PEX8, PNT1, REC8, RIF1, RIM8, SAM35, SAM37, SCC4, SEC65, SGO1, SNF8, SPC1, SPC105, SPC2, SRN2, SRP101, SRP14, SRP21, SRP54, SRP68, SRP72, STP22, TOM6, TRS85, VID24, VPS36, VPS51, VPS…
FEL Unique	GO:1903047	BP	e	mitotic cell cycle process	3	56	0.000360354	AIM44, APC2, ASK1, BFA1, BIR1, BUD4, CBF2, CNM67, CSM1, CTF19, CTF3, DAD1, DAD2, DAD3, DAD4, DAM1, DSN1, DUO1, ECO1, HOF1, HPC2, HSK3, IBD2, KAR9, MAD1, MAD2, MCD1, MCM21, MCM22, MEC3, MMS4, MPS3, MRC1, MSA1, MTW1, NDC80, NIP100, NSL1, PDS1, RAD61, RAD9, SCC4, SGO1, SIC1, SLD2, SPC105, SPC19, SPC72, SPC98, SRC1, STB1, TVP38, VIK1, XBP1, YBP2, YHR127W
FEL Unique	GO:0043933	BP	e	protein-containing complex subunit organization	3	97	0.000411945	AAR2, ASR1, ATP14, ATP18, ATP19, ATP22, ATP25, BRR1, CBF2, CCZ1, CIN1, CIN2, COA2, COX14, CRT10, CSE2, CSM2, CUS1, CUS2, DIA2, ECM2, ECM29, EDC3, EXO84, HIF1, HPC2, HSP10, IES1, IES3, INA17, INA22, IRC25, ISY1, JAC1, LSM4, LUC7, MCM21, MED11, MED2, MIC12, MIM1, MIM2, MTW1, NAS2, NUP188, ORC3, ORC6, PET111, PET122, PET309, PGD1, PIH1, PRP21, PRP38, PRP45, PRP6, PSY3, RBL2, RDS3, RPL38, RRN6, RTT10…
FEL Unique	GO:0090304	BP	e	nucleic acid metabolic process	5	175	0.000649231	AAR2, ABF1, AEP3, AI4, BMT6, BRR1, BUD21, CBP1, CCE1, CDC13, CGI121, CSM2, CST9, CTF3, CTK3, CUS1, CUS2, CWC15, CWC25, DEF1, DXO1, EAF6, EAP1, ECM11, ECM2, ECO1, EDC1, EDC3, ELC1, EXO5, FAP1, FIR1, FYV6, GAT3, GAT4, GEP3, GMC2, GON7, GTF1, HOP2, HPC2, HPR1, HUB1, IES2, IES3, IES5, IPK1, IRC19, IRC25, IRC8, ISY1, LHP1, LRP1, LRS4, LSM12, LSM4, LSM5, LSM7, LUC7, MCD1, MEC3, MHF1, MMS22, MMS4, MRC1,…
FEL Unique	GO:0032271	BP	e	regulation of protein polymerization	6	15	0.000914103	AIM21, ASK1, CAP1, CAP2, DAD1, DAD2, DAD3, DAD4, DAM1, DUO1, HSK3, SPC19, SPC34, TDA2, TWF1
FEL Unique	GO:0022607	BP	e	cellular component assembly	3	109	0.000914103	AAR2, ADY3, APC5, APC9, ASR1, ATG12, ATG16, ATG17, ATG29, ATP14, ATP18, ATP19, ATP22, ATP25, BIR1, BRR1, CBF2, CIN1, CIN2, COA2, COX14, CRT10, CSE2, CSM2, CST9, CUS1, CUS2, DSK2, ECM2, ECM29, EDC3, EXO84, HIF1, HOF1, HPC2, HSP10, INA17, INA22, IRC25, ISY1, JAC1, LSM4, LUC7, MCM21, MED11, MED2, MIC12, MIM1, MIM2, MPS2, MPS3, MTW1, NAS2, NBP1, ORC3, ORC6, OSW1, PET111, PET122, PET309, PGD1, PIH1, P…
FEL Unique	GO:0006612	BP	e	protein targeting to membrane	10	14	0.000956212	CCZ1, MON1, PEX19, PEX3, SEC65, SHR5, SRN2, SRP101, SRP14, SRP21, SRP54, SRP68, SRP72, STP22
FEL Unique	GO:0006310	BP	e	DNA recombination	7	42	0.00150276	AI4, CGI121, CSM2, CST9, ECM11, GMC2, GON7, HOP2, HPR1, IES3, IES5, IRC19, IRC8, LRS4, MCD1, MEC3, MHF1, MMS22, MMS4, MSC6, NDJ1, NMD2, NSE1, NSE3, NSE5, PCC1, PDS1, POL32, PSY3, RAD10, REC8, RFA3, SAE3, SEM1, SLD2, SLX4, TAH11, UPF3, YGR109W_B, YKU70, ZIP1, ZIP2
FEL Unique	GO:0000387	BP	e	spliceosomal snRNP assembly	7	9	0.00152902	AAR2, ECM2, LSM4, PRP6, SMD3, SME1, SMX2, SNU66, YHC1
FEL Unique	GO:0050789	BP	e	regulation of biological process	2	206	0.00154824	ABF1, ADF1, AEP1, AIM21, ALK1, ALK2, APC2, APC4, ASK1, ATG17, ATP22, ATP25, BFA1, BIR1, BIT61, CAP1, CAP2, CBP1, CDC13, CGI121, CIN5, COX14, CRT10, CSE2, CTF19, CTF3, CTK3, DAD1, DAD2, DAD3, DAD4, DAL82, DAM1, DIA2, DIF1, DIG2, DUO1, DXO1, EAP1, ECM23, ECO1, EDC1, EDC3, EDS1, ELA1, ELC1, FAP1, FAR3, FAR7, FIG2, FUN19, FYV10, GAT3, GAT4, GCR2, GON7, HIF1, HOF1, HPC2, HPR1, HSK3, IBD2, IES3, IES6, …
FEL Unique	GO:0006614	BP	e	SRP-dependent cotranslational protein targeting to membrane	12	7	0.00220752	SEC65, SRP101, SRP14, SRP21, SRP54, SRP68, SRP72
FEL Unique	GO:0006605	BP	e	protein targeting	9	27	0.00262675	CCZ1, LOA1, MON1, MON2, PEX18, PEX19, PEX21, PEX3, PEX8, SEC65, SHR5, SNF8, SPC1, SPC2, SRN2, SRP101, SRP14, SRP21, SRP54, SRP68, SRP72, STP22, VID24, VPS36, VPS51, VPS71, YGR066C
FEL Unique	GO:0006613	BP	e	cotranslational protein targeting to membrane	11	7	0.00416857	SEC65, SRP101, SRP14, SRP21, SRP54, SRP68, SRP72
FEL Unique	GO:1902903	BP	e	regulation of supramolecular fiber organization	5	16	0.00425937	AIM21, ASK1, CAP1, CAP2, DAD1, DAD2, DAD3, DAD4, DAM1, DUO1, HOF1, HSK3, SPC19, SPC34, TDA2, TWF1
FEL Unique	GO:0034502	BP	e	protein localization to chromosome	6	12	0.00444115	CSM1, CTF19, LRS4, MCM21, MTW1, NDC80, REC8, RIF1, SCC4, SGO1, SPC105, ZIP1
FEL Unique	GO:0031590	BP	e	wybutosine metabolic process	5	4	0.00444115	PPM2, TRM12, TYW1, TYW3
FEL Unique	GO:0007023	BP	e	post-chaperonin tubulin folding pathway	3	4	0.00444115	ALF1, CIN1, CIN2, RBL2
FEL Unique	GO:0031591	BP	e	wybutosine biosynthetic process	11	4	0.00444115	PPM2, TRM12, TYW1, TYW3
FEL Unique	GO:0033045	BP	e	regulation of sister chromatid segregation	7	16	0.00508145	APC2, APC4, BFA1, BIR1, CTF19, CTF3, IBD2, KAR9, MAD1, MAD2, NDJ1, RAD61, SGO1, SPC105, SPC72, SWM1
FEL Unique	GO:0065007	BP	e	biological regulation	1	239	0.00560192	ABF1, ADF1, AEP1, AIM21, ALK1, ALK2, APC2, APC4, ARV1, ASK1, ATG12, ATG17, ATP22, ATP25, BFA1, BIR1, BIT61, CAP1, CAP2, CBP1, CCZ1, CDC13, CGI121, CIN1, CIN2, CIN5, COX14, CRT10, CSE2, CSG2, CTF19, CTF3, CTK3, DAD1, DAD2, DAD3, DAD4, DAL82, DAM1, DEF1, DIA2, DIF1, DIG2, DSF2, DUO1, DXO1, EAP1, ECM23, ECO1, EDC1, EDC3, EDS1, ELA1, ELC1, FAP1, FAR3, FAR7, FET4, FIG2, FUN14, FUN19, FYV10, GAT3, GAT4…
FEL Unique	GO:0007129	BP	e	synapsis	6	6	0.00590407	CST9, HOP2, MPS3, NDJ1, ZIP1, ZIP2
FEL Unique	GO:0000245	BP	e	spliceosomal complex assembly	7	8	0.00645768	BRR1, CUS1, CUS2, EXO84, LSM4, RDS3, SMD3, YSF3
FEL Unique	GO:0007020	BP	e	microtubule nucleation	6	8	0.00645768	CNM67, NDC80, NUF2, SPC105, SPC25, SPC42, SPC72, SPC98
FEL Unique	GO:0033048	BP	e	negative regulation of mitotic sister chromatid segregation	9	12	0.00727181	BFA1, BIR1, CTF19, CTF3, IBD2, KAR9, MAD1, MAD2, RAD61, SGO1, SPC105, SPC72
FEL Unique	GO:1901988	BP	e	negative regulation of cell cycle phase transition	7	15	0.00727181	BFA1, BIR1, CTF19, CTF3, IBD2, KAR9, MAD1, MAD2, MEC3, PDS1, RAD9, SGO1, SLD2, SPC105, SPC72
FEL Unique	GO:1901991	BP	e	negative regulation of mitotic cell cycle phase transition	8	15	0.00727181	BFA1, BIR1, CTF19, CTF3, IBD2, KAR9, MAD1, MAD2, MEC3, PDS1, RAD9, SGO1, SLD2, SPC105, SPC72
FEL Unique	GO:0019222	BP	e	regulation of metabolic process	3	149	0.00742183	ABF1, ADF1, AEP1, ATG17, ATP22, ATP25, CBP1, CDC13, CGI121, CIN5, COX14, CRT10, CSE2, CTK3, DAL82, DIA2, DIF1, DIG2, DXO1, EAP1, ECM23, ECO1, EDC1, EDC3, EDS1, ELA1, ELC1, FAP1, FUN19, FYV10, GAT3, GAT4, GCR2, GON7, HIF1, HPC2, HPR1, IES3, IPK1, IRC25, JHD1, LRE1, LRP1, LRS4, LSM4, LSM5, LSM7, MAD2, MCM21, MEC3, MED11, MED2, MEH1, MET28, MMS4, MPS3, MRC1, MSA1, NDJ1, NMA111, NMD2, NMD4, NTE1, NUP…
FEL Unique	GO:0032273	BP	e	positive regulation of protein polymerization	7	10	0.00800007	ASK1, DAD1, DAD2, DAD3, DAD4, DAM1, DUO1, HSK3, SPC19, SPC34
FEL Unique	GO:0048519	BP	e	negative regulation of biological process	3	96	0.00829719	ABF1, ADF1, AIM21, ATP25, BFA1, BIR1, CAP1, CAP2, CBP1, CDC13, COX14, CSE2, CTF19, CTF3, DIA2, DIG2, DXO1, EAP1, EDC1, FYV10, GCR2, HIF1, HOF1, IBD2, IES3, IPK1, IRC25, KAR9, LRE1, LRP1, LRS4, LSM4, LSM5, LSM7, MAD1, MAD2, MCM21, MEC3, MED11, MED2, MMS4, MPS3, MRC1, NMD2, NMD4, NUP120, NUP133, NUP60, ORC3, ORC6, OTU1, PBI2, PDS1, PGD1, PLP1, POP3, POP7, PSY4, RAD61, RAD9, REF2, RFU1, RGT1, RIF1, …
FEL Unique	GO:0033047	BP	e	regulation of mitotic sister chromatid segregation	8	15	0.00868359	APC2, APC4, BFA1, BIR1, CTF19, CTF3, IBD2, KAR9, MAD1, MAD2, RAD61, SGO1, SPC105, SPC72, SWM1
FEL Unique	GO:0051985	BP	e	negative regulation of chromosome segregation	5	12	0.009082	BFA1, BIR1, CTF19, CTF3, IBD2, KAR9, MAD1, MAD2, RAD61, SGO1, SPC105, SPC72
FEL Unique	GO:0033046	BP	e	negative regulation of sister chromatid segregation	8	12	0.009082	BFA1, BIR1, CTF19, CTF3, IBD2, KAR9, MAD1, MAD2, RAD61, SGO1, SPC105, SPC72
FEL Unique	GO:0050794	BP	e	regulation of cellular process	3	189	0.00955568	ABF1, ADF1, AEP1, AIM21, ALK1, ALK2, APC2, APC4, ASK1, ATG17, ATP22, ATP25, BFA1, BIR1, BIT61, CAP1, CAP2, CDC13, CGI121, CIN5, COX14, CRT10, CSE2, CTF19, CTF3, CTK3, DAD1, DAD2, DAD3, DAD4, DAL82, DAM1, DIA2, DIG2, DUO1, EAP1, ECM23, ECO1, EDC1, EDC3, EDS1, ELA1, ELC1, FAP1, FAR3, FAR7, FIG2, FUN19, FYV10, GAT3, GAT4, GCR2, GON7, HIF1, HOF1, HPC2, HPR1, HSK3, IBD2, IES3, IES6, INM1, INM2, JHD1, …
FEL Unique	GO:0060255	BP	e	regulation of macromolecule metabolic process	4	141	0.00961529	ABF1, ADF1, AEP1, ATG17, ATP22, ATP25, CBP1, CDC13, CGI121, CIN5, COX14, CRT10, CSE2, CTK3, DAL82, DIA2, DIG2, DXO1, EAP1, ECM23, ECO1, EDC1, EDC3, EDS1, ELA1, ELC1, FAP1, FUN19, GAT3, GAT4, GCR2, GON7, HIF1, HPC2, HPR1, IES3, IPK1, IRC25, JHD1, LRE1, LRP1, LRS4, LSM4, LSM5, LSM7, MAD2, MCM21, MEC3, MED11, MED2, MEH1, MET28, MMS4, MPS3, MRC1, MSA1, NDJ1, NMA111, NMD2, NMD4, NUP120, NUP133, NUP60,…
FEL Unique	GO:0045839	BP	e	negative regulation of mitotic nuclear division	8	13	0.00991966	BFA1, BIR1, CTF19, CTF3, IBD2, KAR9, MAD1, MAD2, PDS1, RAD61, SGO1, SPC105, SPC72
FEL Unique	GO:0044249	BP	p	cellular biosynthetic process	3	86	9.97232e-13	ABF1, ALG5, ARV1, ATP14, ATP17, ATP18, ATP19, CDC13, COQ9, CSG2, CSM2, CWH41, DFG10, DSF2, ECO1, FAP1, GAT3, GAT4, GDB1, GDH1, GDH3, GON7, GPI18, GTF1, HPC2, HPR1, IMG1, IMG2, INM1, INM2, ISN1, KEG1, LSO2, MET28, MRC1, MRP10, MRP13, MRP21, MRP49, MRPL15, MRPL31, MRPL44, MRPL50, MRPL8, MRPS17, MTF1, MTF2, NOP10, NUT1, OLI1, ORC3, ORC6, PGA1, PLP1, POF1, POL32, POL4, PSY3, RAD10, REF2, RFA3, RPL38,…
FEL Unique	GO:0009058	BP	p	biosynthetic process	2	93	7.67944e-12	ABF1, ALG5, ARV1, ATP14, ATP17, ATP18, ATP19, CDC13, COQ9, CSG2, CSM2, CWH41, DFG10, DSF2, ECO1, FAP1, GAT3, GAT4, GDB1, GDH1, GDH3, GON7, GPI18, GTF1, HPC2, HPR1, IMG1, IMG2, INM1, INM2, IPK1, ISN1, KEG1, LSO2, MET28, MRC1, MRP10, MRP13, MRP21, MRP49, MRPL15, MRPL31, MRPL44, MRPL50, MRPL8, MRPS17, MTF1, MTF2, NOP10, NSG1, NSG2, NUT1, OLI1, ORC3, ORC6, PGA1, PLP1, POF1, POL32, POL4, PPM2, PSY3, R…
FEL Unique	GO:1901576	BP	p	organic substance biosynthetic process	3	93	2.21258e-11	ABF1, ALG5, ARV1, ATP14, ATP17, ATP18, ATP19, CDC13, COQ9, CSG2, CSM2, CWH41, DFG10, DSF2, ECO1, FAP1, GAT3, GAT4, GDB1, GDH1, GDH3, GON7, GPI18, GTF1, HPC2, HPR1, IMG1, IMG2, INM1, INM2, IPK1, ISN1, KEG1, LSO2, MET28, MRC1, MRP10, MRP13, MRP21, MRP49, MRPL15, MRPL31, MRPL44, MRPL50, MRPL8, MRPS17, MTF1, MTF2, NOP10, NSG1, NSG2, NUT1, OLI1, ORC3, ORC6, PGA1, PLP1, POF1, POL32, POL4, PPM2, PSY3, R…
FEL Unique	GO:0006414	BP	p	translational elongation	6	1	3.02539e-11	LSO2
FEL Unique	GO:0006082	BP	p	organic acid metabolic process	3	9	2.24285e-08	DCI1, ECI1, GDH1, GDH3, GTF1, MET28, PEX11, TES1, YLR126C
FEL Unique	GO:0043436	BP	p	oxoacid metabolic process	4	9	3.28712e-08	DCI1, ECI1, GDH1, GDH3, GTF1, MET28, PEX11, TES1, YLR126C
FEL Unique	GO:0019752	BP	p	carboxylic acid metabolic process	5	9	1.18943e-07	DCI1, ECI1, GDH1, GDH3, GTF1, MET28, PEX11, TES1, YLR126C
FEL Unique	GO:0044281	BP	p	small molecule metabolic process	2	33	2.70102e-06	ALG5, ATP14, ATP17, ATP18, ATP19, COQ9, COX1, DCI1, DFG10, ECI1, FMP30, GDH1, GDH3, GTF1, GUT2, INM1, INM2, IPK1, ISN1, MET28, NPP1, NPP2, OLI1, PEX11, PLP1, POF1, RGT1, SWI1, TES1, TIM11, XKS1, YGR017W, YLR126C
FEL Unique	GO:0034645	BP	p	cellular macromolecule biosynthetic process	5	56	4.77261e-06	ABF1, CDC13, CSM2, CWH41, DSF2, ECO1, FAP1, GAT3, GAT4, GDB1, GON7, GTF1, IMG1, IMG2, KEG1, LSO2, MRC1, MRP10, MRP13, MRP21, MRP49, MRPL15, MRPL31, MRPL44, MRPL50, MRPL8, MRPS17, MTF2, NOP10, NUT1, ORC3, ORC6, POL32, POL4, PSY3, RAD10, RFA3, RPL38, RRN10, RRN5, RRN6, RRN9, RSM28, SLD2, SLD7, SLS1, SLX4, SWI1, TAF11, TAF13, TAF3, TAF8, TRS65, YEA4, YGR109W_B, YNL122C
FEL Unique	GO:1901566	BP	p	organonitrogen compound biosynthetic process	4	39	1.28149e-05	ARV1, ATP14, ATP17, ATP18, ATP19, CSG2, GDH1, GDH3, GON7, GTF1, IMG1, IMG2, ISN1, MET28, MRP10, MRP13, MRP21, MRP49, MRPL15, MRPL31, MRPL44, MRPL50, MRPL8, MRPS17, MTF2, OLI1, PLP1, POF1, PPM2, RPL38, RSM28, SLS1, TIM11, TRM12, TYW1, TYW3, YEA4, YGR017W, YNL122C
FEL Unique	GO:0009059	BP	p	macromolecule biosynthetic process	4	64	1.83256e-05	ABF1, CDC13, CSM2, CWH41, DSF2, ECO1, FAP1, GAT3, GAT4, GDB1, GON7, GTF1, HPC2, HPR1, IMG1, IMG2, KEG1, LSO2, MRC1, MRP10, MRP13, MRP21, MRP49, MRPL15, MRPL31, MRPL44, MRPL50, MRPL8, MRPS17, MTF1, MTF2, NOP10, NUT1, ORC3, ORC6, POL32, POL4, PSY3, RAD10, REF2, RFA3, RPL38, RRN10, RRN5, RRN6, RRN9, RSM28, RTT102, SLD2, SLD7, SLS1, SLX4, SPT2, SUS1, SWI1, TAF11, TAF13, TAF3, TAF8, TRS65, YEA4, YGR10…
FEL Unique	GO:0022613	BP	p	ribonucleoprotein complex biogenesis	3	3	2.39825e-05	BUD21, NOP10, SLX9
FEL Unique	GO:0046394	BP	p	carboxylic acid biosynthetic process	6	3	6.91395e-05	GDH1, GDH3, MET28
FEL Unique	GO:0016053	BP	p	organic acid biosynthetic process	4	3	6.91395e-05	GDH1, GDH3, MET28
FEL Unique	GO:0006520	BP	p	cellular amino acid metabolic process	6	5	8.88905e-05	GDH1, GDH3, GTF1, MET28, YLR126C
FEL Unique	GO:0044283	BP	p	small molecule biosynthetic process	3	11	9.53057e-05	COQ9, DFG10, GDH1, GDH3, INM1, INM2, IPK1, ISN1, MET28, PLP1, YGR017W
FEL Unique	GO:0002181	BP	p	cytoplasmic translation	8	1	0.000111732	RPL38
FEL Unique	GO:0044271	BP	p	cellular nitrogen compound biosynthetic process	4	57	0.000291129	ATP14, ATP17, ATP18, ATP19, CDC13, CSM2, FAP1, GAT3, GAT4, GTF1, HPC2, HPR1, IMG1, IMG2, ISN1, MRP10, MRP13, MRP21, MRP49, MRPL15, MRPL31, MRPL44, MRPL50, MRPL8, MRPS17, MTF1, MTF2, NOP10, NUT1, OLI1, PLP1, POF1, POL32, POL4, PSY3, RAD10, REF2, RFA3, RPL38, RRN10, RRN5, RRN6, RRN9, RSM28, RTT102, SLS1, SPT2, SUS1, TAF11, TAF13, TAF3, TAF8, TIM11, YGR017W, YGR109W_B, YJR084W, YNL122C
FEL Unique	GO:0042254	BP	p	ribosome biogenesis	4	3	0.000292046	BUD21, NOP10, SLX9
FEL Unique	GO:0006793	BP	p	phosphorus metabolic process	3	36	0.000438548	ALG5, ALK1, ALK2, ARV1, ATP14, ATP17, ATP18, ATP19, COX1, CTK3, FMP30, GPI18, GUT2, INM1, INM2, IPK1, ISN1, LTP1, NPP1, NPP2, NTE1, OLI1, PGA1, POA1, POF1, PSY4, REF2, RTR2, SLI15, TDA10, TES1, TIM11, XKS1, YGR017W, YMR087W, YOR131C
FEL Unique	GO:0043604	BP	p	amide biosynthetic process	5	18	0.000914103	GTF1, IMG1, IMG2, MRP10, MRP13, MRP21, MRP49, MRPL15, MRPL31, MRPL44, MRPL50, MRPL8, MRPS17, MTF2, RPL38, RSM28, SLS1, YNL122C
FEL Unique	GO:0006796	BP	p	phosphate-containing compound metabolic process	4	36	0.00110257	ALG5, ALK1, ALK2, ARV1, ATP14, ATP17, ATP18, ATP19, COX1, CTK3, FMP30, GPI18, GUT2, INM1, INM2, IPK1, ISN1, LTP1, NPP1, NPP2, NTE1, OLI1, PGA1, POA1, POF1, PSY4, REF2, RTR2, SLI15, TDA10, TES1, TIM11, XKS1, YGR017W, YMR087W, YOR131C
FEL Unique	GO:1901564	BP	p	organonitrogen compound metabolic process	3	144	0.00238163	AHC2, ALG5, ALK1, ALK2, APC2, APC4, APC5, APC9, ARV1, ASR1, ATG10, ATG12, ATG16, ATG19, ATP14, ATP17, ATP18, ATP19, COX1, CSG2, CST9, CTK3, CTM1, CUE4, CUZ1, CWH41, DAL82, DEF1, DFG10, DFG16, DIA2, DSK2, EAF6, ECO1, ELA1, ELC1, ETP1, FET4, FMP30, FUN19, FYV10, GCG1, GDH1, GDH3, GMC2, GNT1, GON7, GPI18, GTF1, GUT2, HIF1, HUB1, IMG1, IMG2, ISN1, JAC1, JHD1, LTP1, MET28, MFB1, MNL1, MRP10, MRP13, MR…
FEL Unique	GO:1901605	BP	p	alpha-amino acid metabolic process	7	4	0.00278582	GDH1, GDH3, MET28, YLR126C
FEL Unique	GO:0043603	BP	p	cellular amide metabolic process	4	25	0.00330854	DAL82, FMP30, GCG1, GTF1, IMG1, IMG2, MRP10, MRP13, MRP21, MRP49, MRPL15, MRPL31, MRPL44, MRPL50, MRPL8, MRPS17, MTF2, OXP1, RPL38, RSM28, SLS1, SPC1, SPC2, TES1, YNL122C
FEL Unique	GO:0051186	BP	p	cofactor metabolic process	3	8	0.00560192	COQ9, GCG1, GUT2, JAC1, OXP1, POF1, TES1, YGR017W
FEL Unique	GO:0044085	BP	p	cellular component biogenesis	2	8	0.00560192	AIM44, BUD21, CWH41, HOF1, NOP10, RIM21, RPI1, SLX9
FEL Unique	GO:0055114	BP	p	oxidation-reduction process	2	20	0.00621146	AI4, CBP1, COX1, COX2, DCI1, DFG10, ECI1, FMP46, GDB1, GDH1, GDH3, GUT2, JAC1, JHD1, MIX14, PET20, PEX11, SLS1, TES1, YGL159W
FEL Unique	GO:0016310	BP	p	phosphorylation	5	10	0.00758094	ALK1, ALK2, COX1, CTK3, INM1, INM2, IPK1, SLI15, TDA10, XKS1
FEL Unique	GO:0043227	CC	e	membrane-bounded organelle	2	499	4.27124e-14	AAR2, ABF1, ADF1, AEP1, AEP3, AHC2, AI4, AIM19, AIM20, AIM23, AIM34, AIM36, AIM39, AIM41, ALF1, ALG5, ALK1, ALK2, ANS1, APC2, APC4, APC5, APC9, ARV1, ASK1, ASR1, ATG16, ATG17, ATG29, ATP14, ATP17, ATP18, ATP19, ATP22, ATP25, BIR1, BIT61, BMT6, BRR1, BUD21, CBF2, CBP1, CCE1, CCZ1, CGI121, CIN5, CMC4, COA2, COG2, COG3, COG5, COG7, COQ9, COX1, COX14, COX2, COY1, CSE2, CSG2, CSI2, CSM1, CSM2, CST9, C…
FEL Unique	GO:0043231	CC	e	intracellular membrane-bounded organelle	4	492	1.23856e-13	AAR2, ABF1, ADF1, AEP1, AEP3, AHC2, AI4, AIM19, AIM20, AIM23, AIM34, AIM36, AIM39, AIM41, ALF1, ALG5, ALK1, ALK2, ANS1, APC2, APC4, APC5, APC9, ARV1, ASK1, ASR1, ATG16, ATG17, ATG29, ATP14, ATP17, ATP18, ATP19, ATP22, ATP25, BIR1, BIT61, BMT6, BRR1, BUD21, CBF2, CBP1, CCE1, CCZ1, CGI121, CIN5, CMC4, COA2, COG2, COG3, COG5, COG7, COQ9, COX1, COX14, COX2, COY1, CSE2, CSG2, CSI2, CSM1, CSM2, CST9, C…
FEL Unique	GO:0000777	CC	e	condensed chromosome kinetochore	6	31	3.45998e-13	ASK1, BIR1, CBF2, CSM1, CTF19, CTF3, DAD1, DAD2, DAD3, DAD4, DAM1, DSN1, DUO1, HSK3, KAR9, MAD1, MAD2, MCM21, MCM22, MTW1, NDC80, NNF1, NSL1, NUF2, SGO1, SLI15, SPC105, SPC19, SPC25, SPC34, YBP2
FEL Unique	GO:0032991	CC	e	protein-containing complex	1	307	3.45998e-13	AAR2, ABF1, AHC2, APC2, APC4, APC5, APC9, ASK1, ATG12, ATG16, ATG17, ATG19, ATG29, ATG31, ATP14, ATP17, ATP18, ATP19, BFA1, BIR1, BIT61, BRR1, BUD21, CAP1, CAP2, CBF2, CCZ1, CDC13, CGI121, COG2, COG3, COG5, COG7, COX1, COX2, CRT10, CSE2, CSM1, CSM2, CTF19, CTF3, CTK3, CUE4, CUS1, CUS2, CWC15, CWC25, DAD1, DAD2, DAD3, DAD4, DAM1, DIA2, DIG2, DSC2, DSL1, DSN1, DUO1, EAF6, EAP1, ECM2, ECM23, ECM29, …
FEL Unique	GO:0098687	CC	e	chromosomal region	5	55	2.02663e-12	ASK1, CBF2, CDC13, CGI121, CSM1, CTF19, CTF3, DAD1, DAD2, DAD3, DAD4, DAM1, DEF1, DIA2, DSL1, DSN1, DUO1, FYV6, GON7, HIF1, HPR1, HSK3, IES3, LRS4, MCD1, MCM21, MCM22, MEC3, MPS3, MRC1, MTW1, NDC80, NDJ1, NNF1, NSL1, NUF2, NUP120, NUP133, ORC3, PCC1, REC8, RFA3, RIF1, SAS4, SDC1, SGO1, SLD7, SLI15, SPC105, SPC19, SPC25, SPC34, SPP1, YKU70, ZIP1
FEL Unique	GO:0044427	CC	e	chromosomal part	4	95	3.1575e-12	ASK1, BIR1, CBF2, CDC13, CGI121, CSM1, CSM2, CST9, CTF19, CTF3, DAD1, DAD2, DAD3, DAD4, DAM1, DEF1, DIA2, DSL1, DSN1, DUO1, ECM11, ECO1, FYV6, GMC2, GON7, HIF1, HPR1, HSK3, IES1, IES2, IES3, IES5, IES6, IOC2, IOC4, KAR9, LRS4, MAD1, MAD2, MCD1, MCM21, MCM22, MEC3, MMS4, MPS3, MRC1, MTW1, NDC80, NDJ1, NNF1, NSE1, NSE3, NSE5, NSL1, NUF2, NUP120, NUP133, ORC3, ORC6, PCC1, POL32, PSY3, RAD9, REC8, RF…
FEL Unique	GO:0000776	CC	e	kinetochore	5	31	6.93246e-12	ASK1, BIR1, CBF2, CSM1, CTF19, CTF3, DAD1, DAD2, DAD3, DAD4, DAM1, DSN1, DUO1, HSK3, KAR9, MAD1, MAD2, MCM21, MCM22, MTW1, NDC80, NNF1, NSL1, NUF2, SGO1, SLI15, SPC105, SPC19, SPC25, SPC34, YBP2
FEL Unique	GO:0044422	CC	e	organelle part	1	391	1.32874e-11	AAR2, ABF1, ADY3, AEP3, AHC2, AIM19, AIM20, AIM21, AIM34, AIM36, AIM39, ALF1, ALG5, APC2, APC4, APC5, APC9, ARV1, ASK1, ATG16, ATG17, ATG31, ATP14, ATP17, ATP18, ATP19, ATP22, ATP25, BFA1, BIR1, BIT61, BRR1, BUD21, BUD4, CAP1, CAP2, CBF2, CBP1, CCE1, CCZ1, CDC13, CGI121, CIN1, CIN2, CMC4, CNM67, COA2, COG2, COG3, COG5, COG7, COQ9, COX1, COX14, COX2, COY1, CRT10, CSE2, CSG2, CSM1, CSM2, CST9, CTF1…
FEL Unique	GO:0044454	CC	e	nuclear chromosome part	5	73	2.10566e-11	ASK1, BIR1, CBF2, CDC13, CSM1, CST9, CTF19, CTF3, DAD1, DAD2, DAD3, DAD4, DAM1, DSN1, DUO1, ECM11, ECO1, GMC2, HSK3, IES1, IES2, IES3, IES5, IES6, IOC2, IOC4, KAR9, MAD1, MAD2, MCD1, MCM21, MCM22, MEC3, MMS4, MPS3, MRC1, MTW1, NDC80, NDJ1, NNF1, NSL1, NUF2, ORC3, ORC6, POL32, REC8, RFA3, RIF1, RTT102, RTT103, RXT3, SAS4, SCC4, SET5, SGO1, SLX4, SNF11, SNF6, SPC105, SPC19, SPC25, SPC34, STB1, SWC7…
FEL Unique	GO:0043229	CC	e	intracellular organelle	3	520	3.07572e-11	AAR2, ABF1, ADF1, ADY3, AEP1, AEP3, AHC2, AI4, AIM19, AIM20, AIM21, AIM23, AIM34, AIM36, AIM39, AIM41, ALF1, ALG5, ALK1, ALK2, ANS1, APC2, APC4, APC5, APC9, ARV1, ASK1, ASR1, ATG16, ATG17, ATG29, ATG31, ATP14, ATP17, ATP18, ATP19, ATP22, ATP25, BFA1, BIR1, BIT61, BMT6, BRR1, BUD21, BUD4, CAP2, CBF2, CBP1, CCE1, CCZ1, CDC13, CGI121, CIN2, CIN5, CMC4, CNM67, COA2, COG2, COG3, COG5, COG7, COQ9, COX1…
FEL Unique	GO:0043226	CC	e	organelle	1	520	3.961e-11	AAR2, ABF1, ADF1, ADY3, AEP1, AEP3, AHC2, AI4, AIM19, AIM20, AIM21, AIM23, AIM34, AIM36, AIM39, AIM41, ALF1, ALG5, ALK1, ALK2, ANS1, APC2, APC4, APC5, APC9, ARV1, ASK1, ASR1, ATG16, ATG17, ATG29, ATG31, ATP14, ATP17, ATP18, ATP19, ATP22, ATP25, BFA1, BIR1, BIT61, BMT6, BRR1, BUD21, BUD4, CAP2, CBF2, CBP1, CCE1, CCZ1, CDC13, CGI121, CIN2, CIN5, CMC4, CNM67, COA2, COG2, COG3, COG5, COG7, COQ9, COX1…
FEL Unique	GO:0044446	CC	e	intracellular organelle part	3	388	4.77175e-11	AAR2, ABF1, ADY3, AEP3, AHC2, AIM19, AIM20, AIM21, AIM34, AIM36, AIM39, ALF1, ALG5, APC2, APC4, APC5, APC9, ARV1, ASK1, ATG16, ATG31, ATP14, ATP17, ATP18, ATP19, ATP22, ATP25, BFA1, BIR1, BIT61, BRR1, BUD21, BUD4, CAP1, CAP2, CBF2, CBP1, CCE1, CCZ1, CDC13, CGI121, CIN1, CIN2, CMC4, CNM67, COA2, COG2, COG3, COG5, COG7, COQ9, COX1, COX14, COX2, COY1, CRT10, CSE2, CSG2, CSM1, CSM2, CST9, CTF19, CTF3…
FEL Unique	GO:0000775	CC	e	chromosome, centromeric region	6	32	1.26995e-10	ASK1, CBF2, CSM1, CTF19, CTF3, DAD1, DAD2, DAD3, DAD4, DAM1, DSL1, DSN1, DUO1, HSK3, LRS4, MCD1, MCM21, MCM22, MTW1, NDC80, NNF1, NSL1, NUF2, REC8, SGO1, SLD7, SLI15, SPC105, SPC19, SPC25, SPC34, ZIP1
FEL Unique	GO:0005634	CC	e	nucleus	5	296	1.26995e-10	AAR2, ABF1, ADF1, AHC2, AIM20, ALF1, ALK1, ALK2, APC2, APC4, APC5, APC9, ASK1, ASR1, ATG16, ATG17, ATG29, BIR1, BMT6, BRR1, BUD21, CBF2, CGI121, CIN5, CSE2, CSM1, CSM2, CST9, CTF19, CTF3, CTK3, CUS1, CUZ1, CWC15, CWC25, DAD1, DAD2, DAD3, DAD4, DAL82, DAM1, DEF1, DIA2, DIF1, DIG2, DSE3, DSK2, DSL1, DSN1, DUO1, EAF6, ECM11, ECM2, ECM23, ECM29, ECO1, EDC1, EDC3, EDS1, ELA1, ELC1, EMC2, FAP1, FYV10, …
FEL Unique	GO:0005694	CC	e	chromosome	5	46	3.05197e-09	ASK1, CBF2, CDC13, CGI121, CSM1, CST9, CTF19, CTF3, DAD1, DAD2, DAD3, DAD4, DAM1, DEF1, DSN1, DUO1, FYV6, GON7, HOP2, HSK3, LRS4, MCD1, MCM21, MCM22, MRC1, MTW1, NDC80, NDJ1, NNF1, NSE5, NSL1, NUF2, PCC1, REC8, RFA3, RIF1, SAE3, SGO1, SLI15, SPC105, SPC19, SPC25, SPC34, YKU70, ZIP1, ZIP2
FEL Unique	GO:0005681	CC	e	spliceosomal complex	5	33	4.46108e-09	BRR1, CRT10, CUS1, CUS2, CWC15, CWC25, ECM2, ISY1, LSM4, LSM5, LSM7, LUC7, PRP21, PRP38, PRP40, PRP45, PRP6, RDS3, SLU7, SMD3, SME1, SMX2, SNU23, SNU56, SNU66, SNU71, SPP2, SPP381, SYF1, SYF2, URN1, YHC1, YSF3
FEL Unique	GO:0044428	CC	e	nuclear part	4	192	6.73488e-09	AAR2, ABF1, AHC2, APC2, APC4, APC5, APC9, ASK1, BIR1, BRR1, BUD21, CBF2, CDC13, CRT10, CSE2, CSM1, CST9, CTF19, CTF3, CTK3, CUS1, CUS2, CWC15, CWC25, DAD1, DAD2, DAD3, DAD4, DAM1, DSN1, DUO1, EAF6, ECM11, ECM2, ECO1, ELA1, ELC1, FUN19, GCR2, GFD1, GMC2, GTT3, HEH2, HIF1, HOP2, HPR1, HSK3, IES1, IES2, IES3, IES5, IES6, IOC2, IOC4, ISY1, KAR5, KAR9, LHP1, LRS4, LSM4, LSM5, LSM7, LUC7, MAD1, MAD2, M…
FEL Unique	GO:0042729	CC	e	DASH complex	7	10	1.1827e-08	ASK1, DAD1, DAD2, DAD3, DAD4, DAM1, DUO1, HSK3, SPC19, SPC34
FEL Unique	GO:0030532	CC	e	small nuclear ribonucleoprotein complex	5	24	3.41727e-07	AAR2, BRR1, CUS1, CUS2, LSM4, LSM5, LSM7, LUC7, PRP21, PRP38, PRP40, PRP6, RDS3, SMD3, SME1, SMX2, SNU23, SNU56, SNU66, SNU71, SPP381, URN1, YHC1, YSF3
FEL Unique	GO:0000942	CC	e	condensed nuclear chromosome outer kinetochore	6	10	4.62476e-07	ASK1, DAD1, DAD2, DAD3, DAD4, DAM1, DUO1, HSK3, SPC19, SPC34
FEL Unique	GO:0000940	CC	e	condensed chromosome outer kinetochore	5	10	4.62476e-07	ASK1, DAD1, DAD2, DAD3, DAD4, DAM1, DUO1, HSK3, SPC19, SPC34
FEL Unique	GO:0120114	CC	e	Sm-like protein family complex	2	24	6.26009e-07	AAR2, BRR1, CUS1, CUS2, LSM4, LSM5, LSM7, LUC7, PRP21, PRP38, PRP40, PRP6, RDS3, SMD3, SME1, SMX2, SNU23, SNU56, SNU66, SNU71, SPP381, URN1, YHC1, YSF3
FEL Unique	GO:0097525	CC	e	spliceosomal snRNP complex	6	23	8.34513e-07	AAR2, CUS1, CUS2, LSM4, LSM5, LSM7, LUC7, PRP21, PRP38, PRP40, PRP6, RDS3, SMD3, SME1, SMX2, SNU23, SNU56, SNU66, SNU71, SPP381, URN1, YHC1, YSF3
FEL Unique	GO:0044430	CC	e	cytoskeletal part	4	50	2.12908e-06	ADY3, AIM21, ALF1, ASK1, ATG31, BFA1, BIR1, BUD4, CAP1, CAP2, CBF2, CIN1, CIN2, CNM67, CSM1, DAD1, DAD2, DAD3, DAD4, DAM1, DSN1, DUO1, HOF1, HSK3, IBD2, KAR9, MAD1, MPS2, MPS3, MTW1, NBP1, NDJ1, NIP100, NSL1, NUF2, PDS1, RBL2, SGO1, SLD7, SLI15, SPC105, SPC19, SPC34, SPC42, SPC72, SPC98, TDA2, TWF1, VIK1, YPR174C
FEL Unique	GO:0099513	CC	e	polymeric cytoskeletal fiber	5	24	4.77261e-06	ALF1, ASK1, ATG31, BIR1, CAP1, CAP2, CIN1, CIN2, DAD1, DAD2, DAD3, DAD4, DAM1, DUO1, HSK3, KAR9, NIP100, NUF2, RBL2, SLI15, SPC19, SPC34, SPC98, TWF1
FEL Unique	GO:0099080	CC	e	supramolecular complex	1	24	4.77261e-06	ALF1, ASK1, ATG31, BIR1, CAP1, CAP2, CIN1, CIN2, DAD1, DAD2, DAD3, DAD4, DAM1, DUO1, HSK3, KAR9, NIP100, NUF2, RBL2, SLI15, SPC19, SPC34, SPC98, TWF1
FEL Unique	GO:0099081	CC	e	supramolecular polymer	2	24	4.77261e-06	ALF1, ASK1, ATG31, BIR1, CAP1, CAP2, CIN1, CIN2, DAD1, DAD2, DAD3, DAD4, DAM1, DUO1, HSK3, KAR9, NIP100, NUF2, RBL2, SLI15, SPC19, SPC34, SPC98, TWF1
FEL Unique	GO:0099512	CC	e	supramolecular fiber	3	24	4.77261e-06	ALF1, ASK1, ATG31, BIR1, CAP1, CAP2, CIN1, CIN2, DAD1, DAD2, DAD3, DAD4, DAM1, DUO1, HSK3, KAR9, NIP100, NUF2, RBL2, SLI15, SPC19, SPC34, SPC98, TWF1
FEL Unique	GO:0000778	CC	e	condensed nuclear chromosome kinetochore	7	16	5.49749e-06	BIR1, CBF2, CSM1, CTF19, CTF3, KAR9, MAD1, MAD2, MCM21, MCM22, NDC80, NUF2, SGO1, SPC105, SPC25, YBP2
FEL Unique	GO:0005684	CC	e	U2-type spliceosomal complex	6	21	1.00606e-05	CUS1, CUS2, CWC15, CWC25, ECM2, ISY1, LSM7, LUC7, PRP21, PRP40, PRP45, SLU7, SMD3, SME1, SMX2, SNU56, SNU71, SYF1, SYF2, URN1, YHC1
FEL Unique	GO:0005819	CC	e	spindle	5	17	1.58053e-05	ASK1, BIR1, CBF2, CSM1, DAD1, DAD2, DAD3, DAD4, DAM1, DUO1, HSK3, KAR9, MAD1, PDS1, SLI15, SPC19, SPC34
FEL Unique	GO:0071004	CC	e	U2-type prespliceosome	7	14	1.6204e-05	CUS1, LSM7, LUC7, PRP21, PRP40, SMD3, SME1, SMX2, SNU56, SNU71, SYF1, SYF2, URN1, YHC1
FEL Unique	GO:0071010	CC	e	prespliceosome	6	14	1.6204e-05	CUS1, LSM7, LUC7, PRP21, PRP40, SMD3, SME1, SMX2, SNU56, SNU71, SYF1, SYF2, URN1, YHC1
FEL Unique	GO:0005874	CC	e	microtubule	6	21	2.31019e-05	ALF1, ASK1, ATG31, BIR1, CIN1, CIN2, DAD1, DAD2, DAD3, DAD4, DAM1, DUO1, HSK3, KAR9, NIP100, NUF2, RBL2, SLI15, SPC19, SPC34, SPC98
FEL Unique	GO:0005856	CC	e	cytoskeleton	5	39	2.98043e-05	ADY3, AIM21, ALF1, ASK1, ATG31, BFA1, BUD4, CAP2, CBF2, CIN2, CNM67, DAD1, DAD2, DAD3, DAD4, DAM1, DUO1, HOF1, HSK3, HSP42, IBD2, KAR9, MPS2, MPS3, MTW1, NIP100, RBL2, SGO1, SLD7, SLI15, SPC105, SPC19, SPC34, SPC42, SPC72, SPC98, TWF1, VIK1, YPR174C
FEL Unique	GO:0072686	CC	e	mitotic spindle	6	10	5.49078e-05	ASK1, CSM1, DAD1, DAD2, DAD3, DAD4, DAM1, DUO1, KAR9, MAD1
FEL Unique	GO:0044464	CC	e	cell part	1	595	0.000163877	AAR2, ABF1, ADF1, ADY3, AEP1, AEP3, AFR1, AHC2, AI4, AIM19, AIM20, AIM21, AIM23, AIM34, AIM36, AIM39, AIM41, AIM44, ALF1, ALG5, ALK1, ALK2, ANS1, APC2, APC4, APC5, APC9, ARV1, ASG7, ASK1, ASR1, ATG10, ATG12, ATG16, ATG17, ATG19, ATG29, ATG31, ATP14, ATP17, ATP18, ATP19, ATP22, ATP25, BFA1, BIR1, BIT61, BMT6, BRR1, BUD21, BUD4, CAP1, CAP2, CBF2, CBP1, CCE1, CCZ1, CDC13, CGI121, CIN1, CIN2, CIN5, C…
FEL Unique	GO:0048500	CC	e	signal recognition particle	4	6	0.000350391	SEC65, SRP14, SRP21, SRP54, SRP68, SRP72
FEL Unique	GO:0005786	CC	e	signal recognition particle, endoplasmic reticulum targeting	5	6	0.000350391	SEC65, SRP14, SRP21, SRP54, SRP68, SRP72
FEL Unique	GO:0099023	CC	e	tethering complex	2	15	0.000395408	COG2, COG3, COG5, COG7, DSL1, EXO84, SEC39, SEC5, SEC8, TCA17, TIP20, TRS65, TRS85, VAM6, VPS51
FEL Unique	GO:0044424	CC	e	intracellular part	2	581	0.000456617	AAR2, ABF1, ADF1, ADY3, AEP1, AEP3, AHC2, AI4, AIM19, AIM20, AIM21, AIM23, AIM34, AIM36, AIM39, AIM41, ALF1, ALG5, ALK1, ALK2, ANS1, APC2, APC4, APC5, APC9, ARV1, ASK1, ASR1, ATG10, ATG12, ATG16, ATG17, ATG19, ATG29, ATG31, ATP14, ATP17, ATP18, ATP19, ATP22, ATP25, BFA1, BIR1, BIT61, BMT6, BRR1, BUD21, BUD4, CAP1, CAP2, CBF2, CBP1, CCE1, CCZ1, CDC13, CGI121, CIN1, CIN2, CIN5, CMC4, CNM67, COA2, C…
FEL Unique	GO:0071013	CC	e	catalytic step 2 spliceosome	6	13	0.000502507	CRT10, CUS1, ECM2, ISY1, LSM7, PRP21, PRP45, PRP6, RDS3, SMD3, SMX2, SYF1, SYF2
FEL Unique	GO:0005815	CC	e	microtubule organizing center	5	19	0.000890018	ADY3, ASK1, BFA1, CBF2, CNM67, DAD1, DAD2, DAM1, KAR9, MPS2, MPS3, NBP1, NDJ1, SPC105, SPC42, SPC72, SPC98, VIK1, YPR174C
FEL Unique	GO:0005816	CC	e	spindle pole body	6	19	0.000890018	ADY3, ASK1, BFA1, CBF2, CNM67, DAD1, DAD2, DAM1, KAR9, MPS2, MPS3, NBP1, NDJ1, SPC105, SPC42, SPC72, SPC98, VIK1, YPR174C
FEL Unique	GO:0000922	CC	e	spindle pole	5	10	0.000906262	BFA1, DSN1, DUO1, IBD2, MTW1, NIP100, NSL1, SGO1, SLD7, SPC98
FEL Unique	GO:0005685	CC	e	U1 snRNP	7	9	0.00152902	LUC7, PRP40, SMD3, SME1, SMX2, SNU56, SNU71, URN1, YHC1
FEL Unique	GO:0044732	CC	e	mitotic spindle pole body	7	5	0.00255312	ASK1, BFA1, DAD1, DAD2, DAM1
FEL Unique	GO:0000818	CC	e	nuclear MIS12/MIND complex	6	4	0.00444115	DSN1, MTW1, NNF1, NSL1
FEL Unique	GO:0000444	CC	e	MIS12/MIND type complex	5	4	0.00444115	DSN1, MTW1, NNF1, NSL1
FEL Unique	GO:0000781	CC	e	chromosome, telomeric region	6	23	0.00727181	CDC13, CGI121, DEF1, DIA2, FYV6, GON7, HIF1, HPR1, IES3, MEC3, MPS3, MRC1, NDJ1, NUP120, NUP133, ORC3, PCC1, RFA3, RIF1, SAS4, SDC1, SPP1, YKU70
FEL Unique	GO:0097526	CC	e	spliceosomal tri-snRNP complex	7	11	0.0077756	LSM4, LSM5, LSM7, PRP38, PRP6, SMD3, SME1, SMX2, SNU23, SNU66, SPP381
FEL Unique	GO:0046540	CC	e	U4/U6 x U5 tri-snRNP complex	8	11	0.0077756	LSM4, LSM5, LSM7, PRP38, PRP6, SMD3, SME1, SMX2, SNU23, SNU66, SPP381
FEL Unique	GO:0044445	CC	p	cytosolic part	4	4	4.90507e-05	MRPS17, RPL38, RPN13, SEM1
FEL Unique	GO:0030684	CC	p	preribosome	3	2	0.000192984	BUD21, SLX9
FEL Unique	GO:0005886	CC	p	plasma membrane	2	21	0.000782856	ANS1, ASG7, BIT61, CAP1, CAP2, DFG16, EXG2, FET4, FLO11, HSP30, MRH1, RGS2, RIM20, RIM21, SEC8, SKG1, SSU1, YBR016W, YDR210W, YGR122W, YRO2
FEL Unique	GO:0030687	CC	p	preribosome, large subunit precursor	4	0	0.00868359
FEL Unique	GO:0008312	MF	e	7S RNA binding	5	5	0.00716623	SEC65, SRP14, SRP54, SRP68, SRP72
FEL Unique	GO:0003824	MF	p	catalytic activity	1	109	2.2762e-19	AI4, AIM41, ALG5, ALK1, ALK2, ASR1, ATG10, BIR1, BMT6, CCE1, COX1, COX2, CST9, CTM1, CWH41, DCI1, DFG10, DXO1, ECI1, ECO1, EGT2, ETP1, EXG1, EXG2, EXO5, FMP30, FMP46, FYV10, GCG1, GDB1, GDH1, GDH3, GEP3, GNT1, GPI18, GTF1, GUT2, INM1, INM2, IPK1, ISN1, JHD1, LOA1, LTP1, MMS4, MNL1, MRM1, MRPL15, MTF1, NAT5, NIP100, NMA111, NPP1, NPP2, NSE1, NTE1, OST5, OTU1, OXP1, PET309, PGA1, POA1, POF1, POL32,…
FEL Unique	GO:0036094	MF	p	small molecule binding	2	22	6.83877e-18	ALK1, ALK2, BUD4, DXO1, EAP1, GEP3, GTF1, HSP10, IPK1, MPS3, OXP1, POF1, SRP101, SRP54, TDA10, TYW1, XKS1, YGR017W, YGR109W_B, YIR016W, YKU70, ZIP2
FEL Unique	GO:0043168	MF	p	anion binding	3	27	2.85752e-15	ALK1, ALK2, BUD4, CCZ1, EAP1, GEP3, GTF1, HSP10, IPK1, IVY1, MDM1, MON1, MPS3, NUP60, OXP1, PEP7, POF1, SRP101, SRP54, TDA10, TYW1, VPS36, XKS1, YGR017W, YGR109W_B, YIR016W, YKU70
FEL Unique	GO:1901265	MF	p	nucleoside phosphate binding	3	22	2.92761e-15	ALK1, ALK2, BUD4, DXO1, EAP1, GEP3, GTF1, HSP10, IPK1, MPS3, OXP1, POF1, SRP101, SRP54, TDA10, TYW1, XKS1, YGR017W, YGR109W_B, YIR016W, YKU70, ZIP2
FEL Unique	GO:0000166	MF	p	nucleotide binding	4	22	2.92761e-15	ALK1, ALK2, BUD4, DXO1, EAP1, GEP3, GTF1, HSP10, IPK1, MPS3, OXP1, POF1, SRP101, SRP54, TDA10, TYW1, XKS1, YGR017W, YGR109W_B, YIR016W, YKU70, ZIP2
FEL Unique	GO:0043167	MF	p	ion binding	2	71	3.12977e-15	ALK1, ALK2, ASR1, BIR1, BUD4, CCE1, CCZ1, COX1, COX2, CUZ1, DXO1, EAP1, ECM23, ECO1, EDS1, ETP1, EXO5, FAP1, FMP30, FYV10, GAT3, GAT4, GEP3, GTF1, HSP10, INM1, INM2, IPK1, ISN1, IVY1, JHD1, LEE1, MDM1, MMS4, MNL1, MON1, MPS3, NSE1, NTO1, NUP60, OTU1, OXP1, PEP7, POF1, POL4, RGT1, RMD5, RPR2, RTR2, SGF11, SLU7, SNU23, SPP1, SRD1, SRP101, SRP54, SWI1, TDA10, TYW1, VPS36, VPS71, XKS1, YER137C, YGR01…
FEL Unique	GO:0008144	MF	p	drug binding	2	14	3.12977e-15	ALK1, ALK2, EAP1, GTF1, HSP10, IPK1, MPS3, OXP1, POF1, TDA10, XKS1, YGR109W_B, YIR016W, YKU70
FEL Unique	GO:0000496	MF	p	base pairing	4	0	1.60138e-14
FEL Unique	GO:0000498	MF	p	base pairing with RNA	5	0	1.60138e-14
FEL Unique	GO:0017076	MF	p	purine nucleotide binding	5	18	2.21741e-14	ALK1, ALK2, BUD4, EAP1, GEP3, GTF1, HSP10, IPK1, MPS3, OXP1, POF1, SRP101, SRP54, TDA10, XKS1, YGR109W_B, YIR016W, YKU70
FEL Unique	GO:0032555	MF	p	purine ribonucleotide binding	6	18	2.99093e-14	ALK1, ALK2, BUD4, EAP1, GEP3, GTF1, HSP10, IPK1, MPS3, OXP1, POF1, SRP101, SRP54, TDA10, XKS1, YGR109W_B, YIR016W, YKU70
FEL Unique	GO:0035639	MF	p	purine ribonucleoside triphosphate binding	4	18	4.08216e-14	ALK1, ALK2, BUD4, EAP1, GEP3, GTF1, HSP10, IPK1, MPS3, OXP1, POF1, SRP101, SRP54, TDA10, XKS1, YGR109W_B, YIR016W, YKU70
FEL Unique	GO:0097367	MF	p	carbohydrate derivative binding	2	20	6.4785e-14	ALK1, ALK2, BUD4, EAP1, GEP3, GTF1, HSP10, IPK1, MPS3, OXP1, POF1, SRP101, SRP54, TDA10, TYW1, XKS1, YGR017W, YGR109W_B, YIR016W, YKU70
FEL Unique	GO:0032553	MF	p	ribonucleotide binding	5	20	1.23856e-13	ALK1, ALK2, BUD4, EAP1, GEP3, GTF1, HSP10, IPK1, MPS3, OXP1, POF1, SRP101, SRP54, TDA10, TYW1, XKS1, YGR017W, YGR109W_B, YIR016W, YKU70
FEL Unique	GO:0032559	MF	p	adenyl ribonucleotide binding	7	14	1.62123e-13	ALK1, ALK2, EAP1, GTF1, HSP10, IPK1, MPS3, OXP1, POF1, TDA10, XKS1, YGR109W_B, YIR016W, YKU70
FEL Unique	GO:0030554	MF	p	adenyl nucleotide binding	6	14	1.62123e-13	ALK1, ALK2, EAP1, GTF1, HSP10, IPK1, MPS3, OXP1, POF1, TDA10, XKS1, YGR109W_B, YIR016W, YKU70
FEL Unique	GO:0005524	MF	p	ATP binding	8	14	2.1881e-13	ALK1, ALK2, EAP1, GTF1, HSP10, IPK1, MPS3, OXP1, POF1, TDA10, XKS1, YGR109W_B, YIR016W, YKU70
FEL Unique	GO:0030533	MF	p	triplet codon-amino acid adaptor activity	7	0	1.32874e-11
FEL Unique	GO:0000499	MF	p	base pairing with mRNA	6	0	1.32874e-11
FEL Unique	GO:0097159	MF	p	organic cyclic compound binding	2	144	2.44355e-11	ABF1, ADF1, AI4, AIM23, ALK1, ALK2, BRR1, BUD21, BUD4, CBF2, CBP1, CCE1, CDC13, CIN5, COX1, CUS1, CUS2, DAL82, DEF1, DIA2, DXO1, EAP1, ECM2, ECM23, EDC1, EDC3, EDS1, EXO5, FAP1, FUN19, GAT3, GAT4, GEP3, GON7, GTF1, HEH2, HOP2, HPR1, HSP10, HSP26, IES2, IPK1, LHP1, LRP1, LSM12, LSM4, LSM5, LSM7, LUC7, MEC3, MET28, MHF1, MMS4, MPS3, MRM1, MRPS17, MRS1, MSC6, MTF1, MTF2, NDJ1, NMD2, NOP10, NSE3, ORC…
FEL Unique	GO:1901363	MF	p	heterocyclic compound binding	2	144	3.961e-11	ABF1, ADF1, AI4, AIM23, ALK1, ALK2, BRR1, BUD21, BUD4, CBF2, CBP1, CCE1, CDC13, CIN5, COX1, CUS1, CUS2, DAL82, DEF1, DIA2, DXO1, EAP1, ECM2, ECM23, EDC1, EDC3, EDS1, EXO5, FAP1, FUN19, GAT3, GAT4, GEP3, GON7, GTF1, HEH2, HOP2, HPR1, HSP10, HSP26, IES2, IPK1, LHP1, LRP1, LSM12, LSM4, LSM5, LSM7, LUC7, MEC3, MET28, MHF1, MMS4, MPS3, MRM1, MRPS17, MRS1, MSC6, MTF1, MTF2, NDJ1, NMD2, NOP10, NSE3, ORC…
FEL Unique	GO:0003674	MF	p	molecular_function	0	581	6.69843e-10	AAR2, ABF1, ADF1, ADY3, AEP1, AEP3, AFR1, AI4, AIM19, AIM20, AIM21, AIM23, AIM34, AIM36, AIM39, AIM41, AIM44, ALF1, ALG5, ALK1, ALK2, ANS1, APC2, ARV1, ASG7, ASR1, ATG10, ATG12, ATG16, ATG17, ATG19, ATG29, ATG31, ATP18, ATP22, ATP25, BFA1, BIR1, BIT61, BMT6, BRR1, BUD21, BUD4, CAP1, CAP2, CBF2, CBP1, CCE1, CCZ1, CDC13, CGI121, CIN1, CIN2, CIN5, CMC4, CNM67, COA2, COG2, COG3, COG5, COG7, COQ9, COX…
FEL Unique	GO:0005488	MF	p	binding	1	259	6.26009e-07	ABF1, ADF1, AI4, AIM23, ALF1, ALK1, ALK2, APC2, ASR1, ATG16, ATG17, ATG19, ATG29, BIR1, BRR1, BUD21, BUD4, CAP1, CAP2, CBF2, CBP1, CCE1, CCZ1, CDC13, CIN1, CIN5, COQ9, COX1, COX2, CSM1, CST9, CUE3, CUE4, CUS1, CUS2, CUZ1, DAL82, DEF1, DIA2, DIG2, DSC2, DSK2, DXO1, EAP1, ECM2, ECM23, ECM29, ECO1, EDC1, EDC3, EDS1, ETP1, EXO5, FAP1, FMP30, FUN19, FYV10, GAT3, GAT4, GCR2, GDB1, GEP3, GON7, GTF1, HEH…
FEL Unique	GO:0016818	MF	p	hydrolase activity, acting on acid anhydrides, in phosphorus-containing anhydrides	4	9	1.81278e-06	GEP3, NIP100, NPP1, NPP2, POF1, PSY3, SRP101, SRP54, YKU70
FEL Unique	GO:0016462	MF	p	pyrophosphatase activity	5	9	1.81278e-06	GEP3, NIP100, NPP1, NPP2, POF1, PSY3, SRP101, SRP54, YKU70
FEL Unique	GO:0016817	MF	p	hydrolase activity, acting on acid anhydrides	3	9	1.81278e-06	GEP3, NIP100, NPP1, NPP2, POF1, PSY3, SRP101, SRP54, YKU70
FEL Unique	GO:0016740	MF	p	transferase activity	2	39	2.10107e-06	ALG5, ALK1, ALK2, ASR1, ATG10, BIR1, BMT6, CST9, CTM1, ECO1, ETP1, FYV10, GDB1, GNT1, GPI18, IPK1, LOA1, MRM1, MTF1, NAT5, NSE1, OST5, PGA1, POF1, POL32, POL4, PPM2, RMD5, SAS4, SET5, SET6, SWP1, TDA10, TRM12, TRM3, TYW3, XKS1, YGR109W_B, YLR126C
FEL Unique	GO:0022804	MF	p	active transmembrane transporter activity	3	0	4.77261e-06
FEL Unique	GO:0016772	MF	p	transferase activity, transferring phosphorus-containing groups	3	9	6.53031e-06	ALK1, ALK2, IPK1, POF1, POL32, POL4, TDA10, XKS1, YGR109W_B
FEL Unique	GO:0017111	MF	p	nucleoside-triphosphatase activity	6	9	1.27957e-05	GEP3, NIP100, NPP1, NPP2, POF1, PSY3, SRP101, SRP54, YKU70
FEL Unique	GO:0060090	MF	p	molecular adaptor activity	2	10	1.42436e-05	ATG16, ATG19, CSM1, DSK2, INP1, IRC6, PEX3, PEX8, SKP2, TMA17
FEL Unique	GO:0016887	MF	p	ATPase activity	7	3	3.56193e-05	POF1, PSY3, YKU70
FEL Unique	GO:0003723	MF	p	RNA binding	4	61	6.90958e-05	AIM23, BRR1, BUD21, CBP1, CUS1, CUS2, DXO1, EAP1, ECM2, EDC1, EDC3, HSP26, LHP1, LRP1, LSM12, LSM4, LSM5, LSM7, LUC7, MRM1, MRPS17, MRS1, MSC6, MTF1, MTF2, NMD2, NOP10, PBP2, PET122, PET309, PET54, POP7, PRP21, PRP40, PSP2, REF2, RMP1, RPL38, SCD6, SEC65, SLU7, SMD3, SME1, SMX2, SNM1, SNU23, SNU56, SNU71, SPP381, SRP14, SRP21, SRP54, SRP68, SRP72, TRM3, UPF3, URN1, YGR109W_B, YHC1, YJR084W, YKU70
FEL Unique	GO:0140096	MF	p	catalytic activity, acting on a protein	2	22	0.000258404	ALK1, ALK2, ASR1, ATG10, BIR1, CST9, CTM1, ETP1, JHD1, LTP1, NMA111, NSE1, OTU1, RBD2, RIM13, RMD5, RTR2, SPC1, SPC2, YGR109W_B, YMR114C, YOL057W
FEL Unique	GO:0016787	MF	p	hydrolase activity	2	56	0.000264702	AI4, CCE1, CWH41, DXO1, EGT2, EXG1, EXG2, EXO5, FMP30, GDB1, GEP3, INM1, INM2, ISN1, LTP1, MMS4, MNL1, MRPL15, NIP100, NMA111, NPP1, NPP2, NTE1, OTU1, OXP1, PET309, POA1, POF1, POP7, PSY3, RAD10, RBD2, RIM13, RPR2, RTR2, SEN15, SLX4, SNM1, SPC1, SPC2, SPR1, SRP101, SRP54, SUC2, TDP1, TES1, USB1, YBR056W, YGR109W_B, YKU70, YMR087W, YMR114C, YMR196W, YOL057W, YOR131C, YPR147C
FEL Unique	GO:0016491	MF	p	oxidoreductase activity	2	11	0.000451818	AI4, COX1, COX2, DFG10, FMP46, GDH1, GDH3, GUT2, JHD1, YGL159W, YGR017W
FEL Unique	GO:0042623	MF	p	ATPase activity, coupled	8	2	0.000836889	PSY3, YKU70
FEL Unique	GO:0048037	MF	p	cofactor binding	2	5	0.000909347	AI4, COX1, EXO5, TYW1, YGR017W
FEL Unique	GO:0015291	MF	p	secondary active transmembrane transporter activity	4	0	0.00138942
FEL Unique	GO:0016301	MF	p	kinase activity	4	5	0.001779	ALK1, ALK2, IPK1, TDA10, XKS1
FEL Unique	GO:0043169	MF	p	cation binding	3	49	0.00182033	ASR1, BIR1, CCE1, COX1, COX2, CUZ1, DXO1, ECM23, ECO1, EDS1, ETP1, EXO5, FAP1, FMP30, FYV10, GAT3, GAT4, HSP10, INM1, INM2, ISN1, JHD1, LEE1, MMS4, MNL1, NSE1, NTO1, OTU1, PEP7, POL4, RGT1, RMD5, RPR2, RTR2, SGF11, SLU7, SNU23, SPP1, SRD1, SWI1, TYW1, VPS36, VPS71, YER137C, YGR109W_B, YHC1, YOL057W, YOR131C, YPR196W
FEL Unique	GO:0046872	MF	p	metal ion binding	4	49	0.0027875	ASR1, BIR1, CCE1, COX1, COX2, CUZ1, DXO1, ECM23, ECO1, EDS1, ETP1, EXO5, FAP1, FMP30, FYV10, GAT3, GAT4, HSP10, INM1, INM2, ISN1, JHD1, LEE1, MMS4, MNL1, NSE1, NTO1, OTU1, PEP7, POL4, RGT1, RMD5, RPR2, RTR2, SGF11, SLU7, SNU23, SPP1, SRD1, SWI1, TYW1, VPS36, VPS71, YER137C, YGR109W_B, YHC1, YOL057W, YOR131C, YPR196W
FEL Unique	GO:0016773	MF	p	phosphotransferase activity, alcohol group as acceptor	4	4	0.00398065	ALK1, ALK2, IPK1, XKS1
FEL Unique	GO:0050662	MF	p	coenzyme binding	3	2	0.0047389	TYW1, YGR017W
SEL	GO:0032197	BP	e	transposition, RNA-mediated	3	89	1.53609e-77	YAR009C, YAR010C, YBL005W_A, YBL005W_B, YBL100W_A, YBL100W_B, YBR012W_A, YBR012W_B, YCL019W, YCL020W, YDR034C_C, YDR034C_D, YDR098C_A, YDR098C_B, YDR170W_A, YDR210C_C, YDR210C_D, YDR210W_A, YDR210W_B, YDR261C_C, YDR261C_D, YDR261W_A, YDR261W_B, YDR316W_A, YDR316W_B, YDR365W_A, YDR365W_B, YER137C_A, YER138C, YER159C_A, YER160C, YFL002W_A, YFL002W_B, YGR027W_A, YGR027W_B, YGR038C_A, YGR038C_B, YGR1…
SEL	GO:0032196	BP	e	transposition	2	91	3.94754e-75	RTT105, YAR009C, YAR010C, YBL005W_A, YBL005W_B, YBL100W_A, YBL100W_B, YBR012W_A, YBR012W_B, YCL019W, YCL020W, YDR034C_C, YDR034C_D, YDR098C_A, YDR098C_B, YDR170W_A, YDR210C_C, YDR210C_D, YDR210W_A, YDR210W_B, YDR261C_C, YDR261C_D, YDR261W_A, YDR261W_B, YDR316W_A, YDR316W_B, YDR365W_A, YDR365W_B, YER137C_A, YER138C, YER159C_A, YER160C, YFL002W_A, YFL002W_B, YGR027W_A, YGR027W_B, YGR038C_A, YGR038C…
SEL	GO:0015074	BP	e	DNA integration	7	46	1.17163e-36	FLP1, YAR009C, YBL005W_B, YBL100W_B, YBR012W_B, YCL019W, YDR034C_D, YDR098C_B, YDR210C_D, YDR210W_B, YDR261C_D, YDR261W_B, YDR316W_B, YDR365W_B, YER138C, YER160C, YFL002W_A, YGR027W_B, YGR038C_B, YGR161C_D, YGR161W_B, YHL009W_B, YHR214C_B, YIL082W_A, YJL113W, YJR027W, YJR029W, YLR035C_A, YLR157C_B, YLR227W_B, YLR410W_B, YML039W, YML045W, YMR045C, YMR050C, YNL054W_B, YNL284C_B, YOL103W_B, YOR142W_…
SEL	GO:0006278	BP	e	RNA-dependent DNA biosynthetic process	8	49	1.26045e-27	AI1, AI2, EST3, TEN1, YAR009C, YBL005W_B, YBL100W_B, YBR012W_B, YCL019W, YDR034C_D, YDR098C_B, YDR210C_D, YDR210W_B, YDR261C_D, YDR261W_B, YDR316W_B, YDR365W_B, YER138C, YER160C, YFL002W_A, YGR027W_B, YGR038C_B, YGR161C_D, YGR161W_B, YHL009W_B, YHR214C_B, YIL082W_A, YJL113W, YJR027W, YJR029W, YLR035C_A, YLR157C_B, YLR227W_B, YLR410W_B, YML039W, YML045W, YMR045C, YMR050C, YNL054W_B, YNL284C_B, YOL…
SEL	GO:0071897	BP	e	DNA biosynthetic process	7	49	7.46751e-19	AI1, AI2, EST3, TEN1, YAR009C, YBL005W_B, YBL100W_B, YBR012W_B, YCL019W, YDR034C_D, YDR098C_B, YDR210C_D, YDR210W_B, YDR261C_D, YDR261W_B, YDR316W_B, YDR365W_B, YER138C, YER160C, YFL002W_A, YGR027W_B, YGR038C_B, YGR161C_D, YGR161W_B, YHL009W_B, YHR214C_B, YIL082W_A, YJL113W, YJR027W, YJR029W, YLR035C_A, YLR157C_B, YLR227W_B, YLR410W_B, YML039W, YML045W, YMR045C, YMR050C, YNL054W_B, YNL284C_B, YOL…
SEL	GO:0006310	BP	e	DNA recombination	7	66	5.26744e-12	AI1, AI2, AI3, FLP1, HED1, IES4, KRE29, MEI4, MER1, MFT1, MMS1, MND2, MSC3, REC102, REC104, REC107, REC114, RED1, SCEI, THP2, XRS2, YAR009C, YBL005W_B, YBL100W_B, YBR012W_B, YCL019W, YDR034C_D, YDR098C_B, YDR210C_D, YDR210W_B, YDR261C_D, YDR261W_B, YDR316W_B, YDR365W_B, YER138C, YER160C, YFL002W_A, YGR027W_B, YGR038C_B, YGR161C_D, YGR161W_B, YHL009W_B, YHR214C_B, YIL082W_A, YJL113W, YJR027W, YJR0…
SEL	GO:0090502	BP	e	RNA phosphodiester bond hydrolysis, endonucleolytic	8	46	6.10539e-10	POP6, YAR009C, YBL005W_B, YBL100W_B, YBR012W_B, YCL019W, YDR034C_D, YDR098C_B, YDR210C_D, YDR210W_B, YDR261C_D, YDR261W_B, YDR316W_B, YDR365W_B, YER138C, YER160C, YFL002W_A, YGR027W_B, YGR038C_B, YGR161C_D, YGR161W_B, YHL009W_B, YHR214C_B, YIL082W_A, YJL113W, YJR027W, YJR029W, YLR035C_A, YLR157C_B, YLR227W_B, YLR410W_B, YML039W, YML045W, YMR045C, YMR050C, YNL054W_B, YNL284C_B, YOL103W_B, YOR142W_…
SEL	GO:0006766	BP	e	vitamin metabolic process	3	24	1.67685e-07	BIO2, BIO4, BNA5, ECM31, PAN6, PET18, PHO3, SNO1, SNO2, SNO3, SNZ1, SNZ2, SNZ3, SPE1, SPE2, SPE3, SPE4, THI11, THI12, THI13, THI21, THI4, THI5, THI6
SEL	GO:0006767	BP	e	water-soluble vitamin metabolic process	4	24	1.67685e-07	BIO2, BIO4, BNA5, ECM31, PAN6, PET18, PHO3, SNO1, SNO2, SNO3, SNZ1, SNZ2, SNZ3, SPE1, SPE2, SPE3, SPE4, THI11, THI12, THI13, THI21, THI4, THI5, THI6
SEL	GO:0042723	BP	e	thiamine-containing compound metabolic process	5	11	6.27534e-07	PET18, PHO3, SNO2, SNO3, THI11, THI12, THI13, THI21, THI4, THI5, THI6
SEL	GO:0009110	BP	e	vitamin biosynthetic process	4	21	3.42679e-06	BIO2, BIO4, ECM31, PAN6, SNO1, SNO2, SNO3, SNZ1, SNZ2, SNZ3, SPE1, SPE2, SPE3, SPE4, THI11, THI12, THI13, THI21, THI4, THI5, THI6
SEL	GO:0042364	BP	e	water-soluble vitamin biosynthetic process	5	21	3.42679e-06	BIO2, BIO4, ECM31, PAN6, SNO1, SNO2, SNO3, SNZ1, SNZ2, SNZ3, SPE1, SPE2, SPE3, SPE4, THI11, THI12, THI13, THI21, THI4, THI5, THI6
SEL	GO:0006772	BP	e	thiamine metabolic process	6	10	3.82689e-06	PET18, SNO2, SNO3, THI11, THI12, THI13, THI21, THI4, THI5, THI6
SEL	GO:0042724	BP	e	thiamine-containing compound biosynthetic process	6	9	2.27366e-05	SNO2, SNO3, THI11, THI12, THI13, THI21, THI4, THI5, THI6
SEL	GO:0009228	BP	e	thiamine biosynthetic process	7	9	2.27366e-05	SNO2, SNO3, THI11, THI12, THI13, THI21, THI4, THI5, THI6
SEL	GO:0051321	BP	e	meiotic cell cycle	3	36	2.50816e-05	ADY2, ADY4, AME1, BNS1, CHL4, CIK1, CSM4, HED1, HOP1, IDS2, IME1, IML3, ISC10, MAM1, MCM16, MEI4, MER1, MPC54, MSC3, NKP1, NKP2, OKP1, REC102, REC104, REC107, REC114, RED1, SLZ1, SPO12, SPO13, SPO16, SPO19, SPO21, SPR6, SSP1, XRS2
SEL	GO:0090501	BP	e	RNA phosphodiester bond hydrolysis	7	46	3.46547e-05	POP6, YAR009C, YBL005W_B, YBL100W_B, YBR012W_B, YCL019W, YDR034C_D, YDR098C_B, YDR210C_D, YDR210W_B, YDR261C_D, YDR261W_B, YDR316W_B, YDR365W_B, YER138C, YER160C, YFL002W_A, YGR027W_B, YGR038C_B, YGR161C_D, YGR161W_B, YHL009W_B, YHR214C_B, YIL082W_A, YJL113W, YJR027W, YJR029W, YLR035C_A, YLR157C_B, YLR227W_B, YLR410W_B, YML039W, YML045W, YMR045C, YMR050C, YNL054W_B, YNL284C_B, YOL103W_B, YOR142W_…
SEL	GO:0090305	BP	e	nucleic acid phosphodiester bond hydrolysis	6	58	4.71638e-05	AI3, BI2, BI3, BI4, HNT3, MEI4, POP6, Q0255, REC102, REC104, REC114, SCEI, XRS2, YAR009C, YBL005W_B, YBL100W_B, YBR012W_B, YCL019W, YDR034C_D, YDR098C_B, YDR210C_D, YDR210W_B, YDR261C_D, YDR261W_B, YDR316W_B, YDR365W_B, YER138C, YER160C, YFL002W_A, YGR027W_B, YGR038C_B, YGR161C_D, YGR161W_B, YHL009W_B, YHR214C_B, YIL082W_A, YJL113W, YJR027W, YJR029W, YLR035C_A, YLR157C_B, YLR227W_B, YLR410W_B, YM…
SEL	GO:0000023	BP	e	maltose metabolic process	6	9	5.87554e-05	IMA1, IMA2, IMA3, IMA4, IMA5, MAL12, MAL13, MAL32, MAL33
SEL	GO:0032120	BP	e	ascospore-type prospore membrane assembly	5	10	5.87554e-05	ATG26, MPC54, SMA1, SMA2, SPO21, SPO71, SPO73, SPO77, SSP1, YSW1
SEL	GO:0071709	BP	e	membrane assembly	4	10	5.87554e-05	ATG26, MPC54, SMA1, SMA2, SPO21, SPO71, SPO73, SPO77, SSP1, YSW1
SEL	GO:0031505	BP	e	fungal-type cell wall organization	5	43	0.000220044	CWP2, DAN1, DAN4, GIP1, HPF1, IRC18, LOH1, PAU1, PAU10, PAU11, PAU12, PAU13, PAU14, PAU15, PAU16, PAU17, PAU18, PAU19, PAU2, PAU20, PAU21, PAU22, PAU23, PAU24, PAU3, PAU4, PAU5, PAU6, PAU7, PAU8, PAU9, SED1, SPI1, SPO71, SPO73, SPO77, SRL1, SSP1, TIP1, TIR1, TIR2, TIR3, ZEO1
SEL	GO:0045229	BP	e	external encapsulating structure organization	3	50	0.000260631	CHS7, CWP2, DAN1, DAN4, DSE2, ECM34, ECM7, GIP1, GPI19, HPF1, IRC18, LOH1, NAG1, PAU1, PAU10, PAU11, PAU12, PAU13, PAU14, PAU15, PAU16, PAU17, PAU18, PAU19, PAU2, PAU20, PAU21, PAU22, PAU23, PAU24, PAU3, PAU4, PAU5, PAU6, PAU7, PAU8, PAU9, PGU1, SED1, SPI1, SPO71, SPO73, SPO77, SRL1, SSP1, TIP1, TIR1, TIR2, TIR3, ZEO1
SEL	GO:0071555	BP	e	cell wall organization	4	50	0.000260631	CHS7, CWP2, DAN1, DAN4, DSE2, ECM34, ECM7, GIP1, GPI19, HPF1, IRC18, LOH1, NAG1, PAU1, PAU10, PAU11, PAU12, PAU13, PAU14, PAU15, PAU16, PAU17, PAU18, PAU19, PAU2, PAU20, PAU21, PAU22, PAU23, PAU24, PAU3, PAU4, PAU5, PAU6, PAU7, PAU8, PAU9, PGU1, SED1, SPI1, SPO71, SPO73, SPO77, SRL1, SSP1, TIP1, TIR1, TIR2, TIR3, ZEO1
SEL	GO:0034354	BP	e	'de novo' NAD biosynthetic process from tryptophan	13	5	0.000647748	BNA1, BNA2, BNA4, BNA5, BNA6
SEL	GO:0042537	BP	e	benzene-containing compound metabolic process	4	7	0.000698646	BNA2, BNA4, BNA5, BNA7, FDC1, PAD1, YER010C
SEL	GO:0043328	BP	e	protein transport to vacuole involved in ubiquitin-dependent protein catabolic process via the multivesicular body sorting pathway	9	11	0.000745503	COS1, COS10, COS12, COS2, COS3, COS4, COS5, COS6, COS7, COS8, COS9
SEL	GO:0071554	BP	e	cell wall organization or biogenesis	2	50	0.00110309	CHS7, CWP2, DAN1, DAN4, DSE2, ECM34, ECM7, GIP1, GPI19, HPF1, IRC18, LOH1, NAG1, PAU1, PAU10, PAU11, PAU12, PAU13, PAU14, PAU15, PAU16, PAU17, PAU18, PAU19, PAU2, PAU20, PAU21, PAU22, PAU23, PAU24, PAU3, PAU4, PAU5, PAU6, PAU7, PAU8, PAU9, PGU1, SED1, SPI1, SPO71, SPO73, SPO77, SRL1, SSP1, TIP1, TIR1, TIR2, TIR3, ZEO1
SEL	GO:0071852	BP	e	fungal-type cell wall organization or biogenesis	3	43	0.00133484	CWP2, DAN1, DAN4, GIP1, HPF1, IRC18, LOH1, PAU1, PAU10, PAU11, PAU12, PAU13, PAU14, PAU15, PAU16, PAU17, PAU18, PAU19, PAU2, PAU20, PAU21, PAU22, PAU23, PAU24, PAU3, PAU4, PAU5, PAU6, PAU7, PAU8, PAU9, SED1, SPI1, SPO71, SPO73, SPO77, SRL1, SSP1, TIP1, TIR1, TIR2, TIR3, ZEO1
SEL	GO:0009229	BP	e	thiamine diphosphate biosynthetic process	6	6	0.00149613	THI11, THI12, THI13, THI21, THI5, THI6
SEL	GO:0042357	BP	e	thiamine diphosphate metabolic process	5	6	0.00149613	THI11, THI12, THI13, THI21, THI5, THI6
SEL	GO:0006081	BP	e	cellular aldehyde metabolic process	3	17	0.00255721	AAD10, AAD14, AAD15, AAD3, AAD4, HSP31, HSP32, HSP33, ICL1, SNO1, SNO2, SNO3, SNO4, SNZ1, SNZ2, SNZ3, YPL088W
SEL	GO:0006259	BP	e	DNA metabolic process	6	84	0.00256934	AI1, AI2, AI3, EAF3, EAF5, EAF7, EST3, FLP1, HED1, HNT3, HUG1, IES4, KRE29, LGE1, LIF1, MAG1, MEI4, MER1, MFT1, MGT1, MHF2, MMS1, MND2, MSC3, NEJ1, PCD1, PHR1, Q0255, REC102, REC104, REC107, REC114, RED1, SCEI, SIR4, STN1, TEN1, THP2, XRS2, YAR009C, YBL005W_B, YBL100W_B, YBR012W_B, YCL019W, YDR034C_D, YDR098C_B, YDR210C_D, YDR210W_B, YDR261C_D, YDR261W_B, YDR316W_B, YDR365W_B, YER138C, YER160C, Y…
SEL	GO:0090615	BP	e	mitochondrial mRNA processing	9	5	0.00286658	BI3, BI4, CBP2, MNE1, MSS18
SEL	GO:0008614	BP	e	pyridoxine metabolic process	6	6	0.00352009	SNO1, SNO2, SNO3, SNZ1, SNZ2, SNZ3
SEL	GO:0006596	BP	e	polyamine biosynthetic process	8	4	0.00442601	SPE1, SPE2, SPE3, SPE4
SEL	GO:0097164	BP	e	ammonium ion metabolic process	3	10	0.00547588	CAT2, CHO2, MPO1, SPE1, SPE2, SPE3, SPE4, TSC3, YAT1, YAT2
SEL	GO:0015939	BP	e	pantothenate metabolic process	7	6	0.00726322	ECM31, PAN6, SPE1, SPE2, SPE3, SPE4
SEL	GO:0015940	BP	e	pantothenate biosynthetic process	8	6	0.00726322	ECM31, PAN6, SPE1, SPE2, SPE3, SPE4
SEL	GO:0006576	BP	e	cellular biogenic amine metabolic process	6	10	0.00765293	BNA1, BNA2, BNA4, BNA5, BNA6, BNA7, SPE1, SPE2, SPE3, SPE4
SEL	GO:0044106	BP	e	cellular amine metabolic process	5	10	0.00765293	BNA1, BNA2, BNA4, BNA5, BNA6, BNA7, SPE1, SPE2, SPE3, SPE4
SEL	GO:0034627	BP	e	'de novo' NAD biosynthetic process	12	5	0.00787672	BNA1, BNA2, BNA4, BNA5, BNA6
SEL	GO:0043170	BP	p	macromolecule metabolic process	3	160	1.76805e-31	AI1, AI2, AI3, ATG5, BI2, BI3, BI4, CBP2, CBT1, CDC26, CHS7, CNE1, CSI1, CSN9, CWC21, DCN1, DER1, EAF3, EAF5, EAF7, EDC2, ENV11, ERI1, EST3, FLP1, GID8, GPH1, GPI15, GPI19, GPI2, GTT1, HED1, HNT3, HPA2, HPA3, HSP32, HSP33, HTL1, HUG1, IES4, IGD1, KRE29, LDB7, LGE1, LIF1, MAG1, MAL13, MAL33, MDM30, MEI4, MER1, MFT1, MGT1, MHF2, MMS1, MND2, MNE1, MSC3, MSS18, MUB1, NEJ1, NTC20, NTR2, OST4, PAI3, PC…
SEL	GO:0008152	BP	p	metabolic process	1	280	6.68845e-31	AAD10, AAD14, AAD15, AAD3, AAD4, ADH4, ADI1, AEP2, AI1, AI2, AI3, AIM17, ATG14, ATG23, ATG26, ATG32, ATG34, ATG36, ATG38, ATG5, ATP8, AYT1, BDS1, BI2, BI3, BI4, BIO2, BIO4, BNA1, BNA2, BNA4, BNA5, BNA6, BNA7, CAT2, CBP2, CBT1, CDC26, CHO2, CHS7, CNE1, COB, COX3, CSI1, CSN9, CUP1_1, CUP1_2, CWC21, DCG1, DCN1, DDI2, DDI3, DER1, DET1, DIA3, DSF1, DUT1, EAF3, EAF5, EAF7, ECM31, EDC2, ENV11, ERI1, EST…
SEL	GO:0071704	BP	p	organic substance metabolic process	2	252	4.80646e-30	AAD10, AAD14, AAD15, AAD3, AAD4, ADH4, ADI1, AI1, AI2, AI3, ATG26, ATG5, ATP8, BDS1, BI2, BI3, BI4, BIO2, BIO4, BNA1, BNA2, BNA4, BNA5, BNA6, BNA7, CAT2, CBP2, CBT1, CDC26, CHO2, CHS7, CNE1, CSI1, CSN9, CWC21, DCN1, DDI2, DDI3, DER1, DSF1, DUT1, EAF3, EAF5, EAF7, ECM31, EDC2, ENV11, ERI1, EST3, FBP1, FDC1, FLP1, GAL1, GAL10, GAL3, GAL7, GID8, GPH1, GPI15, GPI19, GPI2, GTT1, HED1, HMX1, HNT3, HPA2…
SEL	GO:0044237	BP	p	cellular metabolic process	2	266	9.51313e-28	AAD10, AAD14, AAD15, AAD3, AAD4, ADH4, ADI1, AEP2, AI1, AI2, AI3, ATG14, ATG23, ATG26, ATG32, ATG34, ATG36, ATG38, ATG5, ATP8, AYT1, BDS1, BI2, BI3, BI4, BIO2, BIO4, BNA1, BNA2, BNA4, BNA5, BNA6, BNA7, CAT2, CBP2, CBT1, CDC26, CHO2, CHS7, CNE1, COB, COX3, CSI1, CSN9, CUP1_1, CUP1_2, CWC21, DCN1, DDI2, DDI3, DER1, DET1, DIA3, DSF1, DUT1, EAF3, EAF5, EAF7, ECM31, EDC2, ENV11, ERI1, EST3, FBP1, FDC1…
SEL	GO:0044238	BP	p	primary metabolic process	2	216	5.66899e-26	ADH4, ADI1, AI1, AI2, AI3, ATG26, ATG5, ATP8, BI2, BI3, BI4, BNA1, BNA2, BNA4, BNA5, BNA6, BNA7, CAT2, CBP2, CBT1, CDC26, CHO2, CHS7, CNE1, CSI1, CSN9, CWC21, DCN1, DER1, DSF1, DUT1, EAF3, EAF5, EAF7, EDC2, ENV11, ERI1, EST3, FBP1, FLP1, GAL1, GAL10, GAL3, GAL7, GID8, GPH1, GPI15, GPI19, GPI2, GTT1, HED1, HNT3, HPA2, HPA3, HSP32, HSP33, HTL1, HUG1, ICL1, ICL2, IES4, IGD1, IMA1, IMA2, IMA3, IMA4, …
SEL	GO:0006807	BP	p	nitrogen compound metabolic process	2	208	1.32129e-20	ADH4, ADI1, AI1, AI2, AI3, ATG5, ATP8, BI2, BI3, BI4, BIO2, BIO4, BNA1, BNA2, BNA4, BNA5, BNA6, BNA7, CAT2, CBP2, CBT1, CDC26, CHO2, CHS7, CNE1, CSI1, CSN9, CWC21, DCG1, DCN1, DDI2, DDI3, DER1, DUT1, EAF3, EAF5, EAF7, ECM31, EDC2, ENV11, ERI1, EST3, FLP1, GID8, GPI15, GPI19, GPI2, GTT1, HED1, HMX1, HNT3, HPA2, HPA3, HSP32, HSP33, HTL1, HUG1, IES4, INH1, KRE29, LDB7, LGE1, LIF1, MAG1, MAL13, MAL33…
SEL	GO:0034660	BP	p	ncRNA metabolic process	7	6	3.89296e-20	CBT1, MMS1, POP6, RPS31, SWM2, UAF30
SEL	GO:0044260	BP	p	cellular macromolecule metabolic process	4	141	4.9405e-19	AI1, AI2, AI3, ATG5, CDC26, CHS7, CNE1, CSI1, CSN9, DCN1, DER1, EAF3, EAF5, EAF7, EDC2, ENV11, ERI1, EST3, FLP1, GID8, GPH1, GPI15, GPI19, GPI2, GTT1, HED1, HNT3, HPA2, HPA3, HUG1, IES4, IGD1, KRE29, LGE1, LIF1, MAG1, MAL13, MAL33, MDM30, MEI4, MER1, MFT1, MGT1, MHF2, MMS1, MND2, MSC3, MUB1, NEJ1, OST4, PAI3, PCD1, PCI8, PEX2, PEX22, PHR1, POP6, Q0255, QRI5, RCO1, RDR1, REC102, REC104, REC107, RE…
SEL	GO:0044267	BP	p	cellular protein metabolic process	5	46	2.82276e-18	ATG5, CDC26, CSI1, CSN9, DCN1, EAF3, EAF7, ENV11, ERI1, GPI15, GPI19, GPI2, GTT1, HPA2, HPA3, KRE29, LGE1, MDM30, MND2, OST4, PAI3, PCI8, PEX2, PHR1, QRI5, RCO1, RPL39, RPL40A, RPL40B, RPL41A, RPL41B, RPS29A, RPS29B, RPS31, RRI2, RUB1, SHG1, UBI4, VAR1, VID22, YBR062C, YIL102C_A, YIR042C, YKL162C, YPF1, YUH1
SEL	GO:0034470	BP	p	ncRNA processing	8	4	4.47391e-17	CBT1, POP6, RPS31, SWM2
SEL	GO:0006414	BP	p	translational elongation	6	0	2.64231e-15
SEL	GO:0065007	BP	p	biological regulation	1	131	3.17391e-15	AEP2, APQ12, AQY1, AQY2, ASF2, ATC1, ATG23, ATG5, BCK2, BLI1, BLS1, CBS1, CBT1, CCH1, CDC26, CHL4, CIK1, CNL1, CNN1, COS3, CSI1, CSM4, CSN9, DAT1, DCN1, DIG1, EAF3, EAF7, EDC2, ERI1, ESC1, ESC8, EST3, FIN1, FIT1, FIT2, FIT3, GAL1, GAL3, GIC1, GIC2, GID8, GIP1, GPG1, HAL1, HAP4, HBT1, HED1, HMLALPHA1, HMX1, HOP1, HUG1, IES4, IGD1, IME1, INH1, KHA1, KXD1, LAG2, LDH1, LGE1, LOT6, MAL13, MAL33, MAM1,…
SEL	GO:0050789	BP	p	regulation of biological process	2	100	2.58509e-14	AEP2, ASF2, ATG23, BCK2, BLI1, BLS1, CBS1, CBT1, CCH1, CDC26, CHL4, CIK1, CNL1, CNN1, CSI1, CSM4, CSN9, DAT1, DCN1, DIG1, EAF3, EAF7, EDC2, ERI1, ESC1, ESC8, FIN1, GAL1, GAL3, GIC1, GIC2, GID8, GIP1, GPG1, HAL1, HAP4, HBT1, HED1, HMLALPHA1, HOP1, HUG1, IGD1, IME1, KXD1, LAG2, LOT6, MAL13, MAL33, MAM1, MATALPHA1, MDM30, MER1, MFA1, MFA2, MMS1, MND2, MSA2, MVB12, NDD1, NIS1, NRM1, OAZ1, OPY1, PAI3,…
SEL	GO:0050794	BP	p	regulation of cellular process	3	91	6.78235e-14	AEP2, ASF2, ATG23, BCK2, CBS1, CBT1, CDC26, CHL4, CIK1, CNN1, CSI1, CSM4, CSN9, DAT1, DCN1, DIG1, EAF3, EAF7, EDC2, ERI1, ESC1, ESC8, FIN1, GAL1, GAL3, GIC1, GIC2, GID8, GIP1, GPG1, HAL1, HAP4, HBT1, HED1, HMLALPHA1, HOP1, HUG1, IGD1, IME1, LAG2, LOT6, MAL13, MAL33, MAM1, MATALPHA1, MER1, MFA1, MFA2, MMS1, MND2, MSA2, MVB12, NDD1, NIS1, NRM1, OAZ1, OPY1, PAI3, PAU8, PEX22, POG1, RCO1, RDR1, RED1,…
SEL	GO:0043412	BP	p	macromolecule modification	4	38	3.35278e-13	ATG5, CDC26, CSI1, CSN9, DCN1, EAF3, EAF7, ERI1, GPI15, GPI19, GPI2, GTT1, HPA2, HPA3, KRE29, LGE1, MAG1, MDM30, MGT1, MND2, OST4, PCI8, PEX2, PHR1, RCO1, RPL40A, RPL40B, RRI2, RUB1, SHG1, SLZ1, SWM2, UBI4, YBR062C, YIL102C_A, YIR042C, YKL162C, YUH1
SEL	GO:0016072	BP	p	rRNA metabolic process	8	5	2.09379e-12	CBT1, MMS1, POP6, RPS31, UAF30
SEL	GO:0006364	BP	p	rRNA processing	9	3	3.15568e-12	CBT1, POP6, RPS31
SEL	GO:0019222	BP	p	regulation of metabolic process	3	64	2.28804e-11	AEP2, ASF2, ATG23, BCK2, CBS1, CBT1, CSM4, DAT1, DCN1, DIG1, EAF3, EAF7, EDC2, ESC1, ESC8, GAL1, GAL3, GID8, GIP1, HAL1, HAP4, HED1, HMLALPHA1, HUG1, IGD1, IME1, LAG2, LOT6, MAL13, MAL33, MAM1, MATALPHA1, MDM30, MER1, MND2, MSA2, NDD1, NRM1, OAZ1, OPY1, PAI3, PAU8, PEX22, POG1, POP6, RCO1, RDR1, REG2, RFX1, SBA1, SIR1, SIR4, SML1, SPL2, SPO16, SRL3, STN1, SUT1, SUT2, TAR1, TEN1, TSC3, WHI5, YOR30…
SEL	GO:0060255	BP	p	regulation of macromolecule metabolic process	4	59	4.38852e-11	AEP2, ASF2, BCK2, CBS1, CBT1, CSM4, DAT1, DCN1, DIG1, EAF3, EAF7, EDC2, ESC1, ESC8, GAL1, GAL3, GIP1, HAL1, HAP4, HED1, HMLALPHA1, IGD1, IME1, LAG2, LOT6, MAL13, MAL33, MAM1, MATALPHA1, MDM30, MER1, MND2, MSA2, NDD1, NRM1, OAZ1, PAI3, PAU8, PEX22, POG1, POP6, RCO1, RDR1, REG2, RFX1, SBA1, SIR1, SIR4, SML1, SPL2, SPO16, SRL3, STN1, SUT1, SUT2, TEN1, TSC3, WHI5, YOR302W
SEL	GO:0009987	BP	p	cellular process	1	483	4.88618e-11	AAD10, AAD14, AAD15, AAD3, AAD4, ABM1, ADH4, ADI1, ADY2, ADY4, AEP2, AFI1, AI1, AI2, AI3, AIM17, AME1, APQ12, AQY1, AQY2, ASF2, ATC1, ATG14, ATG23, ATG26, ATG32, ATG34, ATG36, ATG38, ATG5, ATP8, AYT1, BBP1, BCK2, BDS1, BI2, BI3, BI4, BIL1, BIO2, BIO4, BLI1, BLS1, BNA1, BNA2, BNA4, BNA5, BNA6, BNA7, BNS1, BUD8, BUD9, CAT2, CBP2, CBS1, CBT1, CDC26, CHL4, CHO2, CHS7, CHZ1, CIK1, CNE1, CNL1, CNN1, CO…
SEL	GO:0051234	BP	p	establishment of localization	2	78	8.07216e-11	ADY2, AI2, APQ12, AQY1, AQY2, ARR3, ART10, ATG14, ATG23, ATG34, ATG5, ATO2, ATO3, ATP8, BSP1, CCH1, CHS7, CIK1, COG1, COS1, COS10, COS12, COS2, COS3, COS4, COS5, COS6, COS7, COS8, COS9, COX3, CSM4, DAN1, DER1, DET1, DYN1, DYN3, ECM7, FIT1, FIT2, FIT3, JNM1, KHA1, KSH1, LDB18, MFT1, MID1, MST27, MST28, MVB12, NCE101, NDL1, PEX2, PEX22, PHO89, PML1, PML39, POM34, PRM8, PRM9, RPL40A, RPL40B, SIR4, S…
SEL	GO:0006810	BP	p	transport	3	75	9.47587e-11	ADY2, AI2, APQ12, AQY1, AQY2, ARR3, ART10, ATG14, ATG23, ATG34, ATG5, ATO2, ATO3, ATP8, BSP1, CCH1, CHS7, CIK1, COG1, COS1, COS10, COS12, COS2, COS3, COS4, COS5, COS6, COS7, COS8, COS9, COX3, DAN1, DER1, DET1, DYN1, DYN3, ECM7, FIT1, FIT2, FIT3, JNM1, KHA1, KSH1, MFT1, MID1, MST27, MST28, MVB12, NCE101, NDL1, PEX2, PEX22, PHO89, PML1, PML39, POM34, PRM8, PRM9, RPL40A, RPL40B, SLO1, SNG1, SPL2, TH…
SEL	GO:0006396	BP	p	RNA processing	7	23	9.5763e-11	AI1, AI2, AI3, BI2, BI3, BI4, CBP2, CBT1, CWC21, EDC2, MFT1, MNE1, MSS18, NTC20, NTR2, PML1, POP6, Q0255, QRI5, RPS31, SCEI, SNT309, SWM2
SEL	GO:0043933	BP	p	protein-containing complex subunit organization	3	24	1.37197e-10	ATG34, CBS1, CBT1, CHL4, CTF13, HTL1, LDB7, MFT1, MHF2, NTR2, POC4, POM34, RBS1, RPL40A, RPL40B, RPS31, SDH6, SPG5, SRL3, THP2, TOM5, VMA22, WHI5, YKL162C
SEL	GO:0051179	BP	p	localization	1	94	2.44859e-10	ADY2, AFI1, AI2, AME1, APQ12, AQY1, AQY2, ARR3, ART10, ATG14, ATG23, ATG34, ATG5, ATO2, ATO3, ATP8, BBP1, BSP1, CCH1, CHL4, CHS7, CIK1, COG1, COS1, COS10, COS12, COS2, COS3, COS4, COS5, COS6, COS7, COS8, COS9, COX3, CSM4, DAN1, DER1, DET1, DYN1, DYN3, ECM7, ESC1, FIN1, FIT1, FIT2, FIT3, GAL3, IML3, JNM1, KHA1, KSH1, LDB18, LOT6, MDM36, MFT1, MID1, MPC54, MST27, MST28, MVB12, NCE101, NDL1, NVJ1, P…
SEL	GO:0071702	BP	p	organic substance transport	4	45	3.42903e-10	ADY2, APQ12, ATG14, ATG23, ATG34, ATG5, ATO2, ATO3, CHS7, COG1, COS1, COS10, COS12, COS2, COS3, COS4, COS5, COS6, COS7, COS8, COS9, DAN1, DER1, DET1, KSH1, MFT1, MST27, MST28, MVB12, NCE101, PEX2, PEX22, PML1, PML39, POM34, RPL40A, RPL40B, SLO1, SNG1, SPL2, THP2, TOM5, VID22, YBR137W, YRA2
SEL	GO:0080090	BP	p	regulation of primary metabolic process	4	58	3.77957e-10	AEP2, ASF2, CBS1, CBT1, CSM4, DAT1, DCN1, DIG1, EAF3, EAF7, EDC2, ESC1, ESC8, GAL1, GAL3, GID8, GIP1, HAL1, HAP4, HED1, HMLALPHA1, IGD1, IME1, LAG2, LOT6, MAL13, MAL33, MAM1, MATALPHA1, MER1, MND2, MSA2, NDD1, NRM1, OAZ1, OPY1, PAI3, PAU8, PEX22, POG1, RCO1, RDR1, REG2, RFX1, SBA1, SIR1, SIR4, SML1, SPL2, SPO16, SRL3, STN1, SUT1, SUT2, TEN1, TSC3, WHI5, YOR302W
SEL	GO:0051171	BP	p	regulation of nitrogen compound metabolic process	4	55	4.0368e-10	AEP2, ASF2, CBS1, CBT1, CSM4, DAT1, DCN1, DIG1, EAF3, EAF7, EDC2, ESC1, ESC8, GAL1, GAL3, GIP1, HAL1, HAP4, HED1, HMLALPHA1, IME1, LAG2, LOT6, MAL13, MAL33, MAM1, MATALPHA1, MER1, MND2, MSA2, NDD1, NRM1, OAZ1, PAI3, PAU8, PEX22, POG1, RCO1, RDR1, REG2, RFX1, SBA1, SIR1, SIR4, SML1, SPL2, SPO16, SRL3, STN1, SUT1, SUT2, TEN1, TSC3, WHI5, YOR302W
SEL	GO:0031323	BP	p	regulation of cellular metabolic process	4	60	5.27949e-10	AEP2, ASF2, ATG23, CBS1, CBT1, CSM4, DAT1, DCN1, DIG1, EAF3, EAF7, EDC2, ESC1, ESC8, GAL1, GAL3, GID8, GIP1, HAL1, HAP4, HED1, HMLALPHA1, IGD1, IME1, LAG2, LOT6, MAL13, MAL33, MAM1, MATALPHA1, MER1, MND2, MSA2, NDD1, NRM1, OAZ1, OPY1, PAI3, PAU8, PEX22, POG1, RCO1, RDR1, REG2, RFX1, SBA1, SIR1, SIR4, SML1, SPL2, SPO16, SRL3, STN1, SUT1, SUT2, TAR1, TEN1, TSC3, WHI5, YOR302W
SEL	GO:0010468	BP	p	regulation of gene expression	5	42	5.82408e-10	AEP2, ASF2, BCK2, CBS1, CBT1, DAT1, DIG1, EAF3, EAF7, EDC2, ESC1, ESC8, GAL1, GAL3, HAL1, HAP4, HMLALPHA1, IME1, LOT6, MAL13, MAL33, MATALPHA1, MDM30, MER1, MSA2, NDD1, NRM1, OAZ1, PAU8, POG1, POP6, RCO1, RDR1, REG2, RFX1, SIR1, SIR4, SRL3, SUT1, SUT2, WHI5, YOR302W
SEL	GO:0031326	BP	p	regulation of cellular biosynthetic process	5	43	6.04299e-09	AEP2, ASF2, CBS1, DAT1, DIG1, EAF3, EAF7, EDC2, ESC1, ESC8, GAL1, GAL3, GID8, HAL1, HAP4, HMLALPHA1, IME1, LOT6, MAL13, MAL33, MATALPHA1, MSA2, NDD1, NRM1, OAZ1, OPY1, PAU8, POG1, RCO1, RDR1, REG2, RFX1, SBA1, SIR1, SIR4, SML1, SRL3, STN1, SUT1, SUT2, TSC3, WHI5, YOR302W
SEL	GO:0009889	BP	p	regulation of biosynthetic process	4	43	6.08105e-09	AEP2, ASF2, CBS1, DAT1, DIG1, EAF3, EAF7, EDC2, ESC1, ESC8, GAL1, GAL3, GID8, HAL1, HAP4, HMLALPHA1, IME1, LOT6, MAL13, MAL33, MATALPHA1, MSA2, NDD1, NRM1, OAZ1, OPY1, PAU8, POG1, RCO1, RDR1, REG2, RFX1, SBA1, SIR1, SIR4, SML1, SRL3, STN1, SUT1, SUT2, TSC3, WHI5, YOR302W
SEL	GO:0036211	BP	p	protein modification process	5	34	6.38374e-09	ATG5, CDC26, CSI1, CSN9, DCN1, EAF3, EAF7, ERI1, GPI15, GPI19, GPI2, GTT1, HPA2, HPA3, KRE29, LGE1, MDM30, MND2, OST4, PCI8, PEX2, PHR1, RCO1, RPL40A, RPL40B, RRI2, RUB1, SHG1, UBI4, YBR062C, YIL102C_A, YIR042C, YKL162C, YUH1
SEL	GO:0006464	BP	p	cellular protein modification process	6	34	6.38374e-09	ATG5, CDC26, CSI1, CSN9, DCN1, EAF3, EAF7, ERI1, GPI15, GPI19, GPI2, GTT1, HPA2, HPA3, KRE29, LGE1, MDM30, MND2, OST4, PCI8, PEX2, PHR1, RCO1, RPL40A, RPL40B, RRI2, RUB1, SHG1, UBI4, YBR062C, YIL102C_A, YIR042C, YKL162C, YUH1
SEL	GO:1901576	BP	p	organic substance biosynthetic process	3	124	6.74365e-09	ADH4, ADI1, AI1, AI2, ATG26, ATP8, BIO2, BIO4, BNA1, BNA2, BNA4, BNA5, BNA6, BNA7, CHO2, CHS7, DUT1, EAF3, ECM31, ERI1, EST3, FBP1, GPI15, GPI19, GPI2, HSP31, HSP32, HSP33, HTL1, IGD1, INH1, INO1, LDB7, LGE1, MAL13, MAL33, MDE1, MFT1, MRI1, PAN6, PCK1, QRI5, RCO1, RDR1, RPL39, RPL40A, RPL40B, RPL41A, RPL41B, RPS29A, RPS29B, RPS31, RSF1, SNO1, SNO2, SNO3, SNO4, SNZ1, SNZ2, SNZ3, SPE1, SPE2, SPE3, …
SEL	GO:0009058	BP	p	biosynthetic process	2	126	7.73551e-09	ADH4, ADI1, AI1, AI2, ATG26, ATP8, BIO2, BIO4, BNA1, BNA2, BNA4, BNA5, BNA6, BNA7, CHO2, CHS7, DUT1, EAF3, ECM31, ERI1, EST3, FBP1, GPI15, GPI19, GPI2, HSP31, HSP32, HSP33, HTL1, IGD1, INH1, INO1, LDB7, LGE1, MAL13, MAL33, MDE1, MFT1, MRI1, PAD1, PAN6, PCK1, QRI5, RCO1, RDR1, RPL39, RPL40A, RPL40B, RPL41A, RPL41B, RPS29A, RPS29B, RPS31, RSF1, SNO1, SNO2, SNO3, SNO4, SNZ1, SNZ2, SNZ3, SPE1, SPE2, …
SEL	GO:0065003	BP	p	protein-containing complex assembly	4	20	8.59824e-09	ATG34, CBS1, CBT1, CHL4, CTF13, MFT1, MHF2, POC4, RBS1, RPL40A, RPL40B, RPS31, SDH6, SPG5, SRL3, THP2, TOM5, VMA22, WHI5, YKL162C
SEL	GO:0010556	BP	p	regulation of macromolecule biosynthetic process	5	41	9.31058e-09	AEP2, ASF2, CBS1, DAT1, DIG1, EAF3, EAF7, EDC2, ESC1, ESC8, GAL1, GAL3, HAL1, HAP4, HMLALPHA1, IME1, LOT6, MAL13, MAL33, MATALPHA1, MSA2, NDD1, NRM1, OAZ1, PAU8, POG1, RCO1, RDR1, REG2, RFX1, SBA1, SIR1, SIR4, SML1, SRL3, STN1, SUT1, SUT2, TSC3, WHI5, YOR302W
SEL	GO:2000112	BP	p	regulation of cellular macromolecule biosynthetic process	6	40	1.01403e-08	AEP2, ASF2, CBS1, DAT1, DIG1, EAF3, EAF7, EDC2, ESC1, ESC8, GAL1, GAL3, HAL1, HAP4, HMLALPHA1, IME1, LOT6, MAL13, MAL33, MATALPHA1, MSA2, NDD1, NRM1, OAZ1, PAU8, POG1, RCO1, RDR1, REG2, RFX1, SBA1, SIR1, SIR4, SML1, SRL3, STN1, SUT1, SUT2, WHI5, YOR302W
SEL	GO:0006518	BP	p	peptide metabolic process	5	12	1.32366e-08	GTT1, QRI5, RPL39, RPL40A, RPL40B, RPL41A, RPL41B, RPS29A, RPS29B, RPS31, VAR1, YPF1
SEL	GO:0044249	BP	p	cellular biosynthetic process	3	122	2.05382e-08	ADI1, AI1, AI2, ATP8, BIO2, BIO4, BNA1, BNA2, BNA4, BNA5, BNA6, BNA7, CHO2, CHS7, DUT1, EAF3, ECM31, ERI1, EST3, FBP1, GPI15, GPI19, GPI2, HSP31, HSP32, HSP33, HTL1, IGD1, INH1, INO1, LDB7, LGE1, MAL13, MAL33, MDE1, MFT1, MRI1, PAD1, PAN6, QRI5, RCO1, RDR1, RPL39, RPL40A, RPL40B, RPL41A, RPL41B, RPS29A, RPS29B, RPS31, RSF1, SNO1, SNO2, SNO3, SNO4, SNZ1, SNZ2, SNZ3, SPE1, SPE2, SPE3, SPE4, STF1, T…
SEL	GO:0048522	BP	p	positive regulation of cellular process	4	33	2.24023e-08	ATG23, CBS1, DCN1, EDC2, FIN1, GAL1, GAL3, GIC2, GID8, HAL1, HAP4, HMLALPHA1, IME1, MATALPHA1, MER1, MFA1, MFA2, MND2, NDD1, PAU8, PEX22, POG1, RCO1, RFX1, SBA1, SIR4, SPO12, SPO13, SPO16, SUT1, SUT2, TSC3, WHI5
SEL	GO:0050896	BP	p	response to stimulus	1	51	2.54845e-08	AGA1, ARR3, ATG5, CNE1, CUP1_1, CUP1_2, DDR2, DER1, EAF3, EAF5, EAF7, EDC2, FRT1, FRT2, GAL1, GAL3, HAL1, HAP4, HED1, HMX1, HNT3, HSP31, HSP32, HSP33, HTL1, HUG1, IES4, KRE29, LIF1, LOT6, MAG1, MGT1, MHF2, MMS1, NEJ1, PCD1, PHO5, PHR1, RDR1, SAY1, SIR4, SML1, SNO4, SPI1, STF2, TIR2, XRS2, YFL067W, YHI9, YNR064C, YPF1
SEL	GO:0043043	BP	p	peptide biosynthetic process	6	10	2.68416e-08	QRI5, RPL39, RPL40A, RPL40B, RPL41A, RPL41B, RPS29A, RPS29B, RPS31, VAR1
SEL	GO:0016310	BP	p	phosphorylation	5	4	2.94081e-08	GAL1, GAL3, THI21, THI6
SEL	GO:0006412	BP	p	translation	7	10	3.63564e-08	QRI5, RPL39, RPL40A, RPL40B, RPL41A, RPL41B, RPS29A, RPS29B, RPS31, VAR1
SEL	GO:0034622	BP	p	cellular protein-containing complex assembly	5	20	4.09074e-08	ATG34, CBS1, CBT1, CHL4, CTF13, MFT1, MHF2, POC4, RBS1, RPL40A, RPL40B, RPS31, SDH6, SPG5, SRL3, THP2, TOM5, VMA22, WHI5, YKL162C
SEL	GO:1901564	BP	p	organonitrogen compound metabolic process	3	149	9.23357e-08	ADH4, ADI1, ATG5, ATP8, BIO2, BIO4, BNA1, BNA2, BNA4, BNA5, BNA6, BNA7, CAT2, CDC26, CHO2, CHS7, CNE1, CSI1, CSN9, DCN1, DDI2, DDI3, DER1, DUT1, EAF3, EAF7, ECM31, ENV11, ERI1, GID8, GPI15, GPI19, GPI2, GTT1, HMX1, HPA2, HPA3, HSP32, HSP33, INH1, KRE29, LGE1, MDE1, MDM30, MND2, MPO1, MRI1, MUB1, NPY1, OST4, PAI3, PAN6, PCD1, PCI8, PET18, PEX2, PHO3, PHR1, QRI5, RCO1, RPL39, RPL40A, RPL40B, RPL41A…
SEL	GO:0071705	BP	p	nitrogen compound transport	4	43	9.72568e-08	ADY2, APQ12, ATG14, ATG23, ATG34, ATG5, ATO2, ATO3, CHS7, COG1, COS1, COS10, COS12, COS2, COS3, COS4, COS5, COS6, COS7, COS8, COS9, DER1, KSH1, MFT1, MST27, MST28, MVB12, NCE101, PEX2, PEX22, PML1, PML39, POM34, RPL40A, RPL40B, SLO1, SNG1, SPL2, THP2, TOM5, VID22, YBR137W, YRA2
SEL	GO:0048518	BP	p	positive regulation of biological process	3	36	1.01845e-07	ATG23, BCK2, CBS1, CBT1, DCN1, EDC2, ESC1, FIN1, GAL1, GAL3, GIC2, GID8, HAL1, HAP4, HMLALPHA1, IME1, MATALPHA1, MER1, MFA1, MFA2, MND2, NDD1, PAU8, PEX22, POG1, RCO1, RFX1, SBA1, SIR4, SPO12, SPO13, SPO16, SUT1, SUT2, TSC3, WHI5
SEL	GO:0051716	BP	p	cellular response to stimulus	2	41	1.16646e-07	ATG5, CNE1, DDR2, DER1, EAF3, EAF5, EAF7, EDC2, FRT1, FRT2, GAL1, GAL3, HAP4, HED1, HNT3, HSP31, HSP32, HSP33, HTL1, HUG1, IES4, KRE29, LIF1, LOT6, MAG1, MGT1, MHF2, MMS1, NEJ1, PCD1, PHO5, PHR1, SIR4, SML1, SNO4, STF2, TIR2, XRS2, YFL067W, YHI9, YPF1
SEL	GO:0006950	BP	p	response to stress	2	37	1.23419e-07	ATG5, CNE1, DDR2, DER1, EAF3, EAF5, EAF7, EDC2, FRT1, FRT2, HAL1, HED1, HMX1, HNT3, HSP31, HTL1, HUG1, IES4, KRE29, LIF1, LOT6, MAG1, MGT1, MHF2, MMS1, NEJ1, PCD1, PHO5, PHR1, SIR4, SML1, STF2, TIR2, XRS2, YFL067W, YHI9, YPF1
SEL	GO:0043603	BP	p	cellular amide metabolic process	4	20	1.49477e-07	BIO2, BIO4, ECM31, GTT1, PAN6, QRI5, RPL39, RPL40A, RPL40B, RPL41A, RPL41B, RPS29A, RPS29B, RPS31, SPE1, SPE2, SPE3, SPE4, VAR1, YPF1
SEL	GO:0006468	BP	p	protein phosphorylation	7	0	3.1108e-07
SEL	GO:0051252	BP	p	regulation of RNA metabolic process	6	34	3.78682e-07	ASF2, CBT1, DAT1, DIG1, EAF3, EAF7, ESC1, ESC8, GAL1, GAL3, HAL1, HAP4, HMLALPHA1, IME1, LOT6, MAL13, MAL33, MATALPHA1, MER1, MSA2, NDD1, NRM1, PAU8, POG1, RCO1, RDR1, REG2, RFX1, SIR1, SIR4, SRL3, SUT1, SUT2, WHI5
SEL	GO:0009059	BP	p	macromolecule biosynthetic process	4	73	4.67133e-07	AI1, AI2, CHS7, EAF3, EST3, HTL1, IGD1, LDB7, LGE1, MAL13, MAL33, MFT1, QRI5, RCO1, RDR1, RPL39, RPL40A, RPL40B, RPL41A, RPL41B, RPS29A, RPS29B, RPS31, RSF1, TEN1, THP2, UAF30, VAR1, YAR009C, YBL005W_B, YBL100W_B, YBR012W_B, YCL019W, YDR034C_D, YDR098C_B, YDR210C_D, YDR210W_B, YDR261C_D, YDR261W_B, YDR316W_B, YDR365W_B, YER138C, YER160C, YFL002W_A, YGR027W_B, YGR038C_B, YGR161C_D, YGR161W_B, YHL0…
SEL	GO:0055085	BP	p	transmembrane transport	4	17	7.03314e-07	ADY2, AI2, AQY1, AQY2, ARR3, ATO2, ATO3, ATP8, CCH1, COX3, KHA1, MID1, PEX2, PHO89, TOM5, YCR023C, YLL053C
SEL	GO:0019538	BP	p	protein metabolic process	4	99	7.244e-07	ATG5, CDC26, CNE1, CSI1, CSN9, DCN1, DER1, EAF3, EAF7, ENV11, ERI1, GID8, GPI15, GPI19, GPI2, GTT1, HPA2, HPA3, HSP32, HSP33, KRE29, LGE1, MDM30, MND2, MUB1, OST4, PAI3, PCI8, PEX2, PHR1, QRI5, RCO1, RPL39, RPL40A, RPL40B, RPL41A, RPL41B, RPS29A, RPS29B, RPS31, RRI2, RUB1, SHG1, SNO4, UBI4, VAR1, VID22, YAR009C, YBL005W_B, YBL100W_B, YBR012W_B, YBR062C, YCL019W, YDR034C_D, YDR098C_B, YDR210C_D, Y…
SEL	GO:0034645	BP	p	cellular macromolecule biosynthetic process	5	67	8.38681e-07	AI1, AI2, CHS7, EST3, IGD1, LGE1, MAL13, MAL33, QRI5, RDR1, RPL39, RPL40A, RPL40B, RPL41A, RPL41B, RPS29A, RPS29B, RPS31, RSF1, TEN1, UAF30, VAR1, YAR009C, YBL005W_B, YBL100W_B, YBR012W_B, YCL019W, YDR034C_D, YDR098C_B, YDR210C_D, YDR210W_B, YDR261C_D, YDR261W_B, YDR316W_B, YDR365W_B, YER138C, YER160C, YFL002W_A, YGR027W_B, YGR038C_B, YGR161C_D, YGR161W_B, YHL009W_B, YHR214C_B, YIL082W_A, YJL113W…
SEL	GO:0031325	BP	p	positive regulation of cellular metabolic process	5	25	8.38681e-07	ATG23, CBS1, DCN1, EDC2, GAL1, GAL3, HAL1, HAP4, HMLALPHA1, IME1, MATALPHA1, MER1, MND2, NDD1, PAU8, PEX22, POG1, RCO1, RFX1, SBA1, SIR4, SPO16, SUT1, SUT2, TSC3
SEL	GO:1903506	BP	p	regulation of nucleic acid-templated transcription	8	32	1.02094e-06	ASF2, DAT1, DIG1, EAF3, EAF7, ESC1, ESC8, GAL1, GAL3, HAL1, HAP4, HMLALPHA1, IME1, LOT6, MAL13, MAL33, MATALPHA1, MSA2, NDD1, NRM1, PAU8, POG1, RCO1, RDR1, REG2, RFX1, SIR1, SIR4, SRL3, SUT1, SUT2, WHI5
SEL	GO:2001141	BP	p	regulation of RNA biosynthetic process	7	32	1.02094e-06	ASF2, DAT1, DIG1, EAF3, EAF7, ESC1, ESC8, GAL1, GAL3, HAL1, HAP4, HMLALPHA1, IME1, LOT6, MAL13, MAL33, MATALPHA1, MSA2, NDD1, NRM1, PAU8, POG1, RCO1, RDR1, REG2, RFX1, SIR1, SIR4, SRL3, SUT1, SUT2, WHI5
SEL	GO:0033554	BP	p	cellular response to stress	3	35	1.05252e-06	ATG5, CNE1, DDR2, DER1, EAF3, EAF5, EAF7, EDC2, FRT1, FRT2, HED1, HNT3, HSP31, HTL1, HUG1, IES4, KRE29, LIF1, LOT6, MAG1, MGT1, MHF2, MMS1, NEJ1, PCD1, PHO5, PHR1, SIR4, SML1, STF2, TIR2, XRS2, YFL067W, YHI9, YPF1
SEL	GO:0019219	BP	p	regulation of nucleobase-containing compound metabolic process	5	41	1.06739e-06	ASF2, CBT1, CSM4, DAT1, DIG1, EAF3, EAF7, ESC1, ESC8, GAL1, GAL3, HAL1, HAP4, HED1, HMLALPHA1, IME1, LOT6, MAL13, MAL33, MATALPHA1, MER1, MSA2, NDD1, NRM1, PAU8, POG1, RCO1, RDR1, REG2, RFX1, SBA1, SIR1, SIR4, SML1, SPO16, SRL3, STN1, SUT1, SUT2, TEN1, WHI5
SEL	GO:0006399	BP	p	tRNA metabolic process	8	2	1.28509e-06	POP6, SWM2
SEL	GO:0006355	BP	p	regulation of transcription, DNA-templated	9	32	1.31507e-06	ASF2, DAT1, DIG1, EAF3, EAF7, ESC1, ESC8, GAL1, GAL3, HAL1, HAP4, HMLALPHA1, IME1, LOT6, MAL13, MAL33, MATALPHA1, MSA2, NDD1, NRM1, PAU8, POG1, RCO1, RDR1, REG2, RFX1, SIR1, SIR4, SRL3, SUT1, SUT2, WHI5
SEL	GO:0034641	BP	p	cellular nitrogen compound metabolic process	3	162	1.47188e-06	AI1, AI2, AI3, ATP8, BI2, BI3, BI4, BIO2, BIO4, BNA1, BNA2, BNA4, BNA5, BNA6, BNA7, CAT2, CBP2, CBT1, CWC21, DUT1, EAF3, EAF5, EAF7, ECM31, EDC2, EST3, FLP1, GTT1, HED1, HMX1, HNT3, HTL1, HUG1, IES4, INH1, KRE29, LDB7, LGE1, LIF1, MAG1, MAL13, MAL33, MEI4, MER1, MFT1, MGT1, MHF2, MMS1, MND2, MNE1, MSC3, MSS18, NEJ1, NPY1, NTC20, NTR2, PAN6, PCD1, PET18, PHO3, PHR1, PML1, POP6, Q0255, QRI5, RCO1, …
SEL	GO:0044085	BP	p	cellular component biogenesis	2	5	2.24279e-06	CBT1, NAG1, RPL40A, RPL40B, RPS31
SEL	GO:1901566	BP	p	organonitrogen compound biosynthetic process	4	47	2.7944e-06	ADI1, ATP8, BIO2, BIO4, BNA1, BNA2, BNA4, BNA5, BNA6, BNA7, CHO2, CHS7, DUT1, ECM31, INH1, MDE1, MRI1, PAN6, QRI5, RPL39, RPL40A, RPL40B, RPL41A, RPL41B, RPS29A, RPS29B, RPS31, SNO1, SNO2, SNO3, SNZ1, SNZ2, SNZ3, SPE1, SPE2, SPE3, SPE4, STF1, THI11, THI12, THI13, THI21, THI4, THI5, THI6, UTR4, VAR1
SEL	GO:0051173	BP	p	positive regulation of nitrogen compound metabolic process	5	24	3.73777e-06	CBS1, DCN1, EDC2, GAL1, GAL3, HAL1, HAP4, HMLALPHA1, IME1, MATALPHA1, MER1, MND2, NDD1, PAU8, PEX22, POG1, RCO1, RFX1, SBA1, SIR4, SPO16, SUT1, SUT2, TSC3
SEL	GO:0033036	BP	p	macromolecule localization	2	43	4.26538e-06	AME1, ATG14, ATG23, ATG34, ATG5, BBP1, CHL4, CHS7, COG1, COS1, COS10, COS12, COS2, COS3, COS4, COS5, COS6, COS7, COS8, COS9, DER1, FIN1, IML3, KSH1, MST27, MST28, MVB12, NCE101, NVJ1, PEX2, PEX22, POM34, REP1, RPL40A, RPL40B, SLO1, SML1, SPL2, SPO13, SPO71, TOM5, VID22, YBR137W
SEL	GO:0022613	BP	p	ribonucleoprotein complex biogenesis	3	4	4.67331e-06	CBT1, RPL40A, RPL40B, RPS31
SEL	GO:0043604	BP	p	amide biosynthetic process	5	18	5.77626e-06	BIO2, BIO4, ECM31, PAN6, QRI5, RPL39, RPL40A, RPL40B, RPL41A, RPL41B, RPS29A, RPS29B, RPS31, SPE1, SPE2, SPE3, SPE4, VAR1
SEL	GO:0022607	BP	p	cellular component assembly	3	45	7.45522e-06	ATG26, ATG34, ATG5, BBP1, BIL1, CBS1, CBT1, CDC26, CHL4, CTF13, GIP1, HED1, HOP1, IRC18, KAR1, LOH1, MFT1, MHF2, MPC54, NVJ1, POC4, POM34, RBS1, RED1, RPL40A, RPL40B, RPS31, SDH6, SMA1, SMA2, SPC29, SPG5, SPO16, SPO21, SPO71, SPO73, SPO77, SRL3, SSP1, THP2, TOM5, VMA22, WHI5, YKL162C, YSW1
SEL	GO:0009451	BP	p	RNA modification	7	2	8.47709e-06	SLZ1, SWM2
SEL	GO:0071840	BP	p	cellular component organization or biogenesis	1	166	8.96511e-06	ABM1, AIM17, APQ12, AQY1, AQY2, ASF2, ATG26, ATG32, ATG34, ATG5, BBP1, BIL1, BLI1, BLS1, CBS1, CBT1, CDC26, CHL4, CHS7, CHZ1, CIK1, CNL1, COG1, CSM4, CTF13, CWP2, DAN1, DAN4, DSE2, DYN1, EAF3, EAF5, EAF7, ECM34, ECM7, ENV11, ESC1, ESC8, EST3, FIN1, GIC1, GIC2, GIP1, GPI19, HBT1, HED1, HOP1, HOR7, HPA2, HPA3, HPF1, HTL1, IES4, IML3, IOC3, IRC18, JNM1, KAR1, KXD1, LDB16, LDB18, LDB7, LGE1, LOH1, LP…
SEL	GO:0009893	BP	p	positive regulation of metabolic process	4	28	9.4311e-06	ATG23, BCK2, CBS1, CBT1, DCN1, EDC2, ESC1, GAL1, GAL3, HAL1, HAP4, HMLALPHA1, IME1, MATALPHA1, MER1, MND2, NDD1, PAU8, PEX22, POG1, RCO1, RFX1, SBA1, SIR4, SPO16, SUT1, SUT2, TSC3
SEL	GO:0006357	BP	p	regulation of transcription by RNA polymerase II	10	21	9.95514e-06	DAT1, DIG1, EAF3, EAF7, GAL3, HAL1, HAP4, HMLALPHA1, IME1, MAL13, MAL33, MATALPHA1, NDD1, PAU8, POG1, RCO1, RDR1, REG2, RFX1, SUT1, SUT2
SEL	GO:0042221	BP	p	response to chemical	2	16	1.04484e-05	AGA1, ARR3, CNE1, CUP1_1, CUP1_2, DDR2, DER1, GAL1, GAL3, HAP4, HSP31, LOT6, RDR1, SAY1, STF2, YNR064C
SEL	GO:0045184	BP	p	establishment of protein localization	4	33	1.0787e-05	ATG14, ATG23, ATG34, ATG5, CHS7, COG1, COS1, COS10, COS12, COS2, COS3, COS4, COS5, COS6, COS7, COS8, COS9, DER1, KSH1, MST27, MST28, MVB12, NCE101, PEX2, PEX22, POM34, RPL40A, RPL40B, SLO1, SPL2, TOM5, VID22, YBR137W
SEL	GO:0042886	BP	p	amide transport	5	33	1.0787e-05	ATG14, ATG23, ATG34, ATG5, CHS7, COG1, COS1, COS10, COS12, COS2, COS3, COS4, COS5, COS6, COS7, COS8, COS9, DER1, KSH1, MST27, MST28, MVB12, NCE101, PEX2, PEX22, POM34, RPL40A, RPL40B, SLO1, SPL2, TOM5, VID22, YBR137W
SEL	GO:0006139	BP	p	nucleobase-containing compound metabolic process	4	124	1.51217e-05	AI1, AI2, AI3, ATP8, BI2, BI3, BI4, BNA1, BNA2, BNA4, BNA5, BNA6, BNA7, CBP2, CBT1, CWC21, DUT1, EAF3, EAF5, EAF7, EDC2, EST3, FLP1, HED1, HNT3, HTL1, HUG1, IES4, KRE29, LDB7, LGE1, LIF1, MAG1, MAL13, MAL33, MEI4, MER1, MFT1, MGT1, MHF2, MMS1, MND2, MNE1, MSC3, MSS18, NEJ1, NPY1, NTC20, NTR2, PCD1, PHR1, PML1, POP6, Q0255, QRI5, RCO1, RDR1, REC102, REC104, REC107, REC114, RED1, RPS31, RSF1, SCEI,…
SEL	GO:0009057	BP	p	macromolecule catabolic process	4	16	1.91127e-05	CDC26, CNE1, DER1, EDC2, GID8, GPH1, MDM30, MMS1, MND2, MUB1, PAI3, PGU1, POP6, VID22, YBR062C, YUH1
SEL	GO:0008104	BP	p	protein localization	3	43	1.93595e-05	AME1, ATG14, ATG23, ATG34, ATG5, BBP1, CHL4, CHS7, COG1, COS1, COS10, COS12, COS2, COS3, COS4, COS5, COS6, COS7, COS8, COS9, DER1, FIN1, IML3, KSH1, MST27, MST28, MVB12, NCE101, NVJ1, PEX2, PEX22, POM34, REP1, RPL40A, RPL40B, SLO1, SML1, SPL2, SPO13, SPO71, TOM5, VID22, YBR137W
SEL	GO:0007165	BP	p	signal transduction	4	7	1.93595e-05	ERI1, GPG1, MFA1, MFA2, RSF1, YHI9, YHR182W
SEL	GO:0015833	BP	p	peptide transport	6	33	2.34986e-05	ATG14, ATG23, ATG34, ATG5, CHS7, COG1, COS1, COS10, COS12, COS2, COS3, COS4, COS5, COS6, COS7, COS8, COS9, DER1, KSH1, MST27, MST28, MVB12, NCE101, PEX2, PEX22, POM34, RPL40A, RPL40B, SLO1, SPL2, TOM5, VID22, YBR137W
SEL	GO:0010604	BP	p	positive regulation of macromolecule metabolic process	5	26	2.34986e-05	BCK2, CBS1, CBT1, DCN1, EDC2, ESC1, GAL1, GAL3, HAL1, HAP4, HMLALPHA1, IME1, MATALPHA1, MER1, MND2, NDD1, PAU8, PEX22, POG1, RCO1, RFX1, SBA1, SIR4, SPO16, SUT1, SUT2
SEL	GO:0048193	BP	p	Golgi vesicle transport	5	3	2.74602e-05	CHS7, COG1, YOL107W
SEL	GO:0006793	BP	p	phosphorus metabolic process	3	41	3.01466e-05	ATP8, BNA1, BNA2, BNA4, BNA5, BNA6, BNA7, CHO2, DET1, DIA3, DUT1, ERI1, FBP1, GAL1, GAL3, GPI15, GPI19, GPI2, INO1, NPY1, PCD1, PHO11, PHO12, PHO3, PHO5, SNO1, SNO2, SNO3, SNZ1, SNZ2, SNZ3, THI11, THI12, THI13, THI21, THI5, THI6, UTR4, YIL102C_A, YJL132W, YKL162C
SEL	GO:0035556	BP	p	intracellular signal transduction	5	2	3.5293e-05	ERI1, RSF1
SEL	GO:0015031	BP	p	protein transport	7	33	3.92688e-05	ATG14, ATG23, ATG34, ATG5, CHS7, COG1, COS1, COS10, COS12, COS2, COS3, COS4, COS5, COS6, COS7, COS8, COS9, DER1, KSH1, MST27, MST28, MVB12, NCE101, PEX2, PEX22, POM34, RPL40A, RPL40B, SLO1, SPL2, TOM5, VID22, YBR137W
SEL	GO:0031328	BP	p	positive regulation of cellular biosynthetic process	6	19	4.23069e-05	CBS1, EDC2, GAL1, GAL3, HAL1, HAP4, HMLALPHA1, IME1, MATALPHA1, NDD1, PAU8, POG1, RCO1, RFX1, SBA1, SIR4, SUT1, SUT2, TSC3
SEL	GO:0009891	BP	p	positive regulation of biosynthetic process	5	19	4.23069e-05	CBS1, EDC2, GAL1, GAL3, HAL1, HAP4, HMLALPHA1, IME1, MATALPHA1, NDD1, PAU8, POG1, RCO1, RFX1, SBA1, SIR4, SUT1, SUT2, TSC3
SEL	GO:0042254	BP	p	ribosome biogenesis	4	4	5.29347e-05	CBT1, RPL40A, RPL40B, RPS31
SEL	GO:0010557	BP	p	positive regulation of macromolecule biosynthetic process	6	18	5.85014e-05	CBS1, EDC2, GAL1, GAL3, HAL1, HAP4, HMLALPHA1, IME1, MATALPHA1, NDD1, PAU8, POG1, RCO1, RFX1, SBA1, SIR4, SUT1, SUT2
SEL	GO:0051246	BP	p	regulation of protein metabolic process	5	15	5.87554e-05	AEP2, CBS1, DCN1, EDC2, GIP1, LAG2, MAM1, MND2, OAZ1, PAI3, PEX22, REG2, SPL2, SPO16, YOR302W
SEL	GO:0045935	BP	p	positive regulation of nucleobase-containing compound metabolic process	6	17	5.87554e-05	GAL1, GAL3, HAL1, HAP4, HMLALPHA1, IME1, MATALPHA1, MER1, NDD1, PAU8, POG1, RCO1, RFX1, SBA1, SIR4, SUT1, SUT2
SEL	GO:0051641	BP	p	cellular localization	2	57	6.15683e-05	AFI1, AME1, ATG14, ATG23, ATG34, ATG5, BBP1, BSP1, CHL4, CHS7, CIK1, COG1, COS1, COS10, COS12, COS2, COS3, COS4, COS5, COS6, COS7, COS8, COS9, CSM4, DER1, DET1, DYN1, DYN3, ESC1, FIN1, IML3, JNM1, KSH1, LDB18, MDM36, MFT1, MPC54, MVB12, NDL1, NVJ1, PEX2, PEX22, PML1, POM34, REP1, RPL40A, RPL40B, SIR4, SLO1, SML1, SPL2, SPO13, SPO71, THP2, TOM5, YBR137W, YRA2
SEL	GO:0045944	BP	p	positive regulation of transcription by RNA polymerase II	11	11	7.28823e-05	GAL3, HAL1, HAP4, IME1, NDD1, PAU8, POG1, RCO1, RFX1, SUT1, SUT2
SEL	GO:0006796	BP	p	phosphate-containing compound metabolic process	4	41	7.76938e-05	ATP8, BNA1, BNA2, BNA4, BNA5, BNA6, BNA7, CHO2, DET1, DIA3, DUT1, ERI1, FBP1, GAL1, GAL3, GPI15, GPI19, GPI2, INO1, NPY1, PCD1, PHO11, PHO12, PHO3, PHO5, SNO1, SNO2, SNO3, SNZ1, SNZ2, SNZ3, THI11, THI12, THI13, THI21, THI5, THI6, UTR4, YIL102C_A, YJL132W, YKL162C
SEL	GO:0044265	BP	p	cellular macromolecule catabolic process	5	14	7.95748e-05	CDC26, CNE1, DER1, EDC2, GID8, MDM30, MMS1, MND2, MUB1, PAI3, POP6, VID22, YBR062C, YUH1
SEL	GO:0046907	BP	p	intracellular transport	4	35	8.63941e-05	ATG34, CHS7, CIK1, COS1, COS10, COS12, COS2, COS3, COS4, COS5, COS6, COS7, COS8, COS9, DER1, DET1, DYN1, DYN3, JNM1, KSH1, MFT1, MVB12, NDL1, PEX2, PEX22, PML1, POM34, RPL40A, RPL40B, SLO1, SPL2, THP2, TOM5, YBR137W, YRA2
SEL	GO:0051254	BP	p	positive regulation of RNA metabolic process	7	16	0.000101848	GAL1, GAL3, HAL1, HAP4, HMLALPHA1, IME1, MATALPHA1, MER1, NDD1, PAU8, POG1, RCO1, RFX1, SIR4, SUT1, SUT2
SEL	GO:0032268	BP	p	regulation of cellular protein metabolic process	6	15	0.00010189	AEP2, CBS1, DCN1, EDC2, GIP1, LAG2, MAM1, MND2, OAZ1, PAI3, PEX22, REG2, SPL2, SPO16, YOR302W
SEL	GO:0051649	BP	p	establishment of localization in cell	3	38	0.000131719	ATG34, CHS7, CIK1, COS1, COS10, COS12, COS2, COS3, COS4, COS5, COS6, COS7, COS8, COS9, CSM4, DER1, DET1, DYN1, DYN3, JNM1, KSH1, LDB18, MFT1, MID1, MVB12, NDL1, PEX2, PEX22, PML1, POM34, RPL40A, RPL40B, SLO1, SPL2, THP2, TOM5, YBR137W, YRA2
SEL	GO:1902680	BP	p	positive regulation of RNA biosynthetic process	8	15	0.000141549	GAL1, GAL3, HAL1, HAP4, HMLALPHA1, IME1, MATALPHA1, NDD1, PAU8, POG1, RCO1, RFX1, SIR4, SUT1, SUT2
SEL	GO:1903508	BP	p	positive regulation of nucleic acid-templated transcription	9	15	0.000141549	GAL1, GAL3, HAL1, HAP4, HMLALPHA1, IME1, MATALPHA1, NDD1, PAU8, POG1, RCO1, RFX1, SIR4, SUT1, SUT2
SEL	GO:0051174	BP	p	regulation of phosphorus metabolic process	5	5	0.000181318	GIP1, MAM1, OPY1, REG2, SPL2
SEL	GO:0019220	BP	p	regulation of phosphate metabolic process	6	5	0.000181318	GIP1, MAM1, OPY1, REG2, SPL2
SEL	GO:0048519	BP	p	negative regulation of biological process	3	44	0.000225856	ASF2, CBT1, CHL4, CNN1, DAT1, DIG1, EAF3, EDC2, ERI1, ESC1, ESC8, FIN1, GID8, HED1, HOP1, HUG1, IGD1, LAG2, LOT6, MMS1, MND2, MVB12, NRM1, OAZ1, OPY1, PAI3, POP6, RCO1, RED1, REG2, RFX1, RTT105, SIR1, SIR4, SLZ1, SML1, SNO1, SPL2, SRL3, STN1, SUT1, SUT2, TEN1, WHI5
SEL	GO:0045893	BP	p	positive regulation of transcription, DNA-templated	10	15	0.000245753	GAL1, GAL3, HAL1, HAP4, HMLALPHA1, IME1, MATALPHA1, NDD1, PAU8, POG1, RCO1, RFX1, SIR4, SUT1, SUT2
SEL	GO:1901135	BP	p	carbohydrate derivative metabolic process	3	13	0.000444891	ATP8, CHS7, DUT1, ERI1, FBP1, GPI15, GPI19, GPI2, PCD1, SPE2, YIL102C_A, YJL132W, YKL162C
SEL	GO:0010033	BP	p	response to organic substance	3	3	0.00045446	AGA1, CNE1, DER1
SEL	GO:0071824	BP	p	protein-DNA complex subunit organization	4	4	0.000594809	HTL1, LDB7, SRL3, WHI5
SEL	GO:0006811	BP	p	ion transport	4	19	0.000647748	ADY2, AI2, AQY1, AQY2, ARR3, ATO2, ATO3, ATP8, CCH1, COX3, ECM7, FIT1, FIT2, FIT3, KHA1, MID1, MVB12, PHO89, YLL053C
SEL	GO:0070887	BP	p	cellular response to chemical stimulus	3	7	0.000661471	DDR2, GAL1, GAL3, HAP4, HSP31, LOT6, STF2
SEL	GO:0022618	BP	p	ribonucleoprotein complex assembly	6	5	0.00068791	MFT1, RPL40A, RPL40B, RPS31, THP2
SEL	GO:1901360	BP	p	organic cyclic compound metabolic process	3	149	0.000712651	AI1, AI2, AI3, ATG26, ATP8, BI2, BI3, BI4, BIO2, BIO4, BNA1, BNA2, BNA4, BNA5, BNA6, BNA7, CBP2, CBT1, CWC21, DUT1, EAF3, EAF5, EAF7, EDC2, EST3, FDC1, FLP1, HED1, HMX1, HNT3, HTL1, HUG1, IES4, INH1, KRE29, LDB7, LGE1, LIF1, MAG1, MAL13, MAL33, MEI4, MER1, MFT1, MGT1, MHF2, MMS1, MND2, MNE1, MSC3, MSS18, NEJ1, NPY1, NTC20, NTR2, PAD1, PCD1, PET18, PHO3, PHR1, PML1, POP6, Q0255, QRI5, RCO1, RDR1, …
SEL	GO:0000154	BP	p	rRNA modification	10	0	0.000788825
SEL	GO:0010629	BP	p	negative regulation of gene expression	6	19	0.000831864	ASF2, DAT1, DIG1, EAF3, EDC2, ESC1, ESC8, NRM1, OAZ1, POP6, RCO1, REG2, RFX1, SIR1, SIR4, SRL3, SUT1, SUT2, WHI5
SEL	GO:0046483	BP	p	heterocycle metabolic process	3	144	0.000864123	AI1, AI2, AI3, ATP8, BI2, BI3, BI4, BIO2, BIO4, BNA1, BNA2, BNA4, BNA5, BNA6, BNA7, CBP2, CBT1, CWC21, DUT1, EAF3, EAF5, EAF7, EDC2, EST3, FLP1, HED1, HMX1, HNT3, HTL1, HUG1, IES4, INH1, KRE29, LDB7, LGE1, LIF1, MAG1, MAL13, MAL33, MEI4, MER1, MFT1, MGT1, MHF2, MMS1, MND2, MNE1, MSC3, MSS18, NEJ1, NPY1, NTC20, NTR2, PCD1, PET18, PHO3, PHR1, PML1, POP6, Q0255, QRI5, RCO1, RDR1, REC102, REC104, REC…
SEL	GO:0042325	BP	p	regulation of phosphorylation	7	2	0.000868757	MAM1, SPL2
SEL	GO:0009892	BP	p	negative regulation of metabolic process	4	31	0.000874657	ASF2, CBT1, DAT1, DIG1, EAF3, EDC2, ESC1, ESC8, GID8, HED1, IGD1, LAG2, MND2, NRM1, OAZ1, OPY1, PAI3, POP6, RCO1, REG2, RFX1, SIR1, SIR4, SML1, SPL2, SRL3, STN1, SUT1, SUT2, TEN1, WHI5
SEL	GO:0071826	BP	p	ribonucleoprotein complex subunit organization	4	6	0.0011166	MFT1, NTR2, RPL40A, RPL40B, RPS31, THP2
SEL	GO:0034655	BP	p	nucleobase-containing compound catabolic process	5	4	0.0011166	DUT1, EDC2, MMS1, POP6
SEL	GO:0010628	BP	p	positive regulation of gene expression	6	21	0.0012415	BCK2, CBS1, CBT1, EDC2, ESC1, GAL1, GAL3, HAL1, HAP4, HMLALPHA1, IME1, MATALPHA1, MER1, NDD1, PAU8, POG1, RCO1, RFX1, SIR4, SUT1, SUT2
SEL	GO:0090304	BP	p	nucleic acid metabolic process	5	110	0.00124698	AI1, AI2, AI3, BI2, BI3, BI4, CBP2, CBT1, CWC21, EAF3, EAF5, EAF7, EDC2, EST3, FLP1, HED1, HNT3, HTL1, HUG1, IES4, KRE29, LDB7, LGE1, LIF1, MAG1, MAL13, MAL33, MEI4, MER1, MFT1, MGT1, MHF2, MMS1, MND2, MNE1, MSC3, MSS18, NEJ1, NTC20, NTR2, PCD1, PHR1, PML1, POP6, Q0255, QRI5, RCO1, RDR1, REC102, REC104, REC107, REC114, RED1, RPS31, RSF1, SCEI, SIR4, SLZ1, SNT309, STN1, SWM2, TEN1, THP2, UAF30, XR…
SEL	GO:0010605	BP	p	negative regulation of macromolecule metabolic process	5	29	0.00133484	ASF2, CBT1, DAT1, DIG1, EAF3, EDC2, ESC1, ESC8, HED1, IGD1, LAG2, MND2, NRM1, OAZ1, PAI3, POP6, RCO1, REG2, RFX1, SIR1, SIR4, SML1, SPL2, SRL3, STN1, SUT1, SUT2, TEN1, WHI5
SEL	GO:0019693	BP	p	ribose phosphate metabolic process	5	3	0.00174209	ATP8, PCD1, YKL162C
SEL	GO:0006725	BP	p	cellular aromatic compound metabolic process	3	145	0.00200935	AI1, AI2, AI3, ATP8, BI2, BI3, BI4, BNA1, BNA2, BNA4, BNA5, BNA6, BNA7, CBP2, CBT1, CWC21, DUT1, EAF3, EAF5, EAF7, EDC2, EST3, FDC1, FLP1, HED1, HMX1, HNT3, HTL1, HUG1, IES4, INH1, KRE29, LDB7, LGE1, LIF1, MAG1, MAL13, MAL33, MEI4, MER1, MFT1, MGT1, MHF2, MMS1, MND2, MNE1, MSC3, MSS18, NEJ1, NPY1, NTC20, NTR2, PAD1, PCD1, PET18, PHO3, PHR1, PML1, POP6, Q0255, QRI5, RCO1, RDR1, REC102, REC104, REC…
SEL	GO:0048523	BP	p	negative regulation of cellular process	4	40	0.00205129	ASF2, CBT1, CHL4, CNN1, DAT1, DIG1, EAF3, ESC1, ESC8, FIN1, GID8, HED1, HOP1, HUG1, IGD1, LAG2, MMS1, MND2, MVB12, NRM1, OAZ1, OPY1, PAI3, RCO1, RED1, REG2, RFX1, RTT105, SIR1, SIR4, SLZ1, SML1, SNO1, SPL2, SRL3, STN1, SUT1, SUT2, TEN1, WHI5
SEL	GO:0051128	BP	p	regulation of cellular component organization	4	26	0.00219342	CDC26, CHL4, CIK1, CNN1, CSM4, DIG1, FIN1, GIC1, GIC2, HBT1, HED1, HOP1, IME1, MND2, MVB12, NIS1, RED1, SBA1, SIR4, SLZ1, SNG1, SPO12, SPO13, SPO16, STN1, TEN1
SEL	GO:0046390	BP	p	ribose phosphate biosynthetic process	6	1	0.00226893	ATP8
SEL	GO:1902531	BP	p	regulation of intracellular signal transduction	6	0	0.00237268
SEL	GO:0010562	BP	p	positive regulation of phosphorus metabolic process	6	0	0.00237268
SEL	GO:0045937	BP	p	positive regulation of phosphate metabolic process	7	0	0.00237268
SEL	GO:0008033	BP	p	tRNA processing	9	2	0.00255721	POP6, SWM2
SEL	GO:0015711	BP	p	organic anion transport	6	4	0.00285575	ADY2, ATO2, ATO3, MVB12
SEL	GO:0018193	BP	p	peptidyl-amino acid modification	7	8	0.0030889	EAF3, EAF7, HPA2, HPA3, KRE29, SHG1, YIR042C, YKL162C
SEL	GO:0017038	BP	p	protein import	8	2	0.00337491	PEX2, POM34
SEL	GO:0032543	BP	p	mitochondrial translation	8	2	0.00341996	QRI5, VAR1
SEL	GO:0000469	BP	p	cleavage involved in rRNA processing	8	0	0.00350096
SEL	GO:0065004	BP	p	protein-DNA complex assembly	6	2	0.00351032	SRL3, WHI5
SEL	GO:0006820	BP	p	anion transport	5	6	0.00366664	ADY2, ARR3, ATO2, ATO3, MVB12, PHO89
SEL	GO:0065008	BP	p	regulation of biological quality	2	36	0.00377832	APQ12, AQY1, AQY2, ATC1, CBT1, CCH1, COS3, EST3, FIT1, FIT2, FIT3, GAL3, GIC1, GIC2, HBT1, HMX1, IES4, KHA1, LDH1, LGE1, LOT6, MID1, PHO5, PML1, PML39, POX1, SBA1, SNG1, STN1, TEN1, THP2, VMA22, WHI5, XRS2, YLL053C, YUH1
SEL	GO:0043632	BP	p	modification-dependent macromolecule catabolic process	6	9	0.00422938	CDC26, CNE1, DER1, GID8, MDM30, MND2, MUB1, YBR062C, YUH1
SEL	GO:0009260	BP	p	ribonucleotide biosynthetic process	9	1	0.00454149	ATP8
SEL	GO:0001932	BP	p	regulation of protein phosphorylation	8	2	0.00487799	MAM1, SPL2
SEL	GO:0016070	BP	p	RNA metabolic process	6	80	0.00495414	AI1, AI2, AI3, BI2, BI3, BI4, CBP2, CBT1, CWC21, EAF3, EDC2, HTL1, LDB7, MAL13, MAL33, MFT1, MMS1, MNE1, MSS18, NTC20, NTR2, PML1, POP6, Q0255, QRI5, RCO1, RDR1, RPS31, RSF1, SCEI, SLZ1, SNT309, SWM2, THP2, UAF30, YAR009C, YBL005W_B, YBL100W_B, YBR012W_B, YCL019W, YDR034C_D, YDR098C_B, YDR210C_D, YDR210W_B, YDR261C_D, YDR261W_B, YDR316W_B, YDR365W_B, YER138C, YER160C, YFL002W_A, YGR027W_B, YGR038…
SEL	GO:0030029	BP	p	actin filament-based process	2	0	0.00495993
SEL	GO:0006892	BP	p	post-Golgi vesicle-mediated transport	6	0	0.00519407
SEL	GO:0071103	BP	p	DNA conformation change	5	0	0.00519407
SEL	GO:0006400	BP	p	tRNA modification	10	0	0.00519407
SEL	GO:0044093	BP	p	positive regulation of molecular function	3	8	0.00532199	ATG5, DCN1, GIC1, GIC2, PMP1, PMP2, RED1, TSC3
SEL	GO:0051603	BP	p	proteolysis involved in cellular protein catabolic process	6	10	0.00538446	CDC26, CNE1, DER1, GID8, MDM30, MND2, MUB1, YBR062C, YPF1, YUH1
SEL	GO:0044087	BP	p	regulation of cellular component biogenesis	3	6	0.00658326	CNN1, GIC2, HED1, MVB12, SIR4, TSC3
SEL	GO:0048583	BP	p	regulation of response to stimulus	3	6	0.00665795	CSI1, CSN9, POG1, RRI2, SUT1, SUT2
SEL	GO:0055086	BP	p	nucleobase-containing small molecule metabolic process	5	12	0.00687354	ATP8, BNA1, BNA2, BNA4, BNA5, BNA6, BNA7, DUT1, NPY1, PCD1, SPE2, YKL162C
SEL	GO:1901137	BP	p	carbohydrate derivative biosynthetic process	4	9	0.00726322	ATP8, CHS7, DUT1, ERI1, GPI15, GPI19, GPI2, SPE2, YIL102C_A
SEL	GO:0009056	BP	p	catabolic process	2	59	0.00749527	ADH4, ATG14, ATG23, ATG32, ATG34, ATG36, ATG38, ATG5, AYT1, BNA2, BNA4, BNA5, BNA6, BNA7, CDC26, CNE1, DER1, DUT1, EDC2, FDC1, GAL1, GAL10, GAL7, GID8, GPH1, HMX1, HSP31, HSP32, HSP33, ICL2, IMA1, IMA2, IMA3, IMA4, IMA5, JLP1, LDH1, LPX1, MAL12, MAL32, MDM30, MMS1, MND2, MPO1, MUB1, NVJ1, PAD1, PAI3, PDH1, PGU1, POP6, POX1, SNO4, VID22, YBR062C, YER010C, YJL213W, YNR071C, YUH1
SEL	GO:0016043	BP	p	cellular component organization	2	166	0.00749527	ABM1, AIM17, APQ12, AQY1, AQY2, ASF2, ATG26, ATG32, ATG34, ATG5, BBP1, BIL1, BLI1, BLS1, CBS1, CBT1, CDC26, CHL4, CHS7, CHZ1, CIK1, CNL1, COG1, CSM4, CTF13, CWP2, DAN1, DAN4, DSE2, DYN1, EAF3, EAF5, EAF7, ECM34, ECM7, ENV11, ESC1, ESC8, EST3, FIN1, GIC1, GIC2, GIP1, GPI19, HBT1, HED1, HOP1, HOR7, HPA2, HPA3, HPF1, HTL1, IES4, IML3, IOC3, IRC18, JNM1, KAR1, KXD1, LDB16, LDB18, LDB7, LGE1, LOH1, LP…
SEL	GO:0009259	BP	p	ribonucleotide metabolic process	8	3	0.00842708	ATP8, PCD1, YKL162C
SEL	GO:0006260	BP	p	DNA replication	7	1	0.00911721	LGE1
SEL	GO:0072657	BP	p	protein localization to membrane	5	2	0.00925182	SPO71, YBR137W
SEL	GO:0043085	BP	p	positive regulation of catalytic activity	4	8	0.0093484	ATG5, DCN1, GIC1, GIC2, PMP1, PMP2, RED1, TSC3
SEL	GO:0000943	CC	e	retrotransposon nucleocapsid	5	90	1.51226e-79	YAR009C, YAR010C, YBL005W_A, YBL005W_B, YBL100W_A, YBL100W_B, YBR012W_A, YBR012W_B, YCL019W, YCL020W, YDR034C_C, YDR034C_D, YDR098C_A, YDR098C_B, YDR170W_A, YDR210C_C, YDR210C_D, YDR210W_A, YDR210W_B, YDR261C_C, YDR261C_D, YDR261W_A, YDR261W_B, YDR316W_A, YDR316W_B, YDR365W_A, YDR365W_B, YER137C_A, YER138C, YER159C_A, YER160C, YFL002W_A, YFL002W_B, YGR027W_A, YGR027W_B, YGR038C_A, YGR038C_B, YGR1…
SEL	GO:0009277	CC	e	fungal-type cell wall	4	52	4.6056e-16	AGA1, AGA2, CWP2, DAN1, DAN4, DIA3, DSE2, FIT1, FIT2, FIT3, HPF1, PAU1, PAU10, PAU11, PAU12, PAU13, PAU14, PAU15, PAU16, PAU17, PAU18, PAU19, PAU2, PAU20, PAU21, PAU22, PAU23, PAU24, PAU3, PAU4, PAU5, PAU6, PAU7, PAU8, PAU9, PHO11, PHO12, PHO3, PHO5, SED1, SPI1, SPO19, SPR2, SRL1, SVS1, TIP1, TIR1, TIR2, TIR3, TOS6, YLR042C, ZPS1
SEL	GO:0030312	CC	e	external encapsulating structure	2	52	4.60719e-15	AGA1, AGA2, CWP2, DAN1, DAN4, DIA3, DSE2, FIT1, FIT2, FIT3, HPF1, PAU1, PAU10, PAU11, PAU12, PAU13, PAU14, PAU15, PAU16, PAU17, PAU18, PAU19, PAU2, PAU20, PAU21, PAU22, PAU23, PAU24, PAU3, PAU4, PAU5, PAU6, PAU7, PAU8, PAU9, PHO11, PHO12, PHO3, PHO5, SED1, SPI1, SPO19, SPR2, SRL1, SVS1, TIP1, TIR1, TIR2, TIR3, TOS6, YLR042C, ZPS1
SEL	GO:0005618	CC	e	cell wall	3	52	4.60719e-15	AGA1, AGA2, CWP2, DAN1, DAN4, DIA3, DSE2, FIT1, FIT2, FIT3, HPF1, PAU1, PAU10, PAU11, PAU12, PAU13, PAU14, PAU15, PAU16, PAU17, PAU18, PAU19, PAU2, PAU20, PAU21, PAU22, PAU23, PAU24, PAU3, PAU4, PAU5, PAU6, PAU7, PAU8, PAU9, PHO11, PHO12, PHO3, PHO5, SED1, SPI1, SPO19, SPR2, SRL1, SVS1, TIP1, TIR1, TIR2, TIR3, TOS6, YLR042C, ZPS1
SEL	GO:0031225	CC	e	anchored component of membrane	3	23	1.27582e-05	AGA1, CWP2, DAN1, DAN4, DSE2, FIT1, FIT2, FIT3, HPF1, SED1, SPI1, SPO19, SPR2, TIP1, TIR1, TIR2, TIR3, TOS6, YAR066W, YCL048W_A, YDR524C_B, YHR214W, YLR042C
SEL	GO:0031082	CC	e	BLOC complex	5	6	8.61749e-05	BLI1, BLS1, CNL1, KXD1, SNN1, VAB2
SEL	GO:0031083	CC	e	BLOC-1 complex	6	6	8.61749e-05	BLI1, BLS1, CNL1, KXD1, SNN1, VAB2
SEL	GO:0005576	CC	e	extracellular region	1	29	0.000380789	AGA1, CWP2, DAN1, DAN4, DSE2, FIT1, FIT2, FIT3, HPF1, ICL1, MFA1, MFA2, PAU23, PAU24, PGU1, PHO11, PHO5, SED1, SPI1, SPO19, SPR2, SRL1, TIP1, TIR1, TIR2, TIR3, TOS6, YLR042C, ZPS1
SEL	GO:1903600	CC	e	glutaminase complex	3	4	0.00442601	SNO1, SNO2, SNO3, SNZ1
SEL	GO:0032991	CC	p	protein-containing complex	1	121	3.45069e-26	AME1, ATG14, ATG34, ATG38, ATG5, ATP8, BLI1, BLS1, CBS1, CDC26, CHL4, CIK1, CNL1, CNN1, COB, COG1, COX26, COX3, CSI1, CSN9, CTF13, CWC21, DCN1, DER1, DIG1, DYN1, DYN3, EAF3, EAF5, EAF7, ERI1, EST3, FIN1, GID8, GIP1, GPI15, GPI19, GPI2, HAP4, HSP31, HSP32, HSP33, HTL1, IES4, IML3, IOC3, JNM1, KRE28, KRE29, KXD1, LDB18, LDB7, LIF1, LIN1, MAG1, MAM1, MCM16, MDM30, MFT1, MHF2, MMS1, MND2, MNE1, MUB1,…
SEL	GO:0044424	CC	p	intracellular part	2	539	4.31644e-24	ADH4, ADI1, ADY2, ADY4, AEP2, AFI1, AGA2, AI1, AI2, AI3, AIM17, AIM4, AME1, APQ12, AQY1, AQY2, ART10, ASF2, ATC1, ATG14, ATG23, ATG26, ATG32, ATG34, ATG36, ATG38, ATG5, ATO2, ATO3, ATP8, BBP1, BCK2, BI2, BI3, BI4, BIL1, BIO2, BIO4, BLI1, BLS1, BNA1, BNA2, BNA4, BNA5, BNA6, BSC2, BSP1, BUD8, CAT2, CBP2, CBS1, CBT1, CDC26, CHL4, CHO2, CHS7, CHZ1, CIK1, CNE1, CNL1, CNN1, COB, COG1, COS1, COS10, COS1…
SEL	GO:0044444	CC	p	cytoplasmic part	3	270	2.42312e-21	ADH4, ADY2, AEP2, AFI1, AGA2, AI1, AI2, AI3, AIM17, APQ12, AQY1, AQY2, ATG14, ATG23, ATG32, ATG34, ATG36, ATG38, ATG5, ATO2, ATO3, ATP8, BBP1, BI2, BI3, BI4, BIO2, BLI1, BLS1, BNA4, BSP1, CAT2, CBP2, CBS1, CBT1, CDC26, CHO2, CHS7, CIK1, CNE1, CNL1, COB, COG1, COS1, COS10, COS12, COS2, COS3, COS4, COS5, COS6, COS7, COS8, COS9, COX26, COX3, CSM4, CUP1_1, CUP1_2, CWP2, DAT1, DDR2, DER1, DET1, DSE2, …
SEL	GO:0044464	CC	p	cell part	1	582	8.80118e-17	ADH4, ADI1, ADY2, ADY4, AEP2, AFI1, AGA1, AGA2, AI1, AI2, AI3, AIM17, AIM4, AME1, APQ12, AQY1, AQY2, ARR3, ART10, ASF2, ATC1, ATG14, ATG23, ATG26, ATG32, ATG34, ATG36, ATG38, ATG5, ATO2, ATO3, ATP8, BBP1, BCK2, BI2, BI3, BI4, BIL1, BIO2, BIO4, BLI1, BLS1, BNA1, BNA2, BNA4, BNA5, BNA6, BSC2, BSP1, BUD8, BUD9, CAT2, CBP2, CBS1, CBT1, CCH1, CDC26, CHL4, CHO2, CHS7, CHZ1, CIK1, CNE1, CNL1, CNN1, COB,…
SEL	GO:0043226	CC	p	organelle	1	411	3.38065e-16	ADH4, ADI1, ADY2, ADY4, AEP2, AFI1, AGA2, AI1, AI2, AI3, AIM17, AME1, APQ12, AQY1, AQY2, ASF2, ATC1, ATG14, ATG26, ATG32, ATG36, ATG5, ATO2, ATO3, ATP8, BBP1, BCK2, BI2, BI3, BI4, BIO2, BLI1, BLS1, BNA1, BNA4, BNA5, BNA6, BSC2, BSP1, CAT2, CBP2, CBS1, CBT1, CDC26, CHL4, CHO2, CHS7, CHZ1, CIK1, CNE1, CNN1, COB, COG1, COS1, COS10, COS12, COS2, COS3, COS4, COS5, COS6, COS7, COS8, COS9, COX26, COX3, …
SEL	GO:0043229	CC	p	intracellular organelle	3	411	3.42689e-16	ADH4, ADI1, ADY2, ADY4, AEP2, AFI1, AGA2, AI1, AI2, AI3, AIM17, AME1, APQ12, AQY1, AQY2, ASF2, ATC1, ATG14, ATG26, ATG32, ATG36, ATG5, ATO2, ATO3, ATP8, BBP1, BCK2, BI2, BI3, BI4, BIO2, BLI1, BLS1, BNA1, BNA4, BNA5, BNA6, BSC2, BSP1, CAT2, CBP2, CBS1, CBT1, CDC26, CHL4, CHO2, CHS7, CHZ1, CIK1, CNE1, CNN1, COB, COG1, COS1, COS10, COS12, COS2, COS3, COS4, COS5, COS6, COS7, COS8, COS9, COX26, COX3, …
SEL	GO:1990904	CC	p	ribonucleoprotein complex	2	25	6.22105e-14	CBS1, CWC21, EST3, HSP31, HSP32, HSP33, LIN1, MNE1, NTC20, NTR2, PBP4, POP6, QRI5, RPL39, RPL40A, RPL40B, RPL41A, RPL41B, RPS29A, RPS29B, RPS31, SED1, SNO4, SNT309, VAR1
SEL	GO:0005829	CC	p	cytosol	4	42	1.41368e-12	AQY2, ATG34, ATG5, CDC26, CUP1_1, CUP1_2, CWP2, DAT1, DET1, EAF5, ECM34, EST3, FBP1, GAL10, LOH1, LOT6, MVB12, NCE101, NPY1, PAN6, PAU21, PCD1, PCK1, PET18, POP6, SNO1, SNO2, SNO3, SPE2, SPO73, THI4, THI6, TIP1, TOS6, VEL1, YAT2, YBR062C, YFL068W, YGL108C, YIG1, YOR302W, YOR387C
SEL	GO:0044429	CC	p	mitochondrial part	4	24	2.6639e-10	ATG32, ATP8, BI2, BI3, BNA4, CAT2, CBS1, COB, COX26, COX3, FMP33, GTT1, ICL2, MNE1, PDH1, QRI5, SDH6, SPG1, TOM5, VAR1, YAT1, YGR266W, YPR097W, ZEO1
SEL	GO:0043227	CC	p	membrane-bounded organelle	2	388	3.07668e-10	ADH4, ADI1, ADY2, AEP2, AFI1, AGA2, AI1, AI2, AI3, AIM17, AME1, APQ12, AQY1, AQY2, ASF2, ATC1, ATG14, ATG26, ATG32, ATG36, ATG5, ATO2, ATO3, ATP8, BCK2, BI2, BI3, BI4, BIO2, BLI1, BLS1, BNA1, BNA4, BNA5, BNA6, CAT2, CBP2, CBS1, CBT1, CDC26, CHL4, CHO2, CHS7, CHZ1, CIK1, CNE1, CNN1, COB, COG1, COS1, COS10, COS12, COS2, COS3, COS4, COS5, COS6, COS7, COS8, COS9, COX26, COX3, CSI1, CSM4, CSN9, CTF13,…
SEL	GO:0043231	CC	p	intracellular membrane-bounded organelle	4	381	5.34932e-10	ADH4, ADI1, ADY2, AEP2, AFI1, AGA2, AI1, AI2, AI3, AIM17, AME1, APQ12, AQY1, AQY2, ASF2, ATC1, ATG14, ATG26, ATG32, ATG36, ATG5, ATO2, ATO3, ATP8, BCK2, BI2, BI3, BI4, BIO2, BNA1, BNA4, BNA5, BNA6, CAT2, CBP2, CBS1, CBT1, CDC26, CHL4, CHO2, CHS7, CHZ1, CIK1, CNE1, CNN1, COB, COG1, COS1, COS10, COS12, COS2, COS3, COS4, COS5, COS6, COS7, COS8, COX26, COX3, CSI1, CSM4, CSN9, CTF13, CWC21, DAT1, DDR2…
SEL	GO:0005730	CC	p	nucleolus	5	6	1.04926e-09	EDC2, SLZ1, SPO12, SWM2, TRI1, UAF30
SEL	GO:0005739	CC	p	mitochondrion	5	72	3.13417e-09	ADH4, ADY2, AEP2, AI1, AI2, AI3, AIM17, ATG32, ATO2, ATO3, ATP8, BI2, BI3, BI4, BIO2, BNA4, CAT2, CBP2, CBS1, CBT1, COB, COS7, COX26, COX3, ECM31, FMP16, FMP23, FMP33, GTT1, ICL2, IMA1, INH1, KHA1, LAG2, LDB16, MBR1, MDM30, MDM36, MNE1, MSS18, OPY1, OST4, PAD1, PDH1, PHR1, Q0255, QRI5, RPL40B, RSF1, SCEI, SDH6, SED1, SPG1, SPR6, STF1, STF2, TAR1, TOM5, VAR1, YAT1, YER076C, YGL230C, YGR266W, YIL06…
SEL	GO:0031090	CC	p	organelle membrane	2	53	3.52038e-08	ADY2, APQ12, ATG14, ATG32, ATG38, ATP8, BI2, BI3, BNA4, CAT2, CBS1, COB, COG1, COS1, COS4, COX26, COX3, CSM4, FMP33, GTT1, HMX1, ICY1, KRE28, KSH1, MST27, MST28, MVB12, NEJ1, NVJ1, PDH1, PEX2, PEX22, PHM6, PML39, PMP2, POM34, PRM3, QRI5, SMA2, SPG1, TOM5, TVP15, UIP3, YAR028W, YAT1, YCR023C, YGR266W, YLR297W, YNL234W, YOL107W, YPF1, YPR097W, ZEO1
SEL	GO:0030684	CC	p	preribosome	3	0	4.09074e-08
SEL	GO:0044446	CC	p	intracellular organelle part	3	271	5.22286e-08	ADY2, ADY4, AME1, APQ12, AQY1, AQY2, ASF2, ATG14, ATG32, ATG38, ATP8, BBP1, BI2, BI3, BNA4, BSP1, CAT2, CBS1, CDC26, CHL4, CHO2, CHS7, CIK1, CNE1, CNN1, COB, COG1, COS1, COS10, COS4, COS8, COX26, COX3, CSI1, CSM4, CSN9, CTF13, CWC21, DER1, DYN1, DYN3, EAF3, EAF5, EAF7, EDC2, ERI1, ESC1, EST3, FIN1, FMP33, FRT1, FRT2, GPI15, GPI19, GPI2, GTT1, HAP4, HED1, HMX1, HOP1, HTL1, ICL2, ICY1, IES4, IML3, …
SEL	GO:0044422	CC	p	organelle part	1	272	5.22286e-08	ADY2, ADY4, AME1, APQ12, AQY1, AQY2, ASF2, ATG14, ATG32, ATG38, ATG5, ATP8, BBP1, BI2, BI3, BNA4, BSP1, CAT2, CBS1, CDC26, CHL4, CHO2, CHS7, CIK1, CNE1, CNN1, COB, COG1, COS1, COS10, COS4, COS8, COX26, COX3, CSI1, CSM4, CSN9, CTF13, CWC21, DER1, DYN1, DYN3, EAF3, EAF5, EAF7, EDC2, ERI1, ESC1, EST3, FIN1, FMP33, FRT1, FRT2, GPI15, GPI19, GPI2, GTT1, HAP4, HED1, HMX1, HOP1, HTL1, ICL2, ICY1, IES4, …
SEL	GO:0043232	CC	p	intracellular non-membrane-bounded organelle	4	72	2.30391e-06	ADY4, AME1, BBP1, BSC2, BSP1, CBS1, CHL4, CIK1, CNN1, CTF13, DYN1, DYN3, EDC2, EST3, FIN1, GIC1, GIC2, HED1, HOP1, HSP31, HSP32, HSP33, IML3, JNM1, KAR1, KRE28, LDB16, LDH1, MAM1, MCM16, MEI4, MPC54, NBL1, NDL1, NKP1, NKP2, OKP1, PBP4, PRM3, QRI5, REC102, REC104, REC107, REC114, RPL39, RPL40A, RPL40B, RPL41A, RPL41B, RPS29A, RPS29B, RPS31, SAY1, SED1, SHE1, SIR1, SLZ1, SNO4, SPC24, SPC29, SPO12, …
SEL	GO:0043228	CC	p	non-membrane-bounded organelle	2	72	2.30391e-06	ADY4, AME1, BBP1, BSC2, BSP1, CBS1, CHL4, CIK1, CNN1, CTF13, DYN1, DYN3, EDC2, EST3, FIN1, GIC1, GIC2, HED1, HOP1, HSP31, HSP32, HSP33, IML3, JNM1, KAR1, KRE28, LDB16, LDH1, MAM1, MCM16, MEI4, MPC54, NBL1, NDL1, NKP1, NKP2, OKP1, PBP4, PRM3, QRI5, REC102, REC104, REC107, REC114, RPL39, RPL40A, RPL40B, RPL41A, RPL41B, RPS29A, RPS29B, RPS31, SAY1, SED1, SHE1, SIR1, SLZ1, SNO4, SPC24, SPC29, SPO12, …
SEL	GO:1902494	CC	p	catalytic complex	2	42	1.01569e-05	ATG14, ATG38, ATG5, CDC26, COB, DCN1, DER1, DYN1, DYN3, EAF3, EAF5, EAF7, ERI1, FIN1, GIP1, GPI15, GPI19, GPI2, HTL1, IES4, IOC3, JNM1, KRE29, LDB7, MDM30, MMS1, MND2, MUB1, NTC20, OST4, POP6, RCO1, REG2, SHG1, SLZ1, SNO1, SNO2, SNO3, SNT309, SNZ1, TSC3, YIL102C_A
SEL	GO:0044431	CC	p	Golgi apparatus part	4	4	2.02133e-05	COG1, KSH1, TVP15, YOL107W
SEL	GO:0031974	CC	p	membrane-enclosed lumen	1	7	9.49706e-05	ICL2, LPX1, MNE1, POX1, SAY1, SDH6, YIL089W
SEL	GO:0070013	CC	p	intracellular organelle lumen	3	7	9.49706e-05	ICL2, LPX1, MNE1, POX1, SAY1, SDH6, YIL089W
SEL	GO:0043233	CC	p	organelle lumen	2	7	9.49706e-05	ICL2, LPX1, MNE1, POX1, SAY1, SDH6, YIL089W
SEL	GO:0044452	CC	p	nucleolar part	5	2	0.000207614	POP6, UAF30
SEL	GO:0098588	CC	p	bounding membrane of organelle	3	34	0.000245753	ADY2, ATG14, ATG32, ATG38, BNA4, COG1, COS1, COS4, GTT1, HMX1, ICY1, KSH1, MST27, MST28, MVB12, NVJ1, PDH1, PEX2, PEX22, PHM6, PMP2, PRM3, SMA2, TOM5, TVP15, UIP3, YAR028W, YCR023C, YGR266W, YLR297W, YNL234W, YOL107W, YPF1, ZEO1
SEL	GO:0044448	CC	p	cell cortex part	4	2	0.000629299	BSP1, YSW1
SEL	GO:0098796	CC	p	membrane protein complex	2	15	0.000749701	ATG14, ATG38, ATP8, COB, COX26, COX3, DER1, ERI1, GPI15, GPI19, GPI2, MVB12, OST4, TOM5, TSC3
SEL	GO:0044433	CC	p	cytoplasmic vesicle part	4	4	0.0011166	MST27, MST28, MVB12, YPF1
SEL	GO:0019866	CC	p	organelle inner membrane	3	9	0.00133833	BI2, BI3, CAT2, CBS1, COB, COX26, COX3, QRI5, YAT1
SEL	GO:0044440	CC	p	endosomal part	5	1	0.00162763	MVB12
SEL	GO:0030687	CC	p	preribosome, large subunit precursor	4	0	0.00162936
SEL	GO:0031966	CC	p	mitochondrial membrane	5	20	0.00168302	ATG32, ATP8, BI2, BI3, BNA4, CAT2, CBS1, COB, COX26, COX3, FMP33, GTT1, PDH1, QRI5, SPG1, TOM5, YAT1, YGR266W, YPR097W, ZEO1
SEL	GO:0005732	CC	p	small nucleolar ribonucleoprotein complex	3	1	0.00226893	POP6
SEL	GO:0098798	CC	p	mitochondrial protein complex	5	8	0.00229408	ATP8, CBS1, COB, COX26, COX3, QRI5, TOM5, VAR1
SEL	GO:0031984	CC	p	organelle subcompartment	4	0	0.00237268
SEL	GO:0044391	CC	p	ribosomal subunit	4	10	0.00243139	QRI5, RPL39, RPL40A, RPL40B, RPL41A, RPL41B, RPS29A, RPS29B, RPS31, VAR1
SEL	GO:0005743	CC	p	mitochondrial inner membrane	6	9	0.00309233	BI2, BI3, CAT2, CBS1, COB, COX26, COX3, QRI5, YAT1
SEL	GO:0044451	CC	p	nucleoplasm part	5	10	0.00312168	EAF3, EAF5, EAF7, MFT1, MHF2, RCO1, SHG1, SIR1, SIR4, THP2
SEL	GO:0030686	CC	p	90S preribosome	4	0	0.00337491
SEL	GO:0005759	CC	p	mitochondrial matrix	5	3	0.0061388	ICL2, MNE1, SDH6
SEL	GO:0044459	CC	p	plasma membrane part	2	7	0.0070287	AQY1, AQY2, ARR3, PHO89, VID22, YLL053C, ZEO1
SEL	GO:0030427	CC	p	site of polarized growth	2	13	0.00853264	AFI1, BIL1, BSP1, BUD8, BUD9, CHS7, GIC1, GIC2, NIS1, SHE1, SRL1, YBR071W, YHR182W
SEL	GO:0061695	CC	p	transferase complex, transferring phosphorus-containing groups	4	2	0.0093484	ATG14, ATG38
SEL	GO:0098805	CC	p	whole membrane	2	33	0.00959411	ADY2, ATG14, ATG23, ATG32, ATG34, ATG38, ATG5, BNA4, COS1, COS4, GTT1, HMX1, ICY1, MST27, MST28, MVB12, NVJ1, PDH1, PEX2, PEX22, PHM6, PMP2, PRM3, SMA2, TOM5, UIP3, YAR028W, YCR023C, YGR266W, YLR297W, YNL234W, YPF1, ZEO1
SEL	GO:0003964	MF	e	RNA-directed DNA polymerase activity	6	47	2.01901e-37	AI1, AI2, YAR009C, YBL005W_B, YBL100W_B, YBR012W_B, YCL019W, YDR034C_D, YDR098C_B, YDR210C_D, YDR210W_B, YDR261C_D, YDR261W_B, YDR316W_B, YDR365W_B, YER138C, YER160C, YFL002W_A, YGR027W_B, YGR038C_B, YGR161C_D, YGR161W_B, YHL009W_B, YHR214C_B, YIL082W_A, YJL113W, YJR027W, YJR029W, YLR035C_A, YLR157C_B, YLR227W_B, YLR410W_B, YML039W, YML045W, YMR045C, YMR050C, YNL054W_B, YNL284C_B, YOL103W_B, YOR1…
SEL	GO:0004523	MF	e	RNA-DNA hybrid ribonuclease activity	8	45	1.11125e-36	YAR009C, YBL005W_B, YBL100W_B, YBR012W_B, YCL019W, YDR034C_D, YDR098C_B, YDR210C_D, YDR210W_B, YDR261C_D, YDR261W_B, YDR316W_B, YDR365W_B, YER138C, YER160C, YFL002W_A, YGR027W_B, YGR038C_B, YGR161C_D, YGR161W_B, YHL009W_B, YHR214C_B, YIL082W_A, YJL113W, YJR027W, YJR029W, YLR035C_A, YLR157C_B, YLR227W_B, YLR410W_B, YML039W, YML045W, YMR045C, YMR050C, YNL054W_B, YNL284C_B, YOL103W_B, YOR142W_B, YOR…
SEL	GO:0070001	MF	e	aspartic-type peptidase activity	5	45	4.85044e-31	YBL005W_B, YBL100W_B, YBR012W_B, YCL019W, YDR034C_D, YDR098C_B, YDR210C_D, YDR210W_B, YDR261C_D, YDR261W_B, YDR316W_B, YDR365W_B, YER138C, YER160C, YFL002W_A, YGR027W_B, YGR038C_B, YGR161C_D, YGR161W_B, YHL009W_B, YHR214C_B, YIL082W_A, YJL113W, YJR027W, YJR029W, YLR035C_A, YLR157C_B, YLR227W_B, YLR410W_B, YML039W, YML045W, YMR045C, YMR050C, YNL054W_B, YNL284C_B, YOL103W_B, YOR142W_B, YOR192C_B, Y…
SEL	GO:0004190	MF	e	aspartic-type endopeptidase activity	6	45	4.85044e-31	YBL005W_B, YBL100W_B, YBR012W_B, YCL019W, YDR034C_D, YDR098C_B, YDR210C_D, YDR210W_B, YDR261C_D, YDR261W_B, YDR316W_B, YDR365W_B, YER138C, YER160C, YFL002W_A, YGR027W_B, YGR038C_B, YGR161C_D, YGR161W_B, YHL009W_B, YHR214C_B, YIL082W_A, YJL113W, YJR027W, YJR029W, YLR035C_A, YLR157C_B, YLR227W_B, YLR410W_B, YML039W, YML045W, YMR045C, YMR050C, YNL054W_B, YNL284C_B, YOL103W_B, YOR142W_B, YOR192C_B, Y…
SEL	GO:0016891	MF	e	endoribonuclease activity, producing 5'-phosphomonoesters	7	46	6.20974e-28	POP6, YAR009C, YBL005W_B, YBL100W_B, YBR012W_B, YCL019W, YDR034C_D, YDR098C_B, YDR210C_D, YDR210W_B, YDR261C_D, YDR261W_B, YDR316W_B, YDR365W_B, YER138C, YER160C, YFL002W_A, YGR027W_B, YGR038C_B, YGR161C_D, YGR161W_B, YHL009W_B, YHR214C_B, YIL082W_A, YJL113W, YJR027W, YJR029W, YLR035C_A, YLR157C_B, YLR227W_B, YLR410W_B, YML039W, YML045W, YMR045C, YMR050C, YNL054W_B, YNL284C_B, YOL103W_B, YOR142W_…
SEL	GO:0034061	MF	e	DNA polymerase activity	5	47	2.03434e-27	AI1, AI2, YAR009C, YBL005W_B, YBL100W_B, YBR012W_B, YCL019W, YDR034C_D, YDR098C_B, YDR210C_D, YDR210W_B, YDR261C_D, YDR261W_B, YDR316W_B, YDR365W_B, YER138C, YER160C, YFL002W_A, YGR027W_B, YGR038C_B, YGR161C_D, YGR161W_B, YHL009W_B, YHR214C_B, YIL082W_A, YJL113W, YJR027W, YJR029W, YLR035C_A, YLR157C_B, YLR227W_B, YLR410W_B, YML039W, YML045W, YMR045C, YMR050C, YNL054W_B, YNL284C_B, YOL103W_B, YOR1…
SEL	GO:0003887	MF	e	DNA-directed DNA polymerase activity	6	45	2.85494e-26	YAR009C, YBL005W_B, YBL100W_B, YBR012W_B, YCL019W, YDR034C_D, YDR098C_B, YDR210C_D, YDR210W_B, YDR261C_D, YDR261W_B, YDR316W_B, YDR365W_B, YER138C, YER160C, YFL002W_A, YGR027W_B, YGR038C_B, YGR161C_D, YGR161W_B, YHL009W_B, YHR214C_B, YIL082W_A, YJL113W, YJR027W, YJR029W, YLR035C_A, YLR157C_B, YLR227W_B, YLR410W_B, YML039W, YML045W, YMR045C, YMR050C, YNL054W_B, YNL284C_B, YOL103W_B, YOR142W_B, YOR…
SEL	GO:0016893	MF	e	endonuclease activity, active with either ribo- or deoxyribonucleic acids and producing 5'-phosphomonoesters	6	46	1.52533e-24	POP6, YAR009C, YBL005W_B, YBL100W_B, YBR012W_B, YCL019W, YDR034C_D, YDR098C_B, YDR210C_D, YDR210W_B, YDR261C_D, YDR261W_B, YDR316W_B, YDR365W_B, YER138C, YER160C, YFL002W_A, YGR027W_B, YGR038C_B, YGR161C_D, YGR161W_B, YHL009W_B, YHR214C_B, YIL082W_A, YJL113W, YJR027W, YJR029W, YLR035C_A, YLR157C_B, YLR227W_B, YLR410W_B, YML039W, YML045W, YMR045C, YMR050C, YNL054W_B, YNL284C_B, YOL103W_B, YOR142W_…
SEL	GO:0004521	MF	e	endoribonuclease activity	6	46	5.05155e-22	POP6, YAR009C, YBL005W_B, YBL100W_B, YBR012W_B, YCL019W, YDR034C_D, YDR098C_B, YDR210C_D, YDR210W_B, YDR261C_D, YDR261W_B, YDR316W_B, YDR365W_B, YER138C, YER160C, YFL002W_A, YGR027W_B, YGR038C_B, YGR161C_D, YGR161W_B, YHL009W_B, YHR214C_B, YIL082W_A, YJL113W, YJR027W, YJR029W, YLR035C_A, YLR157C_B, YLR227W_B, YLR410W_B, YML039W, YML045W, YMR045C, YMR050C, YNL054W_B, YNL284C_B, YOL103W_B, YOR142W_…
SEL	GO:0005199	MF	e	structural constituent of cell wall	2	33	5.90772e-20	CWP2, DAN1, DAN4, PAU1, PAU10, PAU11, PAU12, PAU13, PAU14, PAU15, PAU16, PAU17, PAU18, PAU19, PAU2, PAU20, PAU21, PAU22, PAU23, PAU24, PAU3, PAU4, PAU5, PAU6, PAU7, PAU8, PAU9, SED1, SPI1, TIP1, TIR1, TIR2, TIR3
SEL	GO:0004519	MF	e	endonuclease activity	5	52	4.07422e-17	AI3, BI2, BI3, BI4, POP6, Q0255, SCEI, YAR009C, YBL005W_B, YBL100W_B, YBR012W_B, YCL019W, YDR034C_D, YDR098C_B, YDR210C_D, YDR210W_B, YDR261C_D, YDR261W_B, YDR316W_B, YDR365W_B, YER138C, YER160C, YFL002W_A, YGR027W_B, YGR038C_B, YGR161C_D, YGR161W_B, YHL009W_B, YHR214C_B, YIL082W_A, YJL113W, YJR027W, YJR029W, YLR035C_A, YLR157C_B, YLR227W_B, YLR410W_B, YML039W, YML045W, YMR045C, YMR050C, YNL054W_…
SEL	GO:0004540	MF	e	ribonuclease activity	5	46	5.84856e-17	POP6, YAR009C, YBL005W_B, YBL100W_B, YBR012W_B, YCL019W, YDR034C_D, YDR098C_B, YDR210C_D, YDR210W_B, YDR261C_D, YDR261W_B, YDR316W_B, YDR365W_B, YER138C, YER160C, YFL002W_A, YGR027W_B, YGR038C_B, YGR161C_D, YGR161W_B, YHL009W_B, YHR214C_B, YIL082W_A, YJL113W, YJR027W, YJR029W, YLR035C_A, YLR157C_B, YLR227W_B, YLR410W_B, YML039W, YML045W, YMR045C, YMR050C, YNL054W_B, YNL284C_B, YOL103W_B, YOR142W_…
SEL	GO:0004175	MF	e	endopeptidase activity	5	45	3.49966e-14	YBL005W_B, YBL100W_B, YBR012W_B, YCL019W, YDR034C_D, YDR098C_B, YDR210C_D, YDR210W_B, YDR261C_D, YDR261W_B, YDR316W_B, YDR365W_B, YER138C, YER160C, YFL002W_A, YGR027W_B, YGR038C_B, YGR161C_D, YGR161W_B, YHL009W_B, YHR214C_B, YIL082W_A, YJL113W, YJR027W, YJR029W, YLR035C_A, YLR157C_B, YLR227W_B, YLR410W_B, YML039W, YML045W, YMR045C, YMR050C, YNL054W_B, YNL284C_B, YOL103W_B, YOR142W_B, YOR192C_B, Y…
SEL	GO:0004518	MF	e	nuclease activity	4	53	8.71512e-13	AI3, BI2, BI3, BI4, HNT3, POP6, Q0255, SCEI, YAR009C, YBL005W_B, YBL100W_B, YBR012W_B, YCL019W, YDR034C_D, YDR098C_B, YDR210C_D, YDR210W_B, YDR261C_D, YDR261W_B, YDR316W_B, YDR365W_B, YER138C, YER160C, YFL002W_A, YGR027W_B, YGR038C_B, YGR161C_D, YGR161W_B, YHL009W_B, YHR214C_B, YIL082W_A, YJL113W, YJR027W, YJR029W, YLR035C_A, YLR157C_B, YLR227W_B, YLR410W_B, YML039W, YML045W, YMR045C, YMR050C, YN…
SEL	GO:0016779	MF	e	nucleotidyltransferase activity	4	48	9.62282e-13	AI1, AI2, GAL7, YAR009C, YBL005W_B, YBL100W_B, YBR012W_B, YCL019W, YDR034C_D, YDR098C_B, YDR210C_D, YDR210W_B, YDR261C_D, YDR261W_B, YDR316W_B, YDR365W_B, YER138C, YER160C, YFL002W_A, YGR027W_B, YGR038C_B, YGR161C_D, YGR161W_B, YHL009W_B, YHR214C_B, YIL082W_A, YJL113W, YJR027W, YJR029W, YLR035C_A, YLR157C_B, YLR227W_B, YLR410W_B, YML039W, YML045W, YMR045C, YMR050C, YNL054W_B, YNL284C_B, YOL103W_B…
SEL	GO:0140097	MF	e	catalytic activity, acting on DNA	2	53	2.09379e-12	AI1, AI2, EST3, FLP1, HNT3, MAG1, PHR1, Q0255, YAR009C, YBL005W_B, YBL100W_B, YBR012W_B, YCL019W, YDR034C_D, YDR098C_B, YDR210C_D, YDR210W_B, YDR261C_D, YDR261W_B, YDR316W_B, YDR365W_B, YER138C, YER160C, YFL002W_A, YGR027W_B, YGR038C_B, YGR161C_D, YGR161W_B, YHL009W_B, YHR214C_B, YIL082W_A, YJL113W, YJR027W, YJR029W, YLR035C_A, YLR157C_B, YLR227W_B, YLR410W_B, YML039W, YML045W, YMR045C, YMR050C, …
SEL	GO:0070011	MF	e	peptidase activity, acting on L-amino acid peptides	4	50	2.50282e-09	HSP32, HSP33, SNO4, YBL005W_B, YBL100W_B, YBR012W_B, YCL019W, YDR034C_D, YDR098C_B, YDR210C_D, YDR210W_B, YDR261C_D, YDR261W_B, YDR316W_B, YDR365W_B, YER138C, YER160C, YFL002W_A, YGR027W_B, YGR038C_B, YGR161C_D, YGR161W_B, YHL009W_B, YHR214C_B, YIL082W_A, YJL113W, YJR027W, YJR029W, YLR035C_A, YLR157C_B, YLR227W_B, YLR410W_B, YML039W, YML045W, YMR045C, YMR050C, YNL054W_B, YNL284C_B, YOL103W_B, YOR…
SEL	GO:0008233	MF	e	peptidase activity	3	51	3.62922e-09	HSP32, HSP33, SNO4, YAR009C, YBL005W_B, YBL100W_B, YBR012W_B, YCL019W, YDR034C_D, YDR098C_B, YDR210C_D, YDR210W_B, YDR261C_D, YDR261W_B, YDR316W_B, YDR365W_B, YER138C, YER160C, YFL002W_A, YGR027W_B, YGR038C_B, YGR161C_D, YGR161W_B, YHL009W_B, YHR214C_B, YIL082W_A, YJL113W, YJR027W, YJR029W, YLR035C_A, YLR157C_B, YLR227W_B, YLR410W_B, YML039W, YML045W, YMR045C, YMR050C, YNL054W_B, YNL284C_B, YOL10…
SEL	GO:0016788	MF	e	hydrolase activity, acting on ester bonds	3	67	8.35236e-05	AI3, BDS1, BI2, BI3, BI4, DET1, DIA3, FBP1, HNT3, LDH1, LPX1, PHO11, PHO12, PHO3, PHO5, POP6, Q0255, SCEI, TIP1, UTR4, YAR009C, YBL005W_B, YBL100W_B, YBR012W_B, YCL019W, YDR034C_D, YDR098C_B, YDR210C_D, YDR210W_B, YDR261C_D, YDR261W_B, YDR316W_B, YDR365W_B, YER138C, YER160C, YFL002W_A, YGR027W_B, YGR038C_B, YGR161C_D, YGR161W_B, YHL009W_B, YHR214C_B, YIL082W_A, YJL113W, YJL132W, YJR027W, YJR029W,…
SEL	GO:0036381	MF	e	pyridoxal 5'-phosphate synthase (glutamine hydrolysing) activity	5	6	8.61749e-05	SNO1, SNO2, SNO3, SNZ1, SNZ2, SNZ3
SEL	GO:0016843	MF	e	amine-lyase activity	4	6	8.61749e-05	SNO1, SNO2, SNO3, SNZ1, SNZ2, SNZ3
SEL	GO:0038023	MF	e	signaling receptor activity	2	12	0.00011585	COS1, COS10, COS12, COS2, COS3, COS4, COS5, COS6, COS8, COS9, YHL042W, YIR043C
SEL	GO:0004574	MF	e	oligo-1,6-glucosidase activity	7	5	0.000647748	IMA1, IMA2, IMA3, IMA4, IMA5
SEL	GO:0090599	MF	e	alpha-glucosidase activity	6	7	0.000698646	IMA1, IMA2, IMA3, IMA4, IMA5, MAL12, MAL32
SEL	GO:0018456	MF	e	aryl-alcohol dehydrogenase (NAD+) activity	5	6	0.00149613	AAD10, AAD14, AAD15, AAD3, AAD4, YPL088W
SEL	GO:0004575	MF	e	sucrose alpha-glucosidase activity	7	5	0.00286658	IMA1, IMA2, IMA3, MAL12, MAL32
SEL	GO:0004564	MF	e	beta-fructofuranosidase activity	5	5	0.00286658	IMA1, IMA2, IMA3, MAL12, MAL32
SEL	GO:0003993	MF	e	acid phosphatase activity	6	6	0.00352009	DET1, DIA3, PHO11, PHO12, PHO3, PHO5
SEL	GO:0016701	MF	e	oxidoreductase activity, acting on single donors with incorporation of molecular oxygen	3	4	0.00442601	ADI1, BNA1, BNA2, YJR149W
SEL	GO:0019172	MF	e	glyoxalase III activity	5	4	0.00442601	HSP31, HSP32, HSP33, SNO4
SEL	GO:0005488	MF	p	binding	1	237	1.58196e-27	ADH4, ADI1, AEP2, AGA1, AGA2, AI2, AI3, AIM17, ATG34, BDS1, BI3, BI4, BIO2, BIO4, BNA1, BNA2, BNA4, BNA5, BSP1, CBP2, CCH1, CHS7, CHZ1, CIK1, CNE1, CNN1, COB, COG1, CTF13, CUP1_1, CUP1_2, DAT1, DCN1, DER1, DIG1, DSF1, DUT1, DYN1, EDC2, ENV11, EST3, FBP1, FDC1, FIN1, FIT1, FLP1, GAL1, GAL10, GAL3, GAL7, GIC1, GIC2, GIP1, GPH1, GTT1, HAP4, HMLALPHA1, HMX1, HNT3, HOP1, HSP32, HSP33, ICL1, IME1, INH1…
SEL	GO:0000498	MF	p	base pairing with RNA	5	0	6.67623e-18
SEL	GO:0000496	MF	p	base pairing	4	0	6.67623e-18
SEL	GO:0097159	MF	p	organic cyclic compound binding	2	160	4.6056e-16	AEP2, AI2, AI3, BI3, BI4, BIO4, BNA2, BNA4, BNA5, CBP2, CNN1, CTF13, DAT1, DIG1, DYN1, EDC2, ENV11, EST3, FIT1, FLP1, GAL1, GAL3, GPH1, GTT1, HAP4, HMLALPHA1, HMX1, HNT3, HOP1, LOT6, MAG1, MAL13, MAL33, MATALPHA1, MER1, MFT1, MGT1, MHF2, NEJ1, PAD1, PAN6, PCK1, PHR1, PML1, POG1, POP6, POX1, Q0255, RBS1, RCO1, RDR1, RED1, RFX1, RPL39, SIR1, SIR4, SRL3, STN1, SUT2, TEN1, THI21, THI6, THP2, UAF30, V…
SEL	GO:1901363	MF	p	heterocyclic compound binding	2	160	1.186e-15	AEP2, AI2, AI3, BI3, BI4, BIO4, BNA2, BNA4, BNA5, CBP2, CNN1, CTF13, DAT1, DIG1, DYN1, EDC2, ENV11, EST3, FIT1, FLP1, GAL1, GAL3, GPH1, GTT1, HAP4, HMLALPHA1, HMX1, HNT3, HOP1, LOT6, MAG1, MAL13, MAL33, MATALPHA1, MER1, MFT1, MGT1, MHF2, NEJ1, PAD1, PAN6, PCK1, PHR1, PML1, POG1, POP6, POX1, Q0255, RBS1, RCO1, RDR1, RED1, RFX1, RPL39, SIR1, SIR4, SRL3, STN1, SUT2, TEN1, THI21, THI6, THP2, UAF30, V…
SEL	GO:0030533	MF	p	triplet codon-amino acid adaptor activity	7	0	5.1891e-14
SEL	GO:0000499	MF	p	base pairing with mRNA	6	0	5.1891e-14
SEL	GO:0043167	MF	p	ion binding	2	106	2.6639e-10	ADH4, ADI1, AIM17, BDS1, BIO2, BIO4, BNA1, BNA2, BNA4, BNA5, CCH1, CNE1, COB, CUP1_1, CUP1_2, DUT1, DYN1, ENV11, FBP1, FDC1, FIT1, GAL1, GAL3, GAL7, GIC2, GPH1, HMX1, HNT3, HOP1, ICL1, JLP1, LOT6, MAL13, MAL33, MDE1, MUB1, NPY1, OPY1, PAN6, PCD1, PCK1, PEX2, PML39, POX1, RCO1, RDR1, RPS29A, RPS29B, RPS31, SUT1, THI21, THI4, THI6, UTR4, VID22, YAR009C, YBL005W_B, YBL100W_B, YBR012W_B, YBR062C, YCL…
SEL	GO:0060090	MF	p	molecular adaptor activity	2	7	7.20767e-10	ATG34, BSP1, COG1, DCN1, NBL1, OST4, XRS2
SEL	GO:0017111	MF	p	nucleoside-triphosphatase activity	6	7	3.18332e-09	CIK1, DYN1, DYN3, EST3, JNM1, PHO5, YBL113C
SEL	GO:0016462	MF	p	pyrophosphatase activity	5	10	3.6096e-08	CIK1, DUT1, DYN1, DYN3, EST3, JNM1, NPY1, PCD1, PHO5, YBL113C
SEL	GO:0016817	MF	p	hydrolase activity, acting on acid anhydrides	3	10	3.6096e-08	CIK1, DUT1, DYN1, DYN3, EST3, JNM1, NPY1, PCD1, PHO5, YBL113C
SEL	GO:0016818	MF	p	hydrolase activity, acting on acid anhydrides, in phosphorus-containing anhydrides	4	10	3.6096e-08	CIK1, DUT1, DYN1, DYN3, EST3, JNM1, NPY1, PCD1, PHO5, YBL113C
SEL	GO:0016887	MF	p	ATPase activity	7	2	8.94923e-08	DYN1, EST3
SEL	GO:0003824	MF	p	catalytic activity	1	181	3.28206e-07	AAD10, AAD14, AAD15, AAD3, AAD4, ADH4, ADI1, AI1, AI2, AI3, AIM17, ATG26, ATG5, AYT1, BDS1, BI2, BI3, BI4, BIO2, BIO4, BNA1, BNA2, BNA4, BNA5, BNA6, BNA7, CAT2, CHO2, CIK1, COB, COX3, CUP1_1, CUP1_2, DDI2, DDI3, DET1, DIA3, DSE2, DSF1, DUT1, DYN1, DYN3, ECM31, EST3, FBP1, FDC1, FLP1, GAL1, GAL10, GAL3, GAL7, GPH1, GPI15, GPI19, GPI2, GTT1, HMX1, HNT3, HPA2, HPA3, HPF1, HSP31, HSP32, HSP33, ICL1, …
SEL	GO:0005515	MF	p	protein binding	2	51	3.78055e-07	AGA1, AGA2, ATG34, BDS1, BSP1, CHS7, CHZ1, CIK1, CNE1, COG1, DCN1, DER1, DIG1, FIN1, GAL3, GIC1, GIC2, GIP1, HAP4, HSP32, HSP33, IME1, INH1, KAR1, LIN1, LOT6, MFA1, MFA2, MFT1, MHF2, MVB12, NBL1, NDL1, NRM1, OST4, PEX22, RCO1, SBA1, SHE1, SIR4, SLZ1, SRL3, STF1, SUT1, SUT2, UBI4, VMA22, WHI5, XRS2, YIP5, ZPS1
SEL	GO:0005215	MF	p	transporter activity	1	16	3.16057e-06	ADY2, AI2, AI3, AQY1, AQY2, ARR3, ATO2, ATO3, ATP8, CCH1, COX3, KHA1, MID1, PHO89, YCR023C, YLL053C
SEL	GO:0043168	MF	p	anion binding	3	62	4.25289e-06	BIO4, BNA4, BNA5, DYN1, FIT1, GAL1, GAL3, GIC2, GPH1, LOT6, OPY1, PAN6, PCK1, POX1, THI21, THI6, YBL005W_B, YBL100W_B, YBR012W_B, YCL019W, YDR034C_D, YDR098C_B, YDR210C_D, YDR210W_B, YDR261C_D, YDR261W_B, YDR316W_B, YDR365W_B, YER138C, YER160C, YFL002W_A, YGR027W_B, YGR038C_B, YGR161C_D, YGR161W_B, YHL009W_B, YHR214C_B, YIL082W_A, YJL113W, YJR027W, YJR029W, YLR035C_A, YLR036C, YLR157C_B, YLR227W_…
SEL	GO:0036094	MF	p	small molecule binding	2	61	4.7701e-06	BIO4, BNA4, BNA5, DYN1, FIT1, GAL1, GAL3, GPH1, LOT6, PAN6, PCK1, PHR1, POX1, THI21, THI6, YBL005W_B, YBL100W_B, YBR012W_B, YCL019W, YDR034C_D, YDR098C_B, YDR210C_D, YDR210W_B, YDR261C_D, YDR261W_B, YDR316W_B, YDR365W_B, YER138C, YER160C, YFL002W_A, YGR027W_B, YGR038C_B, YGR161C_D, YGR161W_B, YHL009W_B, YHR214C_B, YIL082W_A, YJL113W, YJR027W, YJR029W, YLR035C_A, YLR036C, YLR157C_B, YLR227W_B, YLR…
SEL	GO:0016301	MF	p	kinase activity	4	4	1.39477e-05	GAL1, GAL3, THI21, THI6
SEL	GO:0004672	MF	p	protein kinase activity	5	0	1.65717e-05
SEL	GO:0004674	MF	p	protein serine/threonine kinase activity	6	0	3.50711e-05
SEL	GO:0042623	MF	p	ATPase activity, coupled	8	2	3.5293e-05	DYN1, EST3
SEL	GO:0019843	MF	p	rRNA binding	5	1	4.08918e-05	POP6
SEL	GO:1901265	MF	p	nucleoside phosphate binding	3	58	4.42024e-05	BIO4, BNA4, DYN1, FIT1, GAL1, GAL3, LOT6, PAN6, PCK1, PHR1, POX1, THI21, THI6, YBL005W_B, YBL100W_B, YBR012W_B, YCL019W, YDR034C_D, YDR098C_B, YDR210C_D, YDR210W_B, YDR261C_D, YDR261W_B, YDR316W_B, YDR365W_B, YER138C, YER160C, YFL002W_A, YGR027W_B, YGR038C_B, YGR161C_D, YGR161W_B, YHL009W_B, YHR214C_B, YIL082W_A, YJL113W, YJR027W, YJR029W, YLR035C_A, YLR036C, YLR157C_B, YLR227W_B, YLR410W_B, YML0…
SEL	GO:0000166	MF	p	nucleotide binding	4	58	4.42024e-05	BIO4, BNA4, DYN1, FIT1, GAL1, GAL3, LOT6, PAN6, PCK1, PHR1, POX1, THI21, THI6, YBL005W_B, YBL100W_B, YBR012W_B, YCL019W, YDR034C_D, YDR098C_B, YDR210C_D, YDR210W_B, YDR261C_D, YDR261W_B, YDR316W_B, YDR365W_B, YER138C, YER160C, YFL002W_A, YGR027W_B, YGR038C_B, YGR161C_D, YGR161W_B, YHL009W_B, YHR214C_B, YIL082W_A, YJL113W, YJR027W, YJR029W, YLR035C_A, YLR036C, YLR157C_B, YLR227W_B, YLR410W_B, YML0…
SEL	GO:0022857	MF	p	transmembrane transporter activity	2	15	0.00010189	ADY2, AI2, AI3, AQY1, AQY2, ARR3, ATO2, ATO3, ATP8, CCH1, COX3, KHA1, MID1, PHO89, YLL053C
SEL	GO:0022804	MF	p	active transmembrane transporter activity	3	3	0.000150401	ARR3, KHA1, PHO89
SEL	GO:0001882	MF	p	nucleoside binding	3	0	0.00015691
SEL	GO:0016773	MF	p	phosphotransferase activity, alcohol group as acceptor	4	4	0.000206329	GAL1, GAL3, THI21, THI6
SEL	GO:0032550	MF	p	purine ribonucleoside binding	5	0	0.00022758
SEL	GO:0032561	MF	p	guanyl ribonucleotide binding	7	0	0.00022758
SEL	GO:0005525	MF	p	GTP binding	8	0	0.00022758
SEL	GO:0019001	MF	p	guanyl nucleotide binding	6	0	0.00022758
SEL	GO:0001883	MF	p	purine nucleoside binding	4	0	0.00022758
SEL	GO:0032549	MF	p	ribonucleoside binding	4	0	0.000248396
SEL	GO:0003729	MF	p	mRNA binding	5	5	0.000496183	EDC2, MER1, PAD1, PHR1, PML1
SEL	GO:0097367	MF	p	carbohydrate derivative binding	2	56	0.00139481	BIO4, DYN1, FIT1, GAL1, GAL3, LOT6, PAN6, PCK1, POX1, THI21, THI6, YBL005W_B, YBL100W_B, YBR012W_B, YCL019W, YDR034C_D, YDR098C_B, YDR210C_D, YDR210W_B, YDR261C_D, YDR261W_B, YDR316W_B, YDR365W_B, YER138C, YER160C, YFL002W_A, YGR027W_B, YGR038C_B, YGR161C_D, YGR161W_B, YHL009W_B, YHR214C_B, YIL082W_A, YJL113W, YJR027W, YJR029W, YLR035C_A, YLR036C, YLR157C_B, YLR227W_B, YLR410W_B, YML039W, YML045W…
SEL	GO:0003676	MF	p	nucleic acid binding	3	140	0.00174209	AEP2, BI3, BI4, CBP2, CNN1, CTF13, DAT1, DIG1, EDC2, ENV11, EST3, FLP1, GTT1, HAP4, HMLALPHA1, HNT3, HOP1, MAG1, MAL13, MAL33, MATALPHA1, MER1, MFT1, MGT1, MHF2, NEJ1, PAD1, PHR1, PML1, POG1, POP6, Q0255, RBS1, RCO1, RDR1, RED1, RFX1, RPL39, SIR1, SIR4, SRL3, STN1, SUT2, TEN1, THP2, UAF30, VID22, WIP1, XRS2, YAR009C, YAR010C, YBL005W_A, YBL005W_B, YBL100W_A, YBL100W_B, YBR012W_A, YBR012W_B, YCL01…
SEL	GO:0035639	MF	p	purine ribonucleoside triphosphate binding	4	54	0.00174209	BIO4, DYN1, FIT1, GAL1, GAL3, PAN6, PCK1, THI21, THI6, YBL005W_B, YBL100W_B, YBR012W_B, YCL019W, YDR034C_D, YDR098C_B, YDR210C_D, YDR210W_B, YDR261C_D, YDR261W_B, YDR316W_B, YDR365W_B, YER138C, YER160C, YFL002W_A, YGR027W_B, YGR038C_B, YGR161C_D, YGR161W_B, YHL009W_B, YHR214C_B, YIL082W_A, YJL113W, YJR027W, YJR029W, YLR035C_A, YLR036C, YLR157C_B, YLR227W_B, YLR410W_B, YML039W, YML045W, YMR045C, Y…
SEL	GO:0017076	MF	p	purine nucleotide binding	5	55	0.00189644	BIO4, DYN1, FIT1, GAL1, GAL3, PAN6, PCK1, POX1, THI21, THI6, YBL005W_B, YBL100W_B, YBR012W_B, YCL019W, YDR034C_D, YDR098C_B, YDR210C_D, YDR210W_B, YDR261C_D, YDR261W_B, YDR316W_B, YDR365W_B, YER138C, YER160C, YFL002W_A, YGR027W_B, YGR038C_B, YGR161C_D, YGR161W_B, YHL009W_B, YHR214C_B, YIL082W_A, YJL113W, YJR027W, YJR029W, YLR035C_A, YLR036C, YLR157C_B, YLR227W_B, YLR410W_B, YML039W, YML045W, YMR0…
SEL	GO:0032553	MF	p	ribonucleotide binding	5	56	0.00205129	BIO4, DYN1, FIT1, GAL1, GAL3, LOT6, PAN6, PCK1, POX1, THI21, THI6, YBL005W_B, YBL100W_B, YBR012W_B, YCL019W, YDR034C_D, YDR098C_B, YDR210C_D, YDR210W_B, YDR261C_D, YDR261W_B, YDR316W_B, YDR365W_B, YER138C, YER160C, YFL002W_A, YGR027W_B, YGR038C_B, YGR161C_D, YGR161W_B, YHL009W_B, YHR214C_B, YIL082W_A, YJL113W, YJR027W, YJR029W, YLR035C_A, YLR036C, YLR157C_B, YLR227W_B, YLR410W_B, YML039W, YML045W…
SEL	GO:0032555	MF	p	purine ribonucleotide binding	6	55	0.00229408	BIO4, DYN1, FIT1, GAL1, GAL3, PAN6, PCK1, POX1, THI21, THI6, YBL005W_B, YBL100W_B, YBR012W_B, YCL019W, YDR034C_D, YDR098C_B, YDR210C_D, YDR210W_B, YDR261C_D, YDR261W_B, YDR316W_B, YDR365W_B, YER138C, YER160C, YFL002W_A, YGR027W_B, YGR038C_B, YGR161C_D, YGR161W_B, YHL009W_B, YHR214C_B, YIL082W_A, YJL113W, YJR027W, YJR029W, YLR035C_A, YLR036C, YLR157C_B, YLR227W_B, YLR410W_B, YML039W, YML045W, YMR0…
SEL	GO:0000982	MF	p	transcription factor activity, RNA polymerase II proximal promoter sequence-specific DNA binding	4	0	0.00233015
SEL	GO:0003700	MF	p	DNA-binding transcription factor activity	2	5	0.00240183	MAL13, MAL33, RDR1, RFX1, SUT1
SEL	GO:0019899	MF	p	enzyme binding	3	7	0.00286932	DCN1, GIC1, GIC2, GIP1, INH1, STF1, YIP5
SEL	GO:0044877	MF	p	protein-containing complex binding	2	5	0.00442601	CNN1, MER1, SIR4, SPG5, ZPS1
SEL	GO:0003735	MF	p	structural constituent of ribosome	2	10	0.00555201	QRI5, RPL39, RPL40A, RPL40B, RPL41A, RPL41B, RPS29A, RPS29B, RPS31, VAR1
SEL	GO:0015075	MF	p	ion transmembrane transporter activity	3	12	0.0069299	ADY2, AI2, AI3, ARR3, ATO2, ATO3, ATP8, CCH1, COX3, KHA1, MID1, PHO89
SEL	GO:0000944	MF	p	base pairing with rRNA	6	0	0.00698949
SEL	GO:0140101	MF	p	catalytic activity, acting on a tRNA	3	1	0.00951422	POP6
SEL	GO:0000981	MF	p	DNA-binding transcription factor activity, RNA polymerase II-specific	3	4	0.00984577	MAL13, MAL33, RDR1, SUT1
SEL Unique	GO:0006833	BP	e	water transport	5	3	0.000229251	AQY1, AQY2, YLL053C
SEL Unique	GO:0042044	BP	e	fluid transport	4	3	0.000229251	AQY1, AQY2, YLL053C
SEL Unique	GO:0030104	BP	e	water homeostasis	5	3	0.000229251	AQY1, AQY2, YLL053C
SEL Unique	GO:0009992	BP	e	cellular water homeostasis	7	3	0.000229251	AQY1, AQY2, YLL053C
SEL Unique	GO:0006884	BP	e	cell volume homeostasis	6	3	0.000229251	AQY1, AQY2, YLL053C
SEL Unique	GO:0008361	BP	e	regulation of cell size	5	4	0.00255307	AQY1, AQY2, PHO5, YLL053C
SEL Unique	GO:1902352	BP	e	negative regulation of filamentous growth of a population of unicellular organisms in response to starvation by negative regulation of transcription from RNA polymerase II promoter	12	2	0.00438206	SUT1, SUT2
SEL Unique	GO:1902353	BP	e	positive regulation of induction of conjugation with cellular fusion by negative regulation of transcription from RNA polymerase II promoter by pheromones	13	2	0.00438206	SUT1, SUT2
SEL Unique	GO:1900435	BP	e	negative regulation of filamentous growth of a population of unicellular organisms in response to starvation	8	2	0.00438206	SUT1, SUT2
SEL Unique	GO:1900406	BP	e	regulation of conjugation with cellular fusion by regulation of transcription from RNA polymerase II promoter	11	2	0.00438206	SUT1, SUT2
SEL Unique	GO:1900237	BP	e	positive regulation of induction of conjugation with cellular fusion	7	2	0.00438206	SUT1, SUT2
SEL Unique	GO:1904788	BP	e	positive regulation of induction of conjugation with cellular fusion by regulation of transcription from RNA polymerase II promoter	12	2	0.00438206	SUT1, SUT2
SEL Unique	GO:0009277	CC	e	fungal-type cell wall	4	7	0.000229251	CWP2, DIA3, DSE2, PHO11, PHO12, PHO3, PHO5
SEL Unique	GO:0005618	CC	e	cell wall	3	7	0.000229251	CWP2, DIA3, DSE2, PHO11, PHO12, PHO3, PHO5
SEL Unique	GO:0030312	CC	e	external encapsulating structure	2	7	0.000229251	CWP2, DIA3, DSE2, PHO11, PHO12, PHO3, PHO5
SEL Unique	GO:0003993	MF	e	acid phosphatase activity	6	5	3.08349e-07	DIA3, PHO11, PHO12, PHO3, PHO5
SEL Unique	GO:0015250	MF	e	water channel activity	6	3	0.000229251	AQY1, AQY2, YLL053C
SEL Unique	GO:0015254	MF	e	glycerol channel activity	7	3	0.000229251	AQY1, AQY2, YLL053C
SEL Unique	GO:0005372	MF	e	water transmembrane transporter activity	4	3	0.000229251	AQY1, AQY2, YLL053C
SEL Unique	GO:0015168	MF	e	glycerol transmembrane transporter activity	6	3	0.000229251	AQY1, AQY2, YLL053C
SEL Unique	GO:0015166	MF	e	polyol transmembrane transporter activity	5	3	0.000741771	AQY1, AQY2, YLL053C
SEL Unique	GO:1901618	MF	e	organic hydroxy compound transmembrane transporter activity	4	3	0.00403481	AQY1, AQY2, YLL053C
SEL Unique	GO:0016791	MF	e	phosphatase activity	5	5	0.0083095	DIA3, PHO11, PHO12, PHO3, PHO5
All FEL and SEL	GO:0032197	BP	e	transposition, RNA-mediated	3	90	1.41916e-54	YAR009C, YAR010C, YBL005W_A, YBL005W_B, YBL100W_A, YBL100W_B, YBR012W_A, YBR012W_B, YCL019W, YCL020W, YDR034C_C, YDR034C_D, YDR098C_A, YDR098C_B, YDR170W_A, YDR210C_C, YDR210C_D, YDR210W_A, YDR210W_B, YDR261C_C, YDR261C_D, YDR261W_A, YDR261W_B, YDR316W_A, YDR316W_B, YDR365W_A, YDR365W_B, YER137C_A, YER138C, YER159C_A, YER160C, YFL002W_A, YFL002W_B, YGR027W_A, YGR027W_B, YGR038C_A, YGR038C_B, YGR1…
All FEL and SEL	GO:0032196	BP	e	transposition	2	92	1.77496e-51	RTT105, YAR009C, YAR010C, YBL005W_A, YBL005W_B, YBL100W_A, YBL100W_B, YBR012W_A, YBR012W_B, YCL019W, YCL020W, YDR034C_C, YDR034C_D, YDR098C_A, YDR098C_B, YDR170W_A, YDR210C_C, YDR210C_D, YDR210W_A, YDR210W_B, YDR261C_C, YDR261C_D, YDR261W_A, YDR261W_B, YDR316W_A, YDR316W_B, YDR365W_A, YDR365W_B, YER137C_A, YER138C, YER159C_A, YER160C, YFL002W_A, YFL002W_B, YGR027W_A, YGR027W_B, YGR038C_A, YGR038C…
All FEL and SEL	GO:0015074	BP	e	DNA integration	7	47	2.74304e-26	FLP1, YAR009C, YBL005W_B, YBL100W_B, YBR012W_B, YCL019W, YDR034C_D, YDR098C_B, YDR210C_D, YDR210W_B, YDR261C_D, YDR261W_B, YDR316W_B, YDR365W_B, YER138C, YER160C, YFL002W_A, YGR027W_B, YGR038C_B, YGR109W_B, YGR161C_D, YGR161W_B, YHL009W_B, YHR214C_B, YIL082W_A, YJL113W, YJR027W, YJR029W, YLR035C_A, YLR157C_B, YLR227W_B, YLR410W_B, YML039W, YML045W, YMR045C, YMR050C, YNL054W_B, YNL284C_B, YOL103W_…
All FEL and SEL	GO:0006278	BP	e	RNA-dependent DNA biosynthetic process	8	54	1.60736e-20	AI1, AI2, CDC13, EST3, NOP10, POL32, RFA3, TEN1, YAR009C, YBL005W_B, YBL100W_B, YBR012W_B, YCL019W, YDR034C_D, YDR098C_B, YDR210C_D, YDR210W_B, YDR261C_D, YDR261W_B, YDR316W_B, YDR365W_B, YER138C, YER160C, YFL002W_A, YGR027W_B, YGR038C_B, YGR109W_B, YGR161C_D, YGR161W_B, YHL009W_B, YHR214C_B, YIL082W_A, YJL113W, YJR027W, YJR029W, YLR035C_A, YLR157C_B, YLR227W_B, YLR410W_B, YML039W, YML045W, YMR04…
All FEL and SEL	GO:0006310	BP	e	DNA recombination	7	108	7.60479e-18	AI1, AI2, AI3, AI4, CGI121, CSM2, CST9, ECM11, FLP1, GMC2, GON7, HED1, HOP2, HPR1, IES3, IES4, IES5, IRC19, IRC8, KRE29, LRS4, MCD1, MEC3, MEI4, MER1, MFT1, MHF1, MMS1, MMS22, MMS4, MND2, MSC3, MSC6, NDJ1, NMD2, NSE1, NSE3, NSE5, PCC1, PDS1, POL32, PSY3, RAD10, REC102, REC104, REC107, REC114, REC8, RED1, RFA3, SAE3, SCEI, SEM1, SLD2, SLX4, TAH11, THP2, UPF3, XRS2, YAR009C, YBL005W_B, YBL100W_B, Y…
All FEL and SEL	GO:0071897	BP	e	DNA biosynthetic process	7	58	4.91311e-14	AI1, AI2, CDC13, CSM2, EST3, NOP10, POL32, POL4, PSY3, RAD10, RFA3, TEN1, YAR009C, YBL005W_B, YBL100W_B, YBR012W_B, YCL019W, YDR034C_D, YDR098C_B, YDR210C_D, YDR210W_B, YDR261C_D, YDR261W_B, YDR316W_B, YDR365W_B, YER138C, YER160C, YFL002W_A, YGR027W_B, YGR038C_B, YGR109W_B, YGR161C_D, YGR161W_B, YHL009W_B, YHR214C_B, YIL082W_A, YJL113W, YJR027W, YJR029W, YLR035C_A, YLR157C_B, YLR227W_B, YLR410W_B…
All FEL and SEL	GO:0007059	BP	e	chromosome segregation	2	56	7.5084e-10	ASK1, ATG31, BIR1, CBF2, CHL4, CIK1, CNN1, CSM1, CSM2, CSM4, CTF19, CTF3, DAD1, DAD2, DAD3, DAD4, DAM1, DSN1, DUO1, DYN1, ECO1, FIN1, HSK3, IML3, LRS4, MAM1, MCD1, MCM16, MCM21, MCM22, MMS22, MND2, MTW1, NBL1, NDC80, NKP2, NNF1, NSL1, NUF2, OKP1, PDS1, RAD61, REC8, RTT102, SCC4, SGO1, SHE1, SLI15, SPC19, SPC24, SPC25, SPC34, SPC72, SRC1, WIP1, ZIP2
All FEL and SEL	GO:0051321	BP	e	meiotic cell cycle	3	60	4.34493e-08	ADY2, ADY3, ADY4, AME1, BNS1, CHL4, CIK1, CNM67, CSM1, CSM2, CSM4, CST9, CTF19, CTF3, GMC2, HED1, HOP1, HOP2, IDS2, IME1, IML3, ISC10, LRS4, MAM1, MCM16, MCM21, MCM22, MEI4, MER1, MMS4, MPC54, MSC3, MSC6, NDJ1, NKP1, NKP2, OKP1, REC102, REC104, REC107, REC114, REC8, RED1, RIM8, SAE3, SGO1, SLZ1, SPC98, SPO12, SPO13, SPO16, SPO19, SPO21, SPR6, SSP1, SWM1, TRS85, XRS2, ZIP1, ZIP2
All FEL and SEL	GO:0008608	BP	e	attachment of spindle microtubules to kinetochore	3	22	4.98062e-07	AME1, ASK1, BIR1, CSM1, CTF19, DAD1, DAD2, DAD3, DAD4, DAM1, DSN1, DUO1, HSK3, LRS4, MAD1, MAM1, NDC80, OKP1, SGO1, SPC105, SPC19, SPC34
All FEL and SEL	GO:0006259	BP	e	DNA metabolic process	6	156	1.09643e-06	ABF1, AI1, AI2, AI3, AI4, CCE1, CDC13, CGI121, CSM2, CST9, CTF3, DEF1, EAF3, EAF5, EAF6, EAF7, ECM11, ECO1, ELC1, EST3, FLP1, FYV6, GMC2, GON7, HED1, HNT3, HOP2, HPR1, HUG1, IES2, IES3, IES4, IES5, IRC19, IRC8, KRE29, LGE1, LIF1, LRS4, MAG1, MCD1, MEC3, MEI4, MER1, MFT1, MGT1, MHF1, MHF2, MMS1, MMS22, MMS4, MND2, MRC1, MRS1, MSC3, MSC6, NDJ1, NEJ1, NMD2, NOP10, NSE1, NSE3, NSE5, NUP120, NUP133, N…
All FEL and SEL	GO:0007049	BP	e	cell cycle	2	129	8.98704e-06	ADY2, ADY3, ADY4, AIM20, ALK1, ALK2, AME1, APC2, APC4, APC5, APC9, ASK1, BFA1, BIR1, BNS1, BUD4, BUD8, BUD9, CDC13, CDC26, CHL4, CIK1, CNM67, CNN1, CSM1, CSM2, CSM4, CST9, CTF19, CTF3, DAD1, DAD2, DAD3, DAD4, DAM1, DIA2, DSE3, DSL1, DSN1, DUO1, ECO1, EGT2, FAR3, FAR7, GID8, GMC2, HED1, HOF1, HOP1, HOP2, HSK3, HTL1, IBD2, IDS2, IME1, IML3, ISC10, KAR1, LRS4, MAD1, MAD2, MAM1, MCD1, MCM16, MCM21, M…
All FEL and SEL	GO:0008380	BP	e	RNA splicing	8	58	1.82211e-05	AAR2, AI3, AI4, BI2, BI3, BI4, BRR1, CBP2, CUS1, CUS2, CWC15, CWC21, CWC25, ECM2, HUB1, ISY1, LSM4, LSM5, LSM7, LUC7, MNE1, MRS1, MSS18, NTC20, NTR2, PET54, PIH1, PML1, POA1, PRP21, PRP38, PRP40, PRP45, PRP6, Q0255, RDS3, SCEI, SEN15, SLU7, SMD3, SME1, SMX2, SNT309, SNU23, SNU56, SNU66, SNU71, SPP2, SPP381, SWT21, SYF1, SYF2, THP3, URN1, YHC1, YJR084W, YMR087W, YSF3
All FEL and SEL	GO:0051984	BP	e	positive regulation of chromosome segregation	5	15	1.84222e-05	ASK1, DAD1, DAD2, DAD3, DAD4, DAM1, DUO1, FIN1, HSK3, MND2, NDJ1, SGO1, SPC19, SPC34, SPO13
All FEL and SEL	GO:0051315	BP	e	attachment of mitotic spindle microtubules to kinetochore	4	13	2.38583e-05	ASK1, CSM1, DAD1, DAD2, DAD3, DAD4, DAM1, DUO1, HSK3, MAD1, NDC80, SPC105, SPC19
All FEL and SEL	GO:0090502	BP	e	RNA phosphodiester bond hydrolysis, endonucleolytic	8	55	4.60835e-05	BUD21, MRPL15, POP3, POP6, POP7, RPR2, SEN15, SEN54, SNM1, YAR009C, YBL005W_B, YBL100W_B, YBR012W_B, YCL019W, YDR034C_D, YDR098C_B, YDR210C_D, YDR210W_B, YDR261C_D, YDR261W_B, YDR316W_B, YDR365W_B, YER138C, YER160C, YFL002W_A, YGR027W_B, YGR038C_B, YGR109W_B, YGR161C_D, YGR161W_B, YHL009W_B, YHR214C_B, YIL082W_A, YJL113W, YJR027W, YJR029W, YLR035C_A, YLR157C_B, YLR227W_B, YLR410W_B, YML039W, YML0…
All FEL and SEL	GO:0051987	BP	e	positive regulation of attachment of spindle microtubules to kinetochore	7	10	6.77008e-05	ASK1, DAD1, DAD2, DAD3, DAD4, DAM1, DUO1, HSK3, SPC19, SPC34
All FEL and SEL	GO:1990758	BP	e	mitotic sister chromatid biorientation	5	10	6.77008e-05	ASK1, DAD1, DAD2, DAD3, DAD4, DAM1, DUO1, HSK3, SPC105, SPC19
All FEL and SEL	GO:0000375	BP	e	RNA splicing, via transesterification reactions	9	44	6.77008e-05	BI3, BI4, CBP2, CUS1, CUS2, CWC15, CWC21, CWC25, ECM2, HUB1, LSM4, LSM5, LSM7, MNE1, MRS1, MSS18, NTC20, NTR2, PET54, PML1, PRP21, PRP40, PRP45, PRP6, Q0255, RDS3, SLU7, SMD3, SME1, SMX2, SNT309, SNU23, SNU56, SNU66, SNU71, SPP2, SPP381, SWT21, SYF2, THP3, URN1, YHC1, YJR084W, YSF3
All FEL and SEL	GO:0042723	BP	e	thiamine-containing compound metabolic process	5	11	0.000270961	PET18, PHO3, SNO2, SNO3, THI11, THI12, THI13, THI21, THI4, THI5, THI6
All FEL and SEL	GO:0051988	BP	e	regulation of attachment of spindle microtubules to kinetochore	6	10	0.000288907	ASK1, DAD1, DAD2, DAD3, DAD4, DAM1, DUO1, HSK3, SPC19, SPC34
All FEL and SEL	GO:0031112	BP	e	positive regulation of microtubule polymerization or depolymerization	9	10	0.000288907	ASK1, DAD1, DAD2, DAD3, DAD4, DAM1, DUO1, HSK3, SPC19, SPC34
All FEL and SEL	GO:0031116	BP	e	positive regulation of microtubule polymerization	10	10	0.000288907	ASK1, DAD1, DAD2, DAD3, DAD4, DAM1, DUO1, HSK3, SPC19, SPC34
All FEL and SEL	GO:0051983	BP	e	regulation of chromosome segregation	4	32	0.000346801	APC2, APC4, ASK1, BFA1, BIR1, CDC26, CHL4, CTF19, CTF3, DAD1, DAD2, DAD3, DAD4, DAM1, DUO1, FIN1, HSK3, IBD2, IES6, KAR9, MAD1, MAD2, MND2, NDJ1, RAD61, SGO1, SPC105, SPC19, SPC34, SPC72, SPO13, SWM1
All FEL and SEL	GO:0022402	BP	e	cell cycle process	2	162	0.000516444	ADY3, ADY4, AFI1, AIM44, AME1, APC2, AQY1, ASK1, ATC1, ATG26, BBP1, BCK2, BFA1, BIR1, BUD4, BUD8, BUD9, CBF2, CHL4, CIK1, CNM67, CSM1, CSM2, CSM4, CST9, CTF19, CTF3, DAD1, DAD2, DAD3, DAD4, DAM1, DSK2, DSN1, DUO1, DYN1, ECM11, ECO1, ESC8, FAR3, FAR7, FIN1, GIP1, GMC2, HED1, HEH2, HOF1, HOP1, HOP2, HPC2, HSK3, HUG1, IBD2, IML3, IOC3, IOC4, IRC18, IRC19, ISC10, JNM1, KAR1, KAR9, LDB18, LGE1, LOH1, …
All FEL and SEL	GO:0006397	BP	e	mRNA processing	8	69	0.000605658	AAR2, AI1, AI2, AI3, AI4, BI2, BI3, BI4, BRR1, CBP1, CBP2, CBT1, CTK3, CUS1, CUS2, CWC15, CWC21, CWC25, ECM2, EDC1, EDC2, FIR1, HPR1, HUB1, ISY1, LSM4, LSM5, LSM7, LUC7, MFT1, MNE1, MRS1, MSS18, MTF2, NTC20, NTR2, PET54, PIH1, PML1, PRP21, PRP38, PRP40, PRP45, PRP6, QRI5, RDS3, REF2, RTT103, SCEI, SLU7, SMD3, SME1, SMX2, SNM1, SNT309, SNU23, SNU56, SNU66, SNU71, SPP2, SPP381, SWT21, SYF1, SYF2, T…
All FEL and SEL	GO:0006772	BP	e	thiamine metabolic process	6	10	0.000871528	PET18, SNO2, SNO3, THI11, THI12, THI13, THI21, THI4, THI5, THI6
All FEL and SEL	GO:0031134	BP	e	sister chromatid biorientation	4	12	0.001205	ASK1, BIR1, DAD1, DAD2, DAD3, DAD4, DAM1, DUO1, HSK3, SGO1, SPC105, SPC19
All FEL and SEL	GO:0071709	BP	e	membrane assembly	4	11	0.00166173	ADY3, ATG26, MPC54, SMA1, SMA2, SPO21, SPO71, SPO73, SPO77, SSP1, YSW1
All FEL and SEL	GO:0032120	BP	e	ascospore-type prospore membrane assembly	5	11	0.00166173	ADY3, ATG26, MPC54, SMA1, SMA2, SPO21, SPO71, SPO73, SPO77, SSP1, YSW1
All FEL and SEL	GO:0031113	BP	e	regulation of microtubule polymerization	9	10	0.00219363	ASK1, DAD1, DAD2, DAD3, DAD4, DAM1, DUO1, HSK3, SPC19, SPC34
All FEL and SEL	GO:0090615	BP	e	mitochondrial mRNA processing	9	6	0.00257193	BI3, BI4, CBP2, MNE1, MSS18, PET54
All FEL and SEL	GO:0042724	BP	e	thiamine-containing compound biosynthetic process	6	9	0.00271285	SNO2, SNO3, THI11, THI12, THI13, THI21, THI4, THI5, THI6
All FEL and SEL	GO:0009228	BP	e	thiamine biosynthetic process	7	9	0.00271285	SNO2, SNO3, THI11, THI12, THI13, THI21, THI4, THI5, THI6
All FEL and SEL	GO:0070192	BP	e	chromosome organization involved in meiotic cell cycle	5	18	0.00292288	CSM1, CSM4, CST9, HED1, HOP1, HOP2, IML3, MAM1, MMS22, MPS3, NDJ1, REC8, RED1, SGO1, SPO13, SPO16, ZIP1, ZIP2
All FEL and SEL	GO:0000398	BP	e	mRNA splicing, via spliceosome	11	36	0.00294302	CUS1, CUS2, CWC15, CWC21, CWC25, ECM2, HUB1, LSM4, LSM5, LSM7, NTC20, NTR2, PML1, PRP21, PRP40, PRP45, PRP6, RDS3, SLU7, SMD3, SME1, SMX2, SNT309, SNU23, SNU56, SNU66, SNU71, SPP2, SPP381, SWT21, SYF2, THP3, URN1, YHC1, YJR084W, YSF3
All FEL and SEL	GO:1903046	BP	e	meiotic cell cycle process	3	78	0.00294804	ADY3, ADY4, AQY1, ATG26, CHL4, CSM1, CSM2, CSM4, CST9, DSN1, ECM11, ECO1, GIP1, GMC2, HED1, HEH2, HOP1, HOP2, IML3, IRC18, IRC19, ISC10, LGE1, LOH1, LRS4, MAM1, MEC3, MEI4, MER1, MHF1, MHF2, MMS22, MMS4, MND2, MPC54, MPS3, MSC3, MSC6, NDJ1, OSW1, PAU8, PDS1, PSY3, RAD10, RAD61, REC102, REC104, REC107, REC114, REC8, RED1, RFA3, RIM21, SAE3, SGO1, SMA1, SMA2, SPO12, SPO13, SPO16, SPO19, SPO21, SPO2…
All FEL and SEL	GO:0006766	BP	e	vitamin metabolic process	3	25	0.00294804	BIO2, BIO4, BNA5, ECM31, PAN6, PET18, PHO3, SNO1, SNO2, SNO3, SNZ1, SNZ2, SNZ3, SPE1, SPE2, SPE3, SPE4, THI11, THI12, THI13, THI21, THI4, THI5, THI6, YGR017W
All FEL and SEL	GO:0006767	BP	e	water-soluble vitamin metabolic process	4	25	0.00294804	BIO2, BIO4, BNA5, ECM31, PAN6, PET18, PHO3, SNO1, SNO2, SNO3, SNZ1, SNZ2, SNZ3, SPE1, SPE2, SPE3, SPE4, THI11, THI12, THI13, THI21, THI4, THI5, THI6, YGR017W
All FEL and SEL	GO:0007129	BP	e	synapsis	6	8	0.00313165	CSM4, CST9, HOP1, HOP2, MPS3, NDJ1, ZIP1, ZIP2
All FEL and SEL	GO:0000377	BP	e	RNA splicing, via transesterification reactions with bulged adenosine as nucleophile	10	36	0.0033456	CUS1, CUS2, CWC15, CWC21, CWC25, ECM2, HUB1, LSM4, LSM5, LSM7, NTC20, NTR2, PML1, PRP21, PRP40, PRP45, PRP6, RDS3, SLU7, SMD3, SME1, SMX2, SNT309, SNU23, SNU56, SNU66, SNU71, SPP2, SPP381, SWT21, SYF2, THP3, URN1, YHC1, YJR084W, YSF3
All FEL and SEL	GO:0034087	BP	e	establishment of mitotic sister chromatid cohesion	4	10	0.00462339	CHL4, CTF19, CTF3, ECO1, IML3, MCD1, MCM16, MCM21, MCM22, MPS3
All FEL and SEL	GO:0000023	BP	e	maltose metabolic process	6	9	0.00625556	IMA1, IMA2, IMA3, IMA4, IMA5, MAL12, MAL13, MAL32, MAL33
All FEL and SEL	GO:0043328	BP	e	protein transport to vacuole involved in ubiquitin-dependent protein catabolic process via the multivesicular body sorting pathway	9	13	0.00834421	COS1, COS10, COS12, COS2, COS3, COS4, COS5, COS6, COS7, COS8, COS9, SNF8, VPS36
All FEL and SEL	GO:0031110	BP	e	regulation of microtubule polymerization or depolymerization	8	10	0.00885442	ASK1, DAD1, DAD2, DAD3, DAD4, DAM1, DUO1, HSK3, SPC19, SPC34
All FEL and SEL	GO:0034354	BP	e	'de novo' NAD biosynthetic process from tryptophan	13	5	0.00960638	BNA1, BNA2, BNA4, BNA5, BNA6
All FEL and SEL	GO:0051276	BP	e	chromosome organization	4	80	0.00977753	CDC13, CGI121, CHL4, CIK1, CSM1, CSM2, CSM4, CST9, CTF13, DEF1, DSN1, DYN1, ECM11, ECO1, ESC8, EST3, FIN1, GMC2, GON7, HED1, HOP1, HOP2, IES3, IES4, IES5, IML3, IOC3, IOC4, KEG1, LOH1, LRP1, LRS4, MAD2, MAM1, MCD1, MCM21, MEC3, MHF2, MMS22, MMS4, MND2, MPS3, MRC1, MTW1, NDJ1, NOP10, NSL1, NUP120, NUP133, NUP60, NUR1, PBP2, PCC1, PDS1, RAD10, RAD61, REC8, RED1, RFA3, RIF1, SCC4, SEM1, SGO1, SIR1, …
All FEL and SEL	GO:0008614	BP	e	pyridoxine metabolic process	6	7	0.00977753	SNO1, SNO2, SNO3, SNZ1, SNZ2, SNZ3, YGR017W
All FEL and SEL	GO:0090305	BP	e	nucleic acid phosphodiester bond hydrolysis	6	81	0.00997317	AI3, AI4, BI2, BI3, BI4, BUD21, CCE1, DXO1, EDC3, EXO5, HNT3, LRP1, MEI4, MMS4, MRPL15, NOP10, NPP1, NPP2, POL32, POP3, POP6, POP7, Q0255, RAD10, REC102, REC104, REC114, RPR2, SCEI, SEN15, SEN54, SNM1, TDP1, USB1, XRS2, YAR009C, YBL005W_B, YBL100W_B, YBR012W_B, YCL019W, YDR034C_D, YDR098C_B, YDR210C_D, YDR210W_B, YDR261C_D, YDR261W_B, YDR316W_B, YDR365W_B, YER138C, YER160C, YFL002W_A, YGR027W_B, …
All FEL and SEL	GO:0006414	BP	p	translational elongation	6	1	2.55593e-29	LSO2
All FEL and SEL	GO:0008152	BP	p	metabolic process	1	619	1.51575e-27	AAD10, AAD14, AAD15, AAD3, AAD4, AAR2, ABF1, ADH4, ADI1, AEP2, AEP3, AHC2, AI1, AI2, AI3, AI4, AIM17, AIM23, ALG5, ALK1, ALK2, APC2, APC4, APC5, APC9, ARV1, ASR1, ATG10, ATG12, ATG14, ATG16, ATG17, ATG19, ATG23, ATG26, ATG29, ATG31, ATG32, ATG34, ATG36, ATG38, ATG5, ATP14, ATP17, ATP18, ATP19, ATP8, AYT1, BDS1, BI2, BI3, BI4, BIO2, BIO4, BMT6, BNA1, BNA2, BNA4, BNA5, BNA6, BNA7, BRR1, BUD21, CAT2…
All FEL and SEL	GO:0071704	BP	p	organic substance metabolic process	2	569	1.16039e-25	AAD10, AAD14, AAD15, AAD3, AAD4, AAR2, ABF1, ADH4, ADI1, AEP3, AHC2, AI1, AI2, AI3, AI4, ALG5, ALK1, ALK2, APC2, APC4, APC5, APC9, ARV1, ASR1, ATG10, ATG12, ATG16, ATG19, ATG26, ATG5, ATP14, ATP17, ATP18, ATP19, ATP8, BDS1, BI2, BI3, BI4, BIO2, BIO4, BMT6, BNA1, BNA2, BNA4, BNA5, BNA6, BNA7, BRR1, BUD21, CAT2, CBP1, CBP2, CBT1, CCE1, CDC13, CDC26, CGI121, CHO2, CHS7, CNE1, COQ9, COX1, CSG2, CSI1,…
All FEL and SEL	GO:0044237	BP	p	cellular metabolic process	2	588	1.21978e-24	AAD10, AAD14, AAD15, AAD3, AAD4, AAR2, ABF1, ADH4, ADI1, AEP2, AEP3, AHC2, AI1, AI2, AI3, AI4, AIM23, ALG5, ALK1, ALK2, APC2, APC4, APC5, APC9, ARV1, ASR1, ATG10, ATG12, ATG14, ATG16, ATG17, ATG19, ATG23, ATG26, ATG29, ATG31, ATG32, ATG34, ATG36, ATG38, ATG5, ATP14, ATP17, ATP18, ATP19, ATP8, AYT1, BDS1, BI2, BI3, BI4, BIO2, BIO4, BMT6, BNA1, BNA2, BNA4, BNA5, BNA6, BNA7, BRR1, BUD21, CAT2, CBP1,…
All FEL and SEL	GO:0044249	BP	p	cellular biosynthetic process	3	208	1.11743e-23	ABF1, ADI1, AI1, AI2, ALG5, ARV1, ATP14, ATP17, ATP18, ATP19, ATP8, BIO2, BIO4, BNA1, BNA2, BNA4, BNA5, BNA6, BNA7, CDC13, CHO2, CHS7, COQ9, CSG2, CSM2, CWH41, DFG10, DSF2, DUT1, EAF3, ECM31, ECO1, ERI1, EST3, FAP1, FBP1, GAT3, GAT4, GDB1, GDH1, GDH3, GON7, GPI15, GPI18, GPI19, GPI2, GTF1, HPC2, HPR1, HSP31, HSP32, HSP33, HTL1, IGD1, IMG1, IMG2, INH1, INM1, INM2, INO1, ISN1, KEG1, LDB7, LGE1, LSO…
All FEL and SEL	GO:0009058	BP	p	biosynthetic process	2	219	3.32455e-23	ABF1, ADH4, ADI1, AI1, AI2, ALG5, ARV1, ATG26, ATP14, ATP17, ATP18, ATP19, ATP8, BIO2, BIO4, BNA1, BNA2, BNA4, BNA5, BNA6, BNA7, CDC13, CHO2, CHS7, COQ9, CSG2, CSM2, CWH41, DFG10, DSF2, DUT1, EAF3, ECM31, ECO1, ERI1, EST3, FAP1, FBP1, GAT3, GAT4, GDB1, GDH1, GDH3, GON7, GPI15, GPI18, GPI19, GPI2, GTF1, HPC2, HPR1, HSP31, HSP32, HSP33, HTL1, IGD1, IMG1, IMG2, INH1, INM1, INM2, INO1, IPK1, ISN1, KE…
All FEL and SEL	GO:1901576	BP	p	organic substance biosynthetic process	3	217	6.90298e-23	ABF1, ADH4, ADI1, AI1, AI2, ALG5, ARV1, ATG26, ATP14, ATP17, ATP18, ATP19, ATP8, BIO2, BIO4, BNA1, BNA2, BNA4, BNA5, BNA6, BNA7, CDC13, CHO2, CHS7, COQ9, CSG2, CSM2, CWH41, DFG10, DSF2, DUT1, EAF3, ECM31, ECO1, ERI1, EST3, FAP1, FBP1, GAT3, GAT4, GDB1, GDH1, GDH3, GON7, GPI15, GPI18, GPI19, GPI2, GTF1, HPC2, HPR1, HSP31, HSP32, HSP33, HTL1, IGD1, IMG1, IMG2, INH1, INM1, INM2, INO1, IPK1, ISN1, KE…
All FEL and SEL	GO:0044267	BP	p	cellular protein metabolic process	5	136	1.85575e-15	AHC2, ALG5, ALK1, ALK2, APC2, APC4, APC5, APC9, ARV1, ASR1, ATG10, ATG12, ATG16, ATG5, CDC26, CSI1, CSN9, CST9, CTK3, CTM1, CWH41, DCN1, DEF1, DFG10, DIA2, EAF3, EAF6, EAF7, ECO1, ELA1, ELC1, ENV11, ERI1, ETP1, FUN19, FYV10, GMC2, GNT1, GPI15, GPI18, GPI19, GPI2, GTF1, GTT1, HIF1, HPA2, HPA3, HUB1, IMG1, IMG2, JHD1, KRE29, LGE1, LTP1, MDM30, MND2, MNL1, MRP10, MRP13, MRP21, MRP49, MRPL15, MRPL31,…
All FEL and SEL	GO:0034660	BP	p	ncRNA metabolic process	7	46	2.14247e-15	BMT6, BUD21, CBT1, CGI121, GEP3, GON7, GTF1, LHP1, LRP1, LSM4, LSM5, LSM7, MMS1, MRM1, NOP10, PCC1, PIH1, POA1, POP3, POP6, POP7, PPM2, REF2, RMP1, RPR2, RPS31, RRN10, RRN5, RRN6, RRN9, SEN15, SEN54, SLX9, SNF6, SNM1, SNU66, SRD1, SWM2, TRM12, TRM3, TRM732, TYW1, TYW3, UAF30, USB1, YMR087W
All FEL and SEL	GO:0034645	BP	p	cellular macromolecule biosynthetic process	5	123	1.35956e-14	ABF1, AI1, AI2, CDC13, CHS7, CSM2, CWH41, DSF2, ECO1, EST3, FAP1, GAT3, GAT4, GDB1, GON7, GTF1, IGD1, IMG1, IMG2, KEG1, LGE1, LSO2, MAL13, MAL33, MRC1, MRP10, MRP13, MRP21, MRP49, MRPL15, MRPL31, MRPL44, MRPL50, MRPL8, MRPS17, MTF2, NOP10, NUT1, ORC3, ORC6, POL32, POL4, PSY3, QRI5, RAD10, RDR1, RFA3, RPL38, RPL39, RPL40A, RPL40B, RPL41A, RPL41B, RPS29A, RPS29B, RPS31, RRN10, RRN5, RRN6, RRN9, RSF…
All FEL and SEL	GO:0043170	BP	p	macromolecule metabolic process	3	442	2.21673e-14	AAR2, ABF1, AEP3, AHC2, AI1, AI2, AI3, AI4, ALG5, ALK1, ALK2, APC2, APC4, APC5, APC9, ARV1, ASR1, ATG10, ATG12, ATG16, ATG19, ATG5, BI2, BI3, BI4, BMT6, BRR1, BUD21, CBP1, CBP2, CBT1, CCE1, CDC13, CDC26, CGI121, CHS7, CNE1, CSI1, CSM2, CSN9, CST9, CTF3, CTK3, CTM1, CUE4, CUS1, CUS2, CUZ1, CWC15, CWC21, CWC25, CWH41, DCN1, DEF1, DER1, DFG10, DFG16, DIA2, DSF2, DSK2, DXO1, EAF3, EAF5, EAF6, EAF7, E…
All FEL and SEL	GO:0044238	BP	p	primary metabolic process	2	526	2.70759e-14	AAR2, ABF1, ADH4, ADI1, AEP3, AHC2, AI1, AI2, AI3, AI4, ALG5, ALK1, ALK2, APC2, APC4, APC5, APC9, ARV1, ASR1, ATG10, ATG12, ATG16, ATG19, ATG26, ATG5, ATP14, ATP17, ATP18, ATP19, ATP8, BI2, BI3, BI4, BMT6, BNA1, BNA2, BNA4, BNA5, BNA6, BNA7, BRR1, BUD21, CAT2, CBP1, CBP2, CBT1, CCE1, CDC13, CDC26, CGI121, CHO2, CHS7, CNE1, COX1, CSG2, CSI1, CSM2, CSN9, CST9, CTF3, CTK3, CTM1, CUE4, CUS1, CUS2, CU…
All FEL and SEL	GO:0009059	BP	p	macromolecule biosynthetic process	4	137	3.30279e-14	ABF1, AI1, AI2, CDC13, CHS7, CSM2, CWH41, DSF2, EAF3, ECO1, EST3, FAP1, GAT3, GAT4, GDB1, GON7, GTF1, HPC2, HPR1, HTL1, IGD1, IMG1, IMG2, KEG1, LDB7, LGE1, LSO2, MAL13, MAL33, MFT1, MRC1, MRP10, MRP13, MRP21, MRP49, MRPL15, MRPL31, MRPL44, MRPL50, MRPL8, MRPS17, MTF1, MTF2, NOP10, NUT1, ORC3, ORC6, POL32, POL4, PSY3, QRI5, RAD10, RCO1, RDR1, REF2, RFA3, RPL38, RPL39, RPL40A, RPL40B, RPL41A, RPL41…
All FEL and SEL	GO:1901566	BP	p	organonitrogen compound biosynthetic process	4	86	1.67316e-13	ADI1, ARV1, ATP14, ATP17, ATP18, ATP19, ATP8, BIO2, BIO4, BNA1, BNA2, BNA4, BNA5, BNA6, BNA7, CHO2, CHS7, CSG2, DUT1, ECM31, GDH1, GDH3, GON7, GTF1, IMG1, IMG2, INH1, ISN1, MDE1, MET28, MRI1, MRP10, MRP13, MRP21, MRP49, MRPL15, MRPL31, MRPL44, MRPL50, MRPL8, MRPS17, MTF2, OLI1, PAN6, PLP1, POF1, PPM2, QRI5, RPL38, RPL39, RPL40A, RPL40B, RPL41A, RPL41B, RPS29A, RPS29B, RPS31, RSM28, SLS1, SNO1, SN…
All FEL and SEL	GO:0022613	BP	p	ribonucleoprotein complex biogenesis	3	7	4.404e-13	BUD21, CBT1, NOP10, RPL40A, RPL40B, RPS31, SLX9
All FEL and SEL	GO:0006364	BP	p	rRNA processing	9	21	1.53441e-12	BMT6, BUD21, CBT1, GEP3, LRP1, LSM4, LSM5, LSM7, MRM1, NOP10, PIH1, POP3, POP6, POP7, RMP1, RPS31, SLX9, SNF6, SNM1, SNU66, SRD1
All FEL and SEL	GO:0044260	BP	p	cellular macromolecule metabolic process	4	350	1.67794e-12	ABF1, AHC2, AI1, AI2, AI3, AI4, ALG5, ALK1, ALK2, APC2, APC4, APC5, APC9, ARV1, ASR1, ATG10, ATG12, ATG16, ATG19, ATG5, BMT6, CBP1, CCE1, CDC13, CDC26, CGI121, CHS7, CNE1, CSI1, CSM2, CSN9, CST9, CTF3, CTK3, CTM1, CUE4, CUZ1, CWH41, DCN1, DEF1, DER1, DFG10, DIA2, DSF2, DSK2, DXO1, EAF3, EAF5, EAF6, EAF7, EAP1, ECM11, ECO1, EDC1, EDC2, ELA1, ELC1, ENV11, ERI1, EST3, ETP1, EXG1, EXG2, FAP1, FLP1, F…
All FEL and SEL	GO:0016072	BP	p	rRNA metabolic process	8	27	2.15551e-12	BMT6, BUD21, CBT1, GEP3, LRP1, LSM4, LSM5, LSM7, MMS1, MRM1, NOP10, PIH1, POP3, POP6, POP7, RMP1, RPS31, RRN10, RRN5, RRN6, RRN9, SLX9, SNF6, SNM1, SNU66, SRD1, UAF30
All FEL and SEL	GO:1901564	BP	p	organonitrogen compound metabolic process	3	293	2.72808e-12	ADH4, ADI1, AHC2, ALG5, ALK1, ALK2, APC2, APC4, APC5, APC9, ARV1, ASR1, ATG10, ATG12, ATG16, ATG19, ATG5, ATP14, ATP17, ATP18, ATP19, ATP8, BIO2, BIO4, BNA1, BNA2, BNA4, BNA5, BNA6, BNA7, CAT2, CDC26, CHO2, CHS7, CNE1, COX1, CSG2, CSI1, CSN9, CST9, CTK3, CTM1, CUE4, CUZ1, CWH41, DAL82, DCN1, DDI2, DDI3, DEF1, DER1, DFG10, DFG16, DIA2, DSK2, DUT1, EAF3, EAF6, EAF7, ECM31, ECO1, ELA1, ELC1, ENV11, …
All FEL and SEL	GO:0016310	BP	p	phosphorylation	5	14	5.04662e-12	ALK1, ALK2, COX1, CTK3, GAL1, GAL3, INM1, INM2, IPK1, SLI15, TDA10, THI21, THI6, XKS1
All FEL and SEL	GO:0043603	BP	p	cellular amide metabolic process	4	45	5.97161e-12	BIO2, BIO4, DAL82, ECM31, FMP30, GCG1, GTF1, GTT1, IMG1, IMG2, MRP10, MRP13, MRP21, MRP49, MRPL15, MRPL31, MRPL44, MRPL50, MRPL8, MRPS17, MTF2, OXP1, PAN6, QRI5, RPL38, RPL39, RPL40A, RPL40B, RPL41A, RPL41B, RPS29A, RPS29B, RPS31, RSM28, SLS1, SPC1, SPC2, SPE1, SPE2, SPE3, SPE4, TES1, VAR1, YNL122C, YPF1
All FEL and SEL	GO:0034470	BP	p	ncRNA processing	8	39	1.51701e-11	BMT6, BUD21, CBT1, CGI121, GEP3, GON7, LHP1, LRP1, LSM4, LSM5, LSM7, MRM1, NOP10, PCC1, PIH1, POA1, POP3, POP6, POP7, PPM2, REF2, RMP1, RPR2, RPS31, SEN15, SEN54, SLX9, SNF6, SNM1, SNU66, SRD1, SWM2, TRM12, TRM3, TRM732, TYW1, TYW3, USB1, YMR087W
All FEL and SEL	GO:0043043	BP	p	peptide biosynthetic process	6	28	1.79311e-11	GTF1, IMG1, IMG2, MRP10, MRP13, MRP21, MRP49, MRPL15, MRPL31, MRPL44, MRPL50, MRPL8, MRPS17, MTF2, QRI5, RPL38, RPL39, RPL40A, RPL40B, RPL41A, RPL41B, RPS29A, RPS29B, RPS31, RSM28, SLS1, VAR1, YNL122C
All FEL and SEL	GO:0006518	BP	p	peptide metabolic process	5	34	2.40238e-11	GCG1, GTF1, GTT1, IMG1, IMG2, MRP10, MRP13, MRP21, MRP49, MRPL15, MRPL31, MRPL44, MRPL50, MRPL8, MRPS17, MTF2, OXP1, QRI5, RPL38, RPL39, RPL40A, RPL40B, RPL41A, RPL41B, RPS29A, RPS29B, RPS31, RSM28, SLS1, SPC1, SPC2, VAR1, YNL122C, YPF1
All FEL and SEL	GO:0006412	BP	p	translation	7	28	2.41823e-11	GTF1, IMG1, IMG2, MRP10, MRP13, MRP21, MRP49, MRPL15, MRPL31, MRPL44, MRPL50, MRPL8, MRPS17, MTF2, QRI5, RPL38, RPL39, RPL40A, RPL40B, RPL41A, RPL41B, RPS29A, RPS29B, RPS31, RSM28, SLS1, VAR1, YNL122C
All FEL and SEL	GO:0043604	BP	p	amide biosynthetic process	5	36	3.15455e-11	BIO2, BIO4, ECM31, GTF1, IMG1, IMG2, MRP10, MRP13, MRP21, MRP49, MRPL15, MRPL31, MRPL44, MRPL50, MRPL8, MRPS17, MTF2, PAN6, QRI5, RPL38, RPL39, RPL40A, RPL40B, RPL41A, RPL41B, RPS29A, RPS29B, RPS31, RSM28, SLS1, SPE1, SPE2, SPE3, SPE4, VAR1, YNL122C
All FEL and SEL	GO:0006793	BP	p	phosphorus metabolic process	3	77	1.12021e-10	ALG5, ALK1, ALK2, ARV1, ATP14, ATP17, ATP18, ATP19, ATP8, BNA1, BNA2, BNA4, BNA5, BNA6, BNA7, CHO2, COX1, CTK3, DET1, DIA3, DUT1, ERI1, FBP1, FMP30, GAL1, GAL3, GPI15, GPI18, GPI19, GPI2, GUT2, INM1, INM2, INO1, IPK1, ISN1, LTP1, NPP1, NPP2, NPY1, NTE1, OLI1, PCD1, PGA1, PHO11, PHO12, PHO3, PHO5, POA1, POF1, PSY4, REF2, RTR2, SLI15, SNO1, SNO2, SNO3, SNZ1, SNZ2, SNZ3, TDA10, TES1, THI11, THI12, T…
All FEL and SEL	GO:0042254	BP	p	ribosome biogenesis	4	7	1.19855e-10	BUD21, CBT1, NOP10, RPL40A, RPL40B, RPS31, SLX9
All FEL and SEL	GO:0044085	BP	p	cellular component biogenesis	2	13	1.76509e-10	AIM44, BUD21, CBT1, CWH41, HOF1, NAG1, NOP10, RIM21, RPI1, RPL40A, RPL40B, RPS31, SLX9
All FEL and SEL	GO:0006807	BP	p	nitrogen compound metabolic process	2	502	2.02677e-10	AAR2, ABF1, ADH4, ADI1, AEP3, AHC2, AI1, AI2, AI3, AI4, ALG5, ALK1, ALK2, APC2, APC4, APC5, APC9, ARV1, ASR1, ATG10, ATG12, ATG16, ATG19, ATG5, ATP14, ATP17, ATP18, ATP19, ATP8, BI2, BI3, BI4, BIO2, BIO4, BMT6, BNA1, BNA2, BNA4, BNA5, BNA6, BNA7, BRR1, BUD21, CAT2, CBP1, CBP2, CBT1, CCE1, CDC13, CDC26, CGI121, CHO2, CHS7, CNE1, COX1, CSG2, CSI1, CSM2, CSN9, CST9, CTF3, CTK3, CTM1, CUE4, CUS1, CUS…
All FEL and SEL	GO:0006468	BP	p	protein phosphorylation	7	4	3.34792e-10	ALK1, ALK2, CTK3, SLI15
All FEL and SEL	GO:0006796	BP	p	phosphate-containing compound metabolic process	4	77	9.99997e-10	ALG5, ALK1, ALK2, ARV1, ATP14, ATP17, ATP18, ATP19, ATP8, BNA1, BNA2, BNA4, BNA5, BNA6, BNA7, CHO2, COX1, CTK3, DET1, DIA3, DUT1, ERI1, FBP1, FMP30, GAL1, GAL3, GPI15, GPI18, GPI19, GPI2, GUT2, INM1, INM2, INO1, IPK1, ISN1, LTP1, NPP1, NPP2, NPY1, NTE1, OLI1, PCD1, PGA1, PHO11, PHO12, PHO3, PHO5, POA1, POF1, PSY4, REF2, RTR2, SLI15, SNO1, SNO2, SNO3, SNZ1, SNZ2, SNZ3, TDA10, TES1, THI11, THI12, T…
All FEL and SEL	GO:0043412	BP	p	macromolecule modification	4	116	2.51088e-09	AHC2, ALG5, ALK1, ALK2, APC2, APC4, APC5, APC9, ARV1, ASR1, ATG10, ATG12, ATG16, ATG5, BMT6, CDC26, CSI1, CSN9, CST9, CTK3, CTM1, CWH41, DCN1, DEF1, DFG10, DIA2, EAF3, EAF6, EAF7, ECO1, ELA1, ELC1, ERI1, ETP1, FUN19, FYV10, GMC2, GNT1, GPI15, GPI18, GPI19, GPI2, GTT1, HIF1, HPA2, HPA3, HUB1, JHD1, KRE29, LGE1, LTP1, MAG1, MDM30, MGT1, MND2, MNL1, MRM1, NAT5, NOP10, NSE1, NSE3, NSE5, NTO1, OST4, O…
All FEL and SEL	GO:0006810	BP	p	transport	3	187	2.76161e-08	ADY2, AI2, AIM21, APQ12, AQY1, AQY2, ARR3, ART10, ARV1, ATG10, ATG12, ATG14, ATG16, ATG19, ATG23, ATG29, ATG31, ATG34, ATG5, ATO2, ATO3, ATP14, ATP17, ATP18, ATP19, ATP8, BSP1, CCH1, CCZ1, CHS7, CIK1, COG1, COG2, COG3, COG5, COG7, COS1, COS10, COS12, COS2, COS3, COS4, COS5, COS6, COS7, COS8, COS9, COX2, COX3, COY1, DAN1, DER1, DET1, DSL1, DYN1, DYN3, ECM7, EXO84, FET4, FIT1, FIT2, FIT3, GFD1, GMH…
All FEL and SEL	GO:0071702	BP	p	organic substance transport	4	122	6.33631e-08	ADY2, APQ12, ARV1, ATG10, ATG12, ATG14, ATG16, ATG19, ATG23, ATG29, ATG31, ATG34, ATG5, ATO2, ATO3, CCZ1, CHS7, COG1, COG2, COG3, COG5, COG7, COS1, COS10, COS12, COS2, COS3, COS4, COS5, COS6, COS7, COS8, COS9, DAN1, DER1, DET1, DSL1, EXO84, GFD1, HPR1, HSP10, KSH1, LOA1, LST4, MEH1, MFT1, MIM1, MIM2, MON1, MON2, MRL1, MST27, MST28, MVB12, NCE101, NCR1, NUP120, NUP133, NUP188, NUP60, NUP82, NUP85,…
All FEL and SEL	GO:0035556	BP	p	intracellular signal transduction	5	7	7.17524e-08	ALK1, ALK2, BIT61, ERI1, RGD2, RPI1, RSF1
All FEL and SEL	GO:0007165	BP	p	signal transduction	4	19	1.00427e-07	ADF1, ALK1, ALK2, BIT61, ERI1, GPG1, INM1, INM2, MFA1, MFA2, MNL1, OTU1, RGD2, RGS2, RPI1, RSF1, SLM4, YHI9, YHR182W
All FEL and SEL	GO:0055085	BP	p	transmembrane transport	4	47	1.52058e-07	ADY2, AI2, AQY1, AQY2, ARR3, ATO2, ATO3, ATP14, ATP17, ATP18, ATP19, ATP8, CCH1, COX2, COX3, FET4, HSP10, HSP30, KCH1, KHA1, MID1, MRH1, OLI1, PEX18, PEX2, PEX21, PEX8, PHO89, PRM6, SEC65, SRP14, SRP21, SRP54, SRP68, SRP72, SSU1, TIM11, TOM5, TOM6, YBR287W, YCR023C, YEA4, YKE4, YLL053C, YRO2, YVC1, ZRG17
All FEL and SEL	GO:0051234	BP	p	establishment of localization	2	198	2.58843e-07	ADY2, AI2, AIM21, APQ12, AQY1, AQY2, ARR3, ART10, ARV1, ATG10, ATG12, ATG14, ATG16, ATG19, ATG23, ATG29, ATG31, ATG34, ATG5, ATO2, ATO3, ATP14, ATP17, ATP18, ATP19, ATP8, BSP1, CCH1, CCZ1, CHS7, CIK1, COG1, COG2, COG3, COG5, COG7, COS1, COS10, COS12, COS2, COS3, COS4, COS5, COS6, COS7, COS8, COS9, COX2, COX3, COY1, CSM4, DAN1, DER1, DET1, DSL1, DYN1, DYN3, ECM7, EXO84, FET4, FIT1, FIT2, FIT3, GFD…
All FEL and SEL	GO:0019538	BP	p	protein metabolic process	4	215	6.62448e-07	AHC2, ALG5, ALK1, ALK2, APC2, APC4, APC5, APC9, ARV1, ASR1, ATG10, ATG12, ATG16, ATG19, ATG5, CDC26, CNE1, CSI1, CSN9, CST9, CTK3, CTM1, CUE4, CUZ1, CWH41, DCN1, DEF1, DER1, DFG10, DFG16, DIA2, DSK2, EAF3, EAF6, EAF7, ECO1, ELA1, ELC1, ENV11, ERI1, ETP1, FET4, FUN19, FYV10, GID8, GMC2, GNT1, GON7, GPI15, GPI18, GPI19, GPI2, GTF1, GTT1, HIF1, HPA2, HPA3, HSP32, HSP33, HUB1, IMG1, IMG2, JAC1, JHD1,…
All FEL and SEL	GO:0002181	BP	p	cytoplasmic translation	8	9	2.22523e-06	RPL38, RPL39, RPL40A, RPL40B, RPL41A, RPL41B, RPS29A, RPS29B, RPS31
All FEL and SEL	GO:0019220	BP	p	regulation of phosphate metabolic process	6	14	2.47698e-06	ATG17, GCR2, GIP1, LRE1, MAM1, MEH1, NTE1, OPY1, PIG2, PSY4, REG2, SIC1, SLI15, SPL2
All FEL and SEL	GO:0051174	BP	p	regulation of phosphorus metabolic process	5	14	2.47698e-06	ATG17, GCR2, GIP1, LRE1, MAM1, MEH1, NTE1, OPY1, PIG2, PSY4, REG2, SIC1, SLI15, SPL2
All FEL and SEL	GO:0009451	BP	p	RNA modification	7	12	5.87317e-06	BMT6, MRM1, NOP10, PET309, PPM2, SLZ1, SWM2, TRM12, TRM3, TRM732, TYW1, TYW3
All FEL and SEL	GO:0043436	BP	p	oxoacid metabolic process	4	49	7.06846e-06	ADH4, ADI1, ATG26, BDS1, BIO2, BIO4, BNA1, BNA2, BNA4, BNA5, BNA6, BNA7, CAT2, DCI1, ECI1, ECM31, FDC1, GDH1, GDH3, GTF1, HPA2, HPA3, HSP31, HSP32, HSP33, ICL1, ICL2, MDE1, MET28, MRI1, PAD1, PAN6, PDH1, PEX11, POX1, SNO1, SNO2, SNO3, SNO4, SPE1, SPE2, SPE3, SPE4, TES1, UTR4, YAT1, YAT2, YER010C, YLR126C
All FEL and SEL	GO:0006082	BP	p	organic acid metabolic process	3	50	1.05869e-05	ADH4, ADI1, ATG26, BDS1, BIO2, BIO4, BNA1, BNA2, BNA4, BNA5, BNA6, BNA7, CAT2, DCI1, ECI1, ECM31, FDC1, GDH1, GDH3, GTF1, HPA2, HPA3, HSP31, HSP32, HSP33, ICL1, ICL2, JLP1, MDE1, MET28, MRI1, PAD1, PAN6, PDH1, PEX11, POX1, SNO1, SNO2, SNO3, SNO4, SPE1, SPE2, SPE3, SPE4, TES1, UTR4, YAT1, YAT2, YER010C, YLR126C
All FEL and SEL	GO:0044281	BP	p	small molecule metabolic process	2	104	1.683e-05	ADH4, ADI1, ALG5, ATG26, ATP14, ATP17, ATP18, ATP19, ATP8, BDS1, BIO2, BIO4, BNA1, BNA2, BNA4, BNA5, BNA6, BNA7, CAT2, COQ9, COX1, DCI1, DFG10, DSF1, DUT1, ECI1, ECM31, FBP1, FDC1, FMP30, GAL1, GAL10, GAL3, GAL7, GDH1, GDH3, GTF1, GUT2, HPA2, HPA3, HSP31, HSP32, HSP33, ICL1, ICL2, INM1, INM2, INO1, IPK1, ISN1, JLP1, MDE1, MET28, MRI1, NPP1, NPP2, NPY1, OLI1, PAD1, PAN6, PCD1, PCK1, PDH1, PET18, P…
All FEL and SEL	GO:0036211	BP	p	protein modification process	5	102	2.67198e-05	AHC2, ALG5, ALK1, ALK2, APC2, APC4, APC5, APC9, ARV1, ASR1, ATG10, ATG12, ATG16, ATG5, CDC26, CSI1, CSN9, CST9, CTK3, CTM1, CWH41, DCN1, DEF1, DFG10, DIA2, EAF3, EAF6, EAF7, ECO1, ELA1, ELC1, ERI1, ETP1, FUN19, FYV10, GMC2, GNT1, GPI15, GPI18, GPI19, GPI2, GTT1, HIF1, HPA2, HPA3, HUB1, JHD1, KRE29, LGE1, LTP1, MDM30, MND2, MNL1, NAT5, NSE1, NSE3, NSE5, NTO1, OST4, OST5, OTU1, PCI8, PEX2, PGA1, PH…
All FEL and SEL	GO:0006464	BP	p	cellular protein modification process	6	102	2.67198e-05	AHC2, ALG5, ALK1, ALK2, APC2, APC4, APC5, APC9, ARV1, ASR1, ATG10, ATG12, ATG16, ATG5, CDC26, CSI1, CSN9, CST9, CTK3, CTM1, CWH41, DCN1, DEF1, DFG10, DIA2, EAF3, EAF6, EAF7, ECO1, ELA1, ELC1, ERI1, ETP1, FUN19, FYV10, GMC2, GNT1, GPI15, GPI18, GPI19, GPI2, GTT1, HIF1, HPA2, HPA3, HUB1, JHD1, KRE29, LGE1, LTP1, MDM30, MND2, MNL1, NAT5, NSE1, NSE3, NSE5, NTO1, OST4, OST5, OTU1, PCI8, PEX2, PGA1, PH…
All FEL and SEL	GO:0019752	BP	p	carboxylic acid metabolic process	5	48	2.74529e-05	ADH4, ADI1, ATG26, BIO2, BIO4, BNA1, BNA2, BNA4, BNA5, BNA6, BNA7, CAT2, DCI1, ECI1, ECM31, FDC1, GDH1, GDH3, GTF1, HPA2, HPA3, HSP31, HSP32, HSP33, ICL1, ICL2, MDE1, MET28, MRI1, PAD1, PAN6, PDH1, PEX11, POX1, SNO1, SNO2, SNO3, SNO4, SPE1, SPE2, SPE3, SPE4, TES1, UTR4, YAT1, YAT2, YER010C, YLR126C
All FEL and SEL	GO:0006520	BP	p	cellular amino acid metabolic process	6	23	2.74529e-05	ADH4, ADI1, BNA1, BNA2, BNA4, BNA5, BNA6, BNA7, GDH1, GDH3, GTF1, HPA2, HPA3, MDE1, MET28, MRI1, PAN6, SNO1, SNO2, SNO3, SPE1, UTR4, YLR126C
All FEL and SEL	GO:0006811	BP	p	ion transport	4	43	2.74529e-05	ADY2, AI2, AQY1, AQY2, ARR3, ATO2, ATO3, ATP14, ATP17, ATP18, ATP19, ATP8, CCH1, COX2, COX3, ECM7, FET4, FIT1, FIT2, FIT3, HSP30, KCH1, KHA1, LST4, MID1, MRH1, MVB12, OLI1, PHO89, PRM6, SAM37, SNF8, SRN2, SSU1, STP22, TIM11, VPS36, YEA4, YKE4, YLL053C, YRO2, YVC1, ZRG17
All FEL and SEL	GO:0000154	BP	p	rRNA modification	10	3	4.20727e-05	BMT6, MRM1, NOP10
All FEL and SEL	GO:0006820	BP	p	anion transport	5	14	4.57705e-05	ADY2, ARR3, ATO2, ATO3, LST4, MVB12, PHO89, SAM37, SNF8, SRN2, SSU1, STP22, VPS36, YEA4
All FEL and SEL	GO:0008652	BP	p	cellular amino acid biosynthetic process	7	7	5.55193e-05	ADI1, GDH1, GDH3, MDE1, MET28, MRI1, UTR4
All FEL and SEL	GO:0042221	BP	p	response to chemical	2	47	6.15751e-05	AGA1, ARR3, ASR1, ATG19, CIN5, CNE1, CUE4, CUP1_1, CUP1_2, CUZ1, DAL82, DDR2, DER1, DSK2, ECM13, ETP1, FIG2, GAL1, GAL3, HAP4, HSP10, HSP30, HSP31, LOT6, MEH1, MNL1, NMA111, OTU1, PLP1, PNT1, POF1, RDR1, RDS3, RGT1, SAY1, SNF8, SRB8, STF2, SWI1, VPS36, XBP1, YBP1, YBP2, YJR115W, YNL190W, YNR064C, ZRG17
All FEL and SEL	GO:0051179	BP	p	localization	1	242	6.89277e-05	ADY2, ADY3, AFI1, AFR1, AI2, AIM21, AIM44, AME1, APQ12, AQY1, AQY2, ARR3, ART10, ARV1, ATG10, ATG12, ATG14, ATG16, ATG17, ATG19, ATG23, ATG29, ATG31, ATG34, ATG5, ATO2, ATO3, ATP14, ATP17, ATP18, ATP19, ATP8, BBP1, BSP1, BUD4, CCH1, CCZ1, CDC13, CHL4, CHS7, CIK1, COG1, COG2, COG3, COG5, COG7, COS1, COS10, COS12, COS2, COS3, COS4, COS5, COS6, COS7, COS8, COS9, COX2, COX3, COY1, CSM1, CSM4, CTF19, …
All FEL and SEL	GO:0042325	BP	p	regulation of phosphorylation	7	8	8.39849e-05	ATG17, GCR2, LRE1, MAM1, MEH1, SIC1, SLI15, SPL2
All FEL and SEL	GO:0006950	BP	p	response to stress	2	104	9.31409e-05	ABF1, ALK1, ALK2, ATG19, ATG5, CIN5, CNE1, CSM2, CST9, CTK3, CUE4, DDR2, DEF1, DER1, DSK2, EAF3, EAF5, EAF6, EAF7, ECM11, ECO1, EDC1, EDC2, ELC1, FRT1, FRT2, FYV6, HAL1, HED1, HMX1, HNT3, HOF1, HPR1, HSP10, HSP26, HSP30, HSP31, HTL1, HUG1, IES2, IES4, KRE29, LIF1, LOT6, LRS4, MAG1, MCD1, MEC3, MGT1, MHF1, MHF2, MMS1, MMS22, MMS4, MNL1, MRC1, NEJ1, NMA111, NPP1, NSE1, NSE3, NSE5, NUP120, NUP133, N…
All FEL and SEL	GO:0050896	BP	p	response to stimulus	1	139	0.000101107	ABF1, AGA1, ALK1, ALK2, ARR3, ASR1, ATG19, ATG5, CIN5, CNE1, CSM2, CST9, CTK3, CUE4, CUP1_1, CUP1_2, CUZ1, DAL82, DDR2, DEF1, DER1, DFG16, DSK2, EAF3, EAF5, EAF6, EAF7, ECM11, ECM13, ECO1, EDC1, EDC2, ELC1, ETP1, FIG2, FRT1, FRT2, FYV6, GAL1, GAL3, HAL1, HAP4, HED1, HMX1, HNT3, HOF1, HPR1, HSP10, HSP26, HSP30, HSP31, HSP32, HSP33, HTL1, HUG1, IES2, IES4, KRE29, LIF1, LOT6, LRS4, MAD1, MAG1, MCD1,…
All FEL and SEL	GO:0015711	BP	p	organic anion transport	6	11	0.000103217	ADY2, ATO2, ATO3, LST4, MVB12, SAM37, SNF8, SRN2, STP22, VPS36, YEA4
All FEL and SEL	GO:0055114	BP	p	oxidation-reduction process	2	53	0.000124763	AAD10, AAD14, AAD15, AAD3, AAD4, ADH4, ADI1, AI1, AI2, AI3, AI4, AIM17, BI2, BI3, BNA1, BNA2, BNA4, CBP1, COB, COX1, COX2, COX3, DCI1, DFG10, DSF1, ECI1, FMP46, GDB1, GDH1, GDH3, GPH1, GUT2, HMX1, IGD1, ISF1, JAC1, JHD1, JLP1, LOT6, MBR1, MIX14, PET20, PEX11, POX1, RGI1, RGI2, RSF1, SLS1, TES1, YGL159W, YJR149W, YPL088W, YPR097W
All FEL and SEL	GO:0071705	BP	p	nitrogen compound transport	4	119	0.00015457	ADY2, APQ12, ARV1, ATG10, ATG12, ATG14, ATG16, ATG19, ATG23, ATG29, ATG31, ATG34, ATG5, ATO2, ATO3, CCZ1, CHS7, COG1, COG2, COG3, COG5, COG7, COS1, COS10, COS12, COS2, COS3, COS4, COS5, COS6, COS7, COS8, COS9, DER1, DSL1, EXO84, GFD1, HPR1, HSP10, KSH1, LOA1, LST4, MEH1, MFT1, MIM1, MIM2, MON1, MON2, MRL1, MST27, MST28, MVB12, NCE101, NUP120, NUP133, NUP188, NUP60, NUP82, NUP85, PBI2, PEX17, PEX1…
All FEL and SEL	GO:0055086	BP	p	nucleobase-containing small molecule metabolic process	5	26	0.00015734	ATP14, ATP17, ATP18, ATP19, ATP8, BNA1, BNA2, BNA4, BNA5, BNA6, BNA7, COX1, DUT1, GUT2, ISN1, NPP1, NPP2, NPY1, OLI1, PCD1, PLP1, POF1, SPE2, TES1, TIM11, YKL162C
All FEL and SEL	GO:0009987	BP	p	cellular process	1	983	0.000208371	AAD10, AAD14, AAD15, AAD3, AAD4, AAR2, ABF1, ABM1, ADF1, ADH4, ADI1, ADY2, ADY3, ADY4, AEP2, AEP3, AFI1, AFR1, AHC2, AI1, AI2, AI3, AI4, AIM17, AIM20, AIM21, AIM23, AIM44, ALF1, ALG5, ALK1, ALK2, AME1, APC2, APC4, APC5, APC9, APQ12, AQY1, AQY2, ARV1, ASF2, ASG7, ASK1, ASR1, ATC1, ATG10, ATG12, ATG14, ATG16, ATG17, ATG19, ATG23, ATG26, ATG29, ATG31, ATG32, ATG34, ATG36, ATG38, ATG5, ATP14, ATP17, …
All FEL and SEL	GO:1901607	BP	p	alpha-amino acid biosynthetic process	8	7	0.000217821	ADI1, GDH1, GDH3, MDE1, MET28, MRI1, UTR4
All FEL and SEL	GO:0016053	BP	p	organic acid biosynthetic process	4	20	0.000231912	ADI1, BIO2, BIO4, BNA4, ECM31, GDH1, GDH3, HSP31, HSP32, HSP33, MDE1, MET28, MRI1, PAN6, SNO4, SPE1, SPE2, SPE3, SPE4, UTR4
All FEL and SEL	GO:0046394	BP	p	carboxylic acid biosynthetic process	6	20	0.000231912	ADI1, BIO2, BIO4, BNA4, ECM31, GDH1, GDH3, HSP31, HSP32, HSP33, MDE1, MET28, MRI1, PAN6, SNO4, SPE1, SPE2, SPE3, SPE4, UTR4
All FEL and SEL	GO:0019725	BP	p	cellular homeostasis	4	19	0.000322216	AQY1, AQY2, ATC1, COS3, CSG2, HMX1, LOA1, MEH1, MID1, RAV2, RFU1, RRG1, VMA22, VPS51, YKE4, YLL053C, YLR126C, YUH1, YVC1
All FEL and SEL	GO:0071900	BP	p	regulation of protein serine/threonine kinase activity	10	1	0.000347157	SIC1
All FEL and SEL	GO:0042273	BP	p	ribosomal large subunit biogenesis	4	0	0.000347157
All FEL and SEL	GO:0010562	BP	p	positive regulation of phosphorus metabolic process	6	3	0.000399741	ATG17, MEH1, SLI15
All FEL and SEL	GO:0045937	BP	p	positive regulation of phosphate metabolic process	7	3	0.000399741	ATG17, MEH1, SLI15
All FEL and SEL	GO:0001932	BP	p	regulation of protein phosphorylation	8	7	0.000416862	ATG17, LRE1, MAM1, MEH1, SIC1, SLI15, SPL2
All FEL and SEL	GO:0015849	BP	p	organic acid transport	5	4	0.000500227	ADY2, ATO2, ATO3, LST4
All FEL and SEL	GO:0019693	BP	p	ribose phosphate metabolic process	5	11	0.000516365	ATP14, ATP17, ATP18, ATP19, ATP8, COX1, OLI1, PCD1, TES1, TIM11, YKL162C
All FEL and SEL	GO:0000469	BP	p	cleavage involved in rRNA processing	8	3	0.000551608	BUD21, LRP1, NOP10
All FEL and SEL	GO:0070887	BP	p	cellular response to chemical stimulus	3	22	0.000602633	CUZ1, DAL82, DDR2, ECM13, GAL1, GAL3, HAP4, HSP30, HSP31, LOT6, MEH1, RGT1, SNF8, SRB8, STF2, SWI1, VPS36, XBP1, YBP1, YBP2, YJR115W, YNL190W
All FEL and SEL	GO:0046942	BP	p	carboxylic acid transport	7	4	0.000699586	ADY2, ATO2, ATO3, LST4
All FEL and SEL	GO:0018105	BP	p	peptidyl-serine phosphorylation	9	0	0.000773761
All FEL and SEL	GO:0008610	BP	p	lipid biosynthetic process	4	16	0.000834292	ALG5, ARV1, ATG26, CHO2, CSG2, DFG10, ERI1, GPI15, GPI18, GPI19, GPI2, INO1, NSG1, NSG2, PGA1, YIL102C_A
All FEL and SEL	GO:0000462	BP	p	maturation of SSU-rRNA from tricistronic rRNA transcript (SSU-rRNA, 5.8S rRNA, LSU-rRNA)	11	2	0.000835157	BUD21, SLX9
All FEL and SEL	GO:0006873	BP	p	cellular ion homeostasis	6	12	0.000940972	ATC1, COS3, CSG2, HMX1, MEH1, MID1, RAV2, RRG1, VMA22, YKE4, YLR126C, YVC1
All FEL and SEL	GO:0043549	BP	p	regulation of kinase activity	8	6	0.000987846	ATG17, LRE1, MAM1, SIC1, SLI15, SPL2
All FEL and SEL	GO:0043618	BP	p	regulation of transcription from RNA polymerase II promoter in response to stress	11	1	0.00107305	SWI1
All FEL and SEL	GO:0043620	BP	p	regulation of DNA-templated transcription in response to stress	10	1	0.00107305	SWI1
All FEL and SEL	GO:0000479	BP	p	endonucleolytic cleavage of tricistronic rRNA transcript (SSU-rRNA, 5.8S rRNA, LSU-rRNA)	10	1	0.00109445	BUD21
All FEL and SEL	GO:0000478	BP	p	endonucleolytic cleavage involved in rRNA processing	9	1	0.00109445	BUD21
All FEL and SEL	GO:0033554	BP	p	cellular response to stress	3	100	0.00110682	ABF1, ALK1, ALK2, ATG19, ATG5, CNE1, CSM2, CST9, CTK3, CUE4, DDR2, DEF1, DER1, DSK2, EAF3, EAF5, EAF6, EAF7, ECM11, ECO1, EDC1, EDC2, ELC1, FRT1, FRT2, FYV6, HED1, HNT3, HOF1, HPR1, HSP26, HSP30, HSP31, HTL1, HUG1, IES2, IES4, KRE29, LIF1, LOT6, LRS4, MAG1, MCD1, MEC3, MGT1, MHF1, MHF2, MMS1, MMS22, MMS4, MNL1, MRC1, NEJ1, NMA111, NPP1, NSE1, NSE3, NSE5, NUP120, NUP133, NUP188, NUP60, OTU1, PCD1,…
All FEL and SEL	GO:0051716	BP	p	cellular response to stimulus	2	119	0.0011909	ABF1, ALK1, ALK2, ATG19, ATG5, CNE1, CSM2, CST9, CTK3, CUE4, CUZ1, DAL82, DDR2, DEF1, DER1, DFG16, DSK2, EAF3, EAF5, EAF6, EAF7, ECM11, ECM13, ECO1, EDC1, EDC2, ELC1, FRT1, FRT2, FYV6, GAL1, GAL3, HAP4, HED1, HNT3, HOF1, HPR1, HSP26, HSP30, HSP31, HSP32, HSP33, HTL1, HUG1, IES2, IES4, KRE29, LIF1, LOT6, LRS4, MAD1, MAG1, MCD1, MEC3, MEH1, MGT1, MHF1, MHF2, MMS1, MMS22, MMS4, MNL1, MRC1, NEJ1, NMA…
All FEL and SEL	GO:0034220	BP	p	ion transmembrane transport	5	29	0.001205	ADY2, AI2, AQY1, AQY2, ATO2, ATO3, ATP14, ATP17, ATP18, ATP19, ATP8, CCH1, COX2, COX3, FET4, HSP30, KCH1, KHA1, MID1, MRH1, OLI1, PHO89, PRM6, TIM11, YEA4, YLL053C, YRO2, YVC1, ZRG17
All FEL and SEL	GO:0009117	BP	p	nucleotide metabolic process	7	22	0.00130724	ATP14, ATP17, ATP18, ATP19, ATP8, BNA1, BNA2, BNA4, BNA5, BNA6, BNA7, COX1, DUT1, GUT2, ISN1, NPY1, OLI1, PCD1, POF1, TES1, TIM11, YKL162C
All FEL and SEL	GO:1901135	BP	p	carbohydrate derivative metabolic process	3	37	0.00138034	ALG5, ARV1, ATP14, ATP17, ATP18, ATP19, ATP8, CHS7, COX1, CSG2, DFG10, DUT1, ERI1, FBP1, GON7, GPI15, GPI18, GPI19, GPI2, GUT2, ISN1, MNL1, OLI1, PCD1, PGA1, PLP1, PPM2, SPE2, TES1, TIM11, TRM12, TYW1, TYW3, YEA4, YIL102C_A, YJL132W, YKL162C
All FEL and SEL	GO:0006865	BP	p	amino acid transport	8	1	0.00159001	LST4
All FEL and SEL	GO:0044271	BP	p	cellular nitrogen compound biosynthetic process	4	158	0.00227773	AI1, AI2, ATP14, ATP17, ATP18, ATP19, ATP8, BIO2, BIO4, BNA1, BNA2, BNA4, BNA5, BNA6, BNA7, CDC13, CSM2, DUT1, EAF3, ECM31, EST3, FAP1, GAT3, GAT4, GTF1, HPC2, HPR1, HTL1, IMG1, IMG2, INH1, ISN1, LDB7, MAL13, MAL33, MFT1, MRP10, MRP13, MRP21, MRP49, MRPL15, MRPL31, MRPL44, MRPL50, MRPL8, MRPS17, MTF1, MTF2, NOP10, NUT1, OLI1, PAN6, PLP1, POF1, POL32, POL4, PSY3, QRI5, RAD10, RCO1, RDR1, REF2, RFA…
All FEL and SEL	GO:0006812	BP	p	cation transport	5	24	0.00236812	ADY2, AI2, ATO2, ATO3, ATP14, ATP17, ATP18, ATP19, ATP8, CCH1, COX2, COX3, ECM7, FET4, KCH1, KHA1, MID1, OLI1, PHO89, PRM6, TIM11, YKE4, YVC1, ZRG17
All FEL and SEL	GO:0006090	BP	p	pyruvate metabolic process	7	0	0.00250702
All FEL and SEL	GO:0046390	BP	p	ribose phosphate biosynthetic process	6	7	0.00274006	ATP14, ATP17, ATP18, ATP19, ATP8, OLI1, TIM11
All FEL and SEL	GO:0006753	BP	p	nucleoside phosphate metabolic process	6	24	0.00295673	ATP14, ATP17, ATP18, ATP19, ATP8, BNA1, BNA2, BNA4, BNA5, BNA6, BNA7, COX1, DUT1, GUT2, ISN1, NPP1, NPP2, NPY1, OLI1, PCD1, POF1, TES1, TIM11, YKL162C
All FEL and SEL	GO:0098656	BP	p	anion transmembrane transport	6	5	0.00312902	ADY2, ATO2, ATO3, PHO89, YEA4
All FEL and SEL	GO:0046916	BP	p	cellular transition metal ion homeostasis	9	3	0.00312919	HMX1, YKE4, YLR126C
All FEL and SEL	GO:0045859	BP	p	regulation of protein kinase activity	9	6	0.00351864	ATG17, LRE1, MAM1, SIC1, SLI15, SPL2
All FEL and SEL	GO:0006897	BP	p	endocytosis	5	9	0.00383688	ART10, ARV1, BSP1, COS10, COS7, LDB17, MON2, PEP7, RIM8
All FEL and SEL	GO:0097435	BP	p	supramolecular fiber organization	3	3	0.00448886	BIL1, SPC98, TWF1
All FEL and SEL	GO:0030036	BP	p	actin cytoskeleton organization	5	3	0.00448886	BIT61, CAP2, SHE4
All FEL and SEL	GO:0044283	BP	p	small molecule biosynthetic process	3	47	0.00467236	ADH4, ADI1, BIO2, BIO4, BNA4, COQ9, DFG10, DUT1, ECM31, FBP1, GDH1, GDH3, HSP31, HSP32, HSP33, INM1, INM2, INO1, IPK1, ISN1, MDE1, MET28, MRI1, PAN6, PCK1, PLP1, SNO1, SNO2, SNO3, SNO4, SNZ1, SNZ2, SNZ3, SPE1, SPE2, SPE3, SPE4, THI11, THI12, THI13, THI21, THI4, THI5, THI6, UTR4, YGR017W, YIG1
All FEL and SEL	GO:0018209	BP	p	peptidyl-serine modification	8	1	0.00492714	YIR042C
All FEL and SEL	GO:0030003	BP	p	cellular cation homeostasis	7	12	0.00492714	ATC1, COS3, CSG2, HMX1, MEH1, MID1, RAV2, RRG1, VMA22, YKE4, YLR126C, YVC1
All FEL and SEL	GO:1990542	BP	p	mitochondrial transmembrane transport	5	2	0.00508458	HSP10, TOM6
All FEL and SEL	GO:0098657	BP	p	import into cell	4	10	0.00531681	ART10, ARV1, BSP1, COS10, COS7, LDB17, MID1, MON2, PEP7, RIM8
All FEL and SEL	GO:0065008	BP	p	regulation of biological quality	2	82	0.00533822	AIM21, APQ12, AQY1, AQY2, ARV1, ATC1, ATG17, ATP25, CAP1, CAP2, CBT1, CCH1, CDC13, CGI121, COS3, CSG2, CTK3, DEF1, EST3, FET4, FIG2, FIT1, FIT2, FIT3, FUN14, GAL3, GIC1, GIC2, GON7, HBT1, HMX1, IES3, IES4, IES5, KHA1, LDH1, LGE1, LOA1, LOT6, LSO1, LSO2, MDM1, MEC3, MEH1, MID1, MRC1, NOP10, PBP2, PCC1, PET127, PEX11, PEX19, PHO5, PIH1, PML1, PML39, POX1, RAV2, RFA3, RFU1, RIF1, RRG1, SBA1, SNG1, S…
All FEL and SEL	GO:0006418	BP	p	tRNA aminoacylation for protein translation	10	0	0.00541118
All FEL and SEL	GO:0003333	BP	p	amino acid transmembrane transport	9	0	0.00555734
All FEL and SEL	GO:0009112	BP	p	nucleobase metabolic process	6	0	0.00555734
All FEL and SEL	GO:0030490	BP	p	maturation of SSU-rRNA	10	5	0.0059955	BUD21, GEP3, LSM7, RPS31, SLX9
All FEL and SEL	GO:1902531	BP	p	regulation of intracellular signal transduction	6	5	0.00603578	BFA1, LST4, LST7, MEH1, VAM6
All FEL and SEL	GO:0031325	BP	p	positive regulation of cellular metabolic process	5	82	0.0062813	ABF1, ATG17, ATG23, ATP22, CBS1, CGI121, CSE2, CTK3, DAL82, DCN1, EDC1, EDC2, EDC3, ELC1, FUN19, GAL1, GAL3, GCR2, GON7, HAL1, HAP4, HMLALPHA1, HPR1, IME1, JHD1, MAD2, MATALPHA1, MED11, MED2, MEH1, MER1, MND2, NDD1, NUP120, NUP133, NUP85, PAU8, PCC1, PDP3, PET111, PET122, PET309, PET494, PET54, PEX22, PFD1, PGD1, PLP1, POG1, RAD9, RCO1, RFX1, RGT1, RPI1, RPN13, RRN10, RRN5, RUP1, SAW1, SBA1, SIR4…
All FEL and SEL	GO:0055082	BP	p	cellular chemical homeostasis	5	17	0.00658892	AQY1, AQY2, ATC1, COS3, CSG2, HMX1, LOA1, MEH1, MID1, RAV2, RRG1, VMA22, VPS51, YKE4, YLL053C, YLR126C, YVC1
All FEL and SEL	GO:0009259	BP	p	ribonucleotide metabolic process	8	11	0.0067199	ATP14, ATP17, ATP18, ATP19, ATP8, COX1, OLI1, PCD1, TES1, TIM11, YKL162C
All FEL and SEL	GO:0009260	BP	p	ribonucleotide biosynthetic process	9	7	0.00691662	ATP14, ATP17, ATP18, ATP19, ATP8, OLI1, TIM11
All FEL and SEL	GO:0034599	BP	p	cellular response to oxidative stress	4	7	0.00691662	DDR2, HSP30, HSP31, LOT6, XBP1, YBP1, YBP2
All FEL and SEL	GO:0009968	BP	p	negative regulation of signal transduction	6	1	0.00695971	PLP1
All FEL and SEL	GO:0023057	BP	p	negative regulation of signaling	4	1	0.00695971	PLP1
All FEL and SEL	GO:0007015	BP	p	actin filament organization	4	2	0.00695971	BIL1, TWF1
All FEL and SEL	GO:0010648	BP	p	negative regulation of cell communication	5	1	0.00709604	PLP1
All FEL and SEL	GO:1902532	BP	p	negative regulation of intracellular signal transduction	7	0	0.00805592
All FEL and SEL	GO:0048583	BP	p	regulation of response to stimulus	3	19	0.0089437	BFA1, BIR1, CSI1, CSN9, FAR3, FAR7, LST4, LST7, MEH1, OTU1, PLP1, POG1, PSY4, RRI2, SLX4, SUT1, SUT2, VAM6, YJR084W
All FEL and SEL	GO:0006875	BP	p	cellular metal ion homeostasis	8	7	0.00894991	COS3, CSG2, HMX1, MID1, YKE4, YLR126C, YVC1
All FEL and SEL	GO:0007163	BP	p	establishment or maintenance of cell polarity	2	8	0.0090369	AFI1, ATC1, BIT61, BUD4, BUD8, BUD9, GIC1, GIC2
All FEL and SEL	GO:0006979	BP	p	response to oxidative stress	3	9	0.00909404	DDR2, HMX1, HSP30, HSP31, LOT6, XBP1, YBP1, YBP2, YFL067W
All FEL and SEL	GO:0048193	BP	p	Golgi vesicle transport	5	21	0.00955565	CHS7, COG1, COG2, COG3, COG5, COG7, COY1, DSL1, EXO84, MON2, PEP7, SEC28, SEC39, SEC5, SEC8, SYN8, TCA17, TIP20, TRS65, TRS85, YOL107W
All FEL and SEL	GO:0000447	BP	p	endonucleolytic cleavage in ITS1 to separate SSU-rRNA from 5.8S rRNA and LSU-rRNA from tricistronic rRNA transcript (SSU-rRNA, 5.8S rRNA, LSU-rRNA)	11	1	0.00977753	BUD21
All FEL and SEL	GO:0000470	BP	p	maturation of LSU-rRNA	10	1	0.00977753	SNF6
All FEL and SEL	GO:0044255	BP	p	cellular lipid metabolic process	4	36	0.00977753	ALG5, ARV1, ATG26, CAT2, CHO2, CSG2, DCI1, DFG10, ECI1, ERI1, FMP30, GPI15, GPI18, GPI19, GPI2, ICL2, INM1, INM2, INO1, LPX1, MPO1, NCR1, NMA111, NTE1, PDH1, PEX11, PGA1, POX1, SAY1, TES1, TSC3, YAT1, YAT2, YIL102C_A, YJL132W, YPR147C
All FEL and SEL	GO:0065007	BP	p	biological regulation	1	369	0.00977753	ABF1, ADF1, AEP1, AEP2, AIM21, ALK1, ALK2, APC2, APC4, APQ12, AQY1, AQY2, ARV1, ASF2, ASK1, ATC1, ATG12, ATG17, ATG23, ATG5, ATP22, ATP25, BCK2, BFA1, BIR1, BIT61, BLI1, BLS1, CAP1, CAP2, CBP1, CBS1, CBT1, CCH1, CCZ1, CDC13, CDC26, CGI121, CHL4, CIK1, CIN1, CIN2, CIN5, CNL1, CNN1, COS3, COX14, CRT10, CSE2, CSG2, CSI1, CSM4, CSN9, CTF19, CTF3, CTK3, DAD1, DAD2, DAD3, DAD4, DAL82, DAM1, DAT1, DCN1,…
All FEL and SEL	GO:0019637	BP	p	organophosphate metabolic process	4	55	0.00977753	ALG5, ARV1, ATP14, ATP17, ATP18, ATP19, ATP8, BNA1, BNA2, BNA4, BNA5, BNA6, BNA7, CHO2, COX1, DUT1, ERI1, FBP1, FMP30, GPI15, GPI18, GPI19, GPI2, GUT2, INM1, INM2, INO1, IPK1, ISN1, NPP1, NPP2, NPY1, NTE1, OLI1, PCD1, PGA1, POF1, SNO1, SNO2, SNO3, SNZ1, SNZ2, SNZ3, TES1, THI11, THI12, THI13, THI21, THI5, THI6, TIM11, YGR017W, YIL102C_A, YJL132W, YKL162C
All FEL and SEL	GO:0060627	BP	p	regulation of vesicle-mediated transport	5	2	0.00977753	VAM6, VPS38
All FEL and SEL	GO:0000943	CC	e	retrotransposon nucleocapsid	5	91	2.29572e-56	YAR009C, YAR010C, YBL005W_A, YBL005W_B, YBL100W_A, YBL100W_B, YBR012W_A, YBR012W_B, YCL019W, YCL020W, YDR034C_C, YDR034C_D, YDR098C_A, YDR098C_B, YDR170W_A, YDR210C_C, YDR210C_D, YDR210W_A, YDR210W_B, YDR261C_C, YDR261C_D, YDR261W_A, YDR261W_B, YDR316W_A, YDR316W_B, YDR365W_A, YDR365W_B, YER137C_A, YER138C, YER159C_A, YER160C, YFL002W_A, YFL002W_B, YGR027W_A, YGR027W_B, YGR038C_A, YGR038C_B, YGR1…
All FEL and SEL	GO:0000777	CC	e	condensed chromosome kinetochore	6	45	1.17202e-15	AME1, ASK1, BIR1, CBF2, CHL4, CNN1, CSM1, CTF13, CTF19, CTF3, DAD1, DAD2, DAD3, DAD4, DAM1, DSN1, DUO1, FIN1, HSK3, IML3, KAR9, KRE28, MAD1, MAD2, MAM1, MCM16, MCM21, MCM22, MTW1, NDC80, NKP1, NKP2, NNF1, NSL1, NUF2, OKP1, SGO1, SLI15, SPC105, SPC19, SPC24, SPC25, SPC34, WIP1, YBP2
All FEL and SEL	GO:0000776	CC	e	kinetochore	5	45	2.08364e-13	AME1, ASK1, BIR1, CBF2, CHL4, CNN1, CSM1, CTF13, CTF19, CTF3, DAD1, DAD2, DAD3, DAD4, DAM1, DSN1, DUO1, FIN1, HSK3, IML3, KAR9, KRE28, MAD1, MAD2, MAM1, MCM16, MCM21, MCM22, MTW1, NDC80, NKP1, NKP2, NNF1, NSL1, NUF2, OKP1, SGO1, SLI15, SPC105, SPC19, SPC24, SPC25, SPC34, WIP1, YBP2
All FEL and SEL	GO:0005618	CC	e	cell wall	3	64	9.3754e-11	AGA1, AGA2, ANS1, CWP2, DAN1, DAN4, DIA3, DSE2, EGT2, EXG1, EXG2, FIG2, FIT1, FIT2, FIT3, FLO11, HPF1, OSW1, PAU1, PAU10, PAU11, PAU12, PAU13, PAU14, PAU15, PAU16, PAU17, PAU18, PAU19, PAU2, PAU20, PAU21, PAU22, PAU23, PAU24, PAU3, PAU4, PAU5, PAU6, PAU7, PAU8, PAU9, PHO11, PHO12, PHO3, PHO5, SAG1, SED1, SPI1, SPO19, SPR1, SPR2, SRL1, SVS1, TIP1, TIR1, TIR2, TIR3, TIR4, TOS6, YBR056W, YLR042C, YN…
All FEL and SEL	GO:0030312	CC	e	external encapsulating structure	2	64	9.3754e-11	AGA1, AGA2, ANS1, CWP2, DAN1, DAN4, DIA3, DSE2, EGT2, EXG1, EXG2, FIG2, FIT1, FIT2, FIT3, FLO11, HPF1, OSW1, PAU1, PAU10, PAU11, PAU12, PAU13, PAU14, PAU15, PAU16, PAU17, PAU18, PAU19, PAU2, PAU20, PAU21, PAU22, PAU23, PAU24, PAU3, PAU4, PAU5, PAU6, PAU7, PAU8, PAU9, PHO11, PHO12, PHO3, PHO5, SAG1, SED1, SPI1, SPO19, SPR1, SPR2, SRL1, SVS1, TIP1, TIR1, TIR2, TIR3, TIR4, TOS6, YBR056W, YLR042C, YN…
All FEL and SEL	GO:0000775	CC	e	chromosome, centromeric region	6	46	1.17436e-10	AME1, ASK1, CBF2, CHL4, CNN1, CSM1, CTF13, CTF19, CTF3, DAD1, DAD2, DAD3, DAD4, DAM1, DSL1, DSN1, DUO1, HSK3, IML3, KRE28, LRS4, MCD1, MCM16, MCM21, MCM22, MTW1, NDC80, NKP1, NKP2, NNF1, NSL1, NUF2, OKP1, REC8, SGO1, SIR1, SLD7, SLI15, SPC105, SPC19, SPC24, SPC25, SPC34, SPO13, WIP1, ZIP1
All FEL and SEL	GO:0009277	CC	e	fungal-type cell wall	4	61	3.23294e-10	AGA1, AGA2, CWP2, DAN1, DAN4, DIA3, DSE2, EGT2, EXG1, EXG2, FIG2, FIT1, FIT2, FIT3, HPF1, PAU1, PAU10, PAU11, PAU12, PAU13, PAU14, PAU15, PAU16, PAU17, PAU18, PAU19, PAU2, PAU20, PAU21, PAU22, PAU23, PAU24, PAU3, PAU4, PAU5, PAU6, PAU7, PAU8, PAU9, PHO11, PHO12, PHO3, PHO5, SAG1, SED1, SPI1, SPO19, SPR1, SPR2, SRL1, SVS1, TIP1, TIR1, TIR2, TIR3, TIR4, TOS6, YBR056W, YLR042C, YNL190W, ZPS1
All FEL and SEL	GO:0044428	CC	e	nuclear part	4	359	6.49441e-09	AAR2, ABF1, AHC2, AME1, APC2, APC4, APC5, APC9, APQ12, ASF2, ASK1, BIR1, BRR1, BUD21, CBF2, CDC13, CDC26, CHL4, COS10, COS8, CRT10, CSE2, CSI1, CSM1, CSM4, CSN9, CST9, CTF13, CTF19, CTF3, CTK3, CUS1, CUS2, CWC15, CWC21, CWC25, DAD1, DAD2, DAD3, DAD4, DAM1, DSN1, DUO1, EAF3, EAF5, EAF6, EAF7, ECM11, ECM2, ECO1, EDC2, ELA1, ELC1, ESC1, EST3, FIN1, FUN19, GCR2, GFD1, GMC2, GPI19, GTT3, HAP4, HED1, H…
All FEL and SEL	GO:0098687	CC	e	chromosomal region	5	77	7.07451e-09	AME1, ASF2, ASK1, CBF2, CDC13, CGI121, CHL4, CNN1, CSM1, CSM4, CTF13, CTF19, CTF3, DAD1, DAD2, DAD3, DAD4, DAM1, DEF1, DIA2, DSL1, DSN1, DUO1, ESC1, EST3, FYV6, GON7, HIF1, HPR1, HSK3, IES3, IML3, KRE28, LRS4, MCD1, MCM16, MCM21, MCM22, MEC3, MFT1, MPS3, MRC1, MTW1, NDC80, NDJ1, NKP1, NKP2, NNF1, NSL1, NUF2, NUP120, NUP133, OKP1, ORC3, PCC1, REC8, RFA3, RIF1, SAS4, SDC1, SGO1, SIR1, SIR4, SLD7, S…
All FEL and SEL	GO:0005694	CC	e	chromosome	5	69	6.71831e-08	AME1, ASK1, CBF2, CDC13, CGI121, CHL4, CNN1, CSM1, CST9, CTF13, CTF19, CTF3, DAD1, DAD2, DAD3, DAD4, DAM1, DEF1, DSN1, DUO1, EST3, FYV6, GON7, HED1, HOP1, HOP2, HSK3, IML3, KRE28, LRS4, MCD1, MCM16, MCM21, MCM22, MEI4, MRC1, MTW1, NDC80, NDJ1, NKP1, NKP2, NNF1, NSE5, NSL1, NUF2, OKP1, PCC1, REC102, REC104, REC107, REC114, REC8, RFA3, RIF1, SAE3, SGO1, SIR1, SLI15, SPC105, SPC19, SPC24, SPC25, SPC…
All FEL and SEL	GO:0000940	CC	e	condensed chromosome outer kinetochore	5	12	4.91663e-07	ASK1, CHL4, DAD1, DAD2, DAD3, DAD4, DAM1, DUO1, HSK3, IML3, SPC19, SPC34
All FEL and SEL	GO:0000942	CC	e	condensed nuclear chromosome outer kinetochore	6	12	4.91663e-07	ASK1, CHL4, DAD1, DAD2, DAD3, DAD4, DAM1, DUO1, HSK3, IML3, SPC19, SPC34
All FEL and SEL	GO:0000778	CC	e	condensed nuclear chromosome kinetochore	7	23	1.83533e-06	BIR1, CBF2, CSM1, CTF13, CTF19, CTF3, FIN1, KAR9, KRE28, MAD1, MAD2, MAM1, MCM16, MCM21, MCM22, NDC80, NUF2, OKP1, SGO1, SPC105, SPC24, SPC25, YBP2
All FEL and SEL	GO:0042729	CC	e	DASH complex	7	10	9.53366e-06	ASK1, DAD1, DAD2, DAD3, DAD4, DAM1, DUO1, HSK3, SPC19, SPC34
All FEL and SEL	GO:0005815	CC	e	microtubule organizing center	5	32	6.20275e-05	ADY3, ADY4, AME1, ASK1, BBP1, BFA1, CBF2, CIK1, CNM67, DAD1, DAD2, DAM1, DYN1, FIN1, KAR1, KAR9, KRE28, MPC54, MPS2, MPS3, NBP1, NDJ1, PRM3, SPC105, SPC29, SPC42, SPC72, SPC98, SPO21, SPO74, VIK1, YPR174C
All FEL and SEL	GO:0005816	CC	e	spindle pole body	6	32	6.20275e-05	ADY3, ADY4, AME1, ASK1, BBP1, BFA1, CBF2, CIK1, CNM67, DAD1, DAD2, DAM1, DYN1, FIN1, KAR1, KAR9, KRE28, MPC54, MPS2, MPS3, NBP1, NDJ1, PRM3, SPC105, SPC29, SPC42, SPC72, SPC98, SPO21, SPO74, VIK1, YPR174C
All FEL and SEL	GO:0031225	CC	e	anchored component of membrane	3	31	6.77008e-05	AGA1, ANS1, CWP2, DAN1, DAN4, DSE2, EGT2, EXG2, FIG2, FIT1, FIT2, FIT3, FLO11, HPF1, SAG1, SED1, SPI1, SPO19, SPR2, TIP1, TIR1, TIR2, TIR3, TIR4, TOS6, YAR066W, YCL048W_A, YDR524C_B, YHR214W, YLR042C, YNL190W
All FEL and SEL	GO:0044454	CC	e	nuclear chromosome part	5	99	7.89386e-05	AME1, ASF2, ASK1, BIR1, CBF2, CDC13, CHL4, CSM1, CSM4, CST9, CTF13, CTF19, CTF3, DAD1, DAD2, DAD3, DAD4, DAM1, DSN1, DUO1, EAF3, ECM11, ECO1, ESC1, FIN1, GMC2, HOP1, HSK3, HTL1, IES1, IES2, IES3, IES4, IES5, IES6, IML3, IOC2, IOC3, IOC4, KAR9, KRE28, LDB7, MAD1, MAD2, MAM1, MCD1, MCM16, MCM21, MCM22, MEC3, MMS4, MPS3, MRC1, MTW1, NDC80, NDJ1, NNF1, NSL1, NUF2, OKP1, ORC3, ORC6, POG1, POL32, RCO1,…
All FEL and SEL	GO:0005819	CC	e	spindle	5	23	0.000109155	ASK1, BIR1, CBF2, CIK1, CSM1, DAD1, DAD2, DAD3, DAD4, DAM1, DUO1, FIN1, HSK3, KAR9, MAD1, NBL1, PDS1, SHE1, SLI15, SPC19, SPC34, SPO13, YKR041W
All FEL and SEL	GO:0044427	CC	e	chromosomal part	4	130	0.000364974	AME1, ASF2, ASK1, BIR1, CBF2, CDC13, CGI121, CHL4, CNN1, CSM1, CSM2, CSM4, CST9, CTF13, CTF19, CTF3, DAD1, DAD2, DAD3, DAD4, DAM1, DEF1, DIA2, DSL1, DSN1, DUO1, EAF3, ECM11, ECO1, ESC1, EST3, FIN1, FYV6, GMC2, GON7, HIF1, HOP1, HPR1, HSK3, HTL1, IES1, IES2, IES3, IES4, IES5, IES6, IML3, IOC2, IOC3, IOC4, KAR9, KRE28, KRE29, LDB7, LIN1, LRS4, MAD1, MAD2, MAM1, MCD1, MCM16, MCM21, MCM22, MEC3, MFT1…
All FEL and SEL	GO:0072686	CC	e	mitotic spindle	6	12	0.000559798	ASK1, CSM1, DAD1, DAD2, DAD3, DAD4, DAM1, DUO1, FIN1, KAR9, MAD1, YKR041W
All FEL and SEL	GO:0005874	CC	e	microtubule	6	29	0.000563633	ALF1, ASK1, ATG31, BIR1, CIK1, CIN1, CIN2, DAD1, DAD2, DAD3, DAD4, DAM1, DUO1, DYN1, DYN3, FIN1, HSK3, JNM1, KAR1, KAR9, NDL1, NIP100, NUF2, RBL2, SHE1, SLI15, SPC19, SPC34, SPC98
All FEL and SEL	GO:0099081	CC	e	supramolecular polymer	2	32	0.000627834	ALF1, ASK1, ATG31, BIR1, CAP1, CAP2, CIK1, CIN1, CIN2, DAD1, DAD2, DAD3, DAD4, DAM1, DUO1, DYN1, DYN3, FIN1, HSK3, JNM1, KAR1, KAR9, NDL1, NIP100, NUF2, RBL2, SHE1, SLI15, SPC19, SPC34, SPC98, TWF1
All FEL and SEL	GO:0099080	CC	e	supramolecular complex	1	32	0.000627834	ALF1, ASK1, ATG31, BIR1, CAP1, CAP2, CIK1, CIN1, CIN2, DAD1, DAD2, DAD3, DAD4, DAM1, DUO1, DYN1, DYN3, FIN1, HSK3, JNM1, KAR1, KAR9, NDL1, NIP100, NUF2, RBL2, SHE1, SLI15, SPC19, SPC34, SPC98, TWF1
All FEL and SEL	GO:0099513	CC	e	polymeric cytoskeletal fiber	5	32	0.000627834	ALF1, ASK1, ATG31, BIR1, CAP1, CAP2, CIK1, CIN1, CIN2, DAD1, DAD2, DAD3, DAD4, DAM1, DUO1, DYN1, DYN3, FIN1, HSK3, JNM1, KAR1, KAR9, NDL1, NIP100, NUF2, RBL2, SHE1, SLI15, SPC19, SPC34, SPC98, TWF1
All FEL and SEL	GO:0099512	CC	e	supramolecular fiber	3	32	0.000627834	ALF1, ASK1, ATG31, BIR1, CAP1, CAP2, CIK1, CIN1, CIN2, DAD1, DAD2, DAD3, DAD4, DAM1, DUO1, DYN1, DYN3, FIN1, HSK3, JNM1, KAR1, KAR9, NDL1, NIP100, NUF2, RBL2, SHE1, SLI15, SPC19, SPC34, SPC98, TWF1
All FEL and SEL	GO:0005856	CC	e	cytoskeleton	5	59	0.00199258	ADY3, ADY4, AIM21, ALF1, ASK1, ATG31, BBP1, BFA1, BSP1, BUD4, CAP2, CBF2, CIK1, CIN2, CNM67, DAD1, DAD2, DAD3, DAD4, DAM1, DUO1, DYN1, DYN3, FIN1, GIC1, GIC2, HOF1, HSK3, HSP42, IBD2, JNM1, KAR1, KAR9, KRE28, MPC54, MPS2, MPS3, MTW1, NBL1, NDL1, NIP100, PRM3, RBL2, SGO1, SHE1, SLD7, SLI15, SPC105, SPC19, SPC29, SPC34, SPC42, SPC72, SPC98, SPO21, SPO74, TWF1, VIK1, YPR174C
All FEL and SEL	GO:0044430	CC	e	cytoskeletal part	4	73	0.00215961	ADY3, ADY4, AIM21, ALF1, AME1, ASK1, ATG31, BBP1, BFA1, BIR1, BSP1, BUD4, CAP1, CAP2, CBF2, CIK1, CIN1, CIN2, CNM67, CSM1, DAD1, DAD2, DAD3, DAD4, DAM1, DSN1, DUO1, DYN1, DYN3, FIN1, HOF1, HSK3, IBD2, JNM1, KAR1, KAR9, KRE28, LDB18, MAD1, MPC54, MPS2, MPS3, MTW1, NBL1, NBP1, NDJ1, NDL1, NIP100, NSL1, NUF2, PDS1, PRM3, RBL2, SGO1, SHE1, SLD7, SLI15, SPC105, SPC19, SPC29, SPC34, SPC42, SPC72, SPC98…
All FEL and SEL	GO:0005681	CC	e	spliceosomal complex	5	37	0.00216868	BRR1, CRT10, CUS1, CUS2, CWC15, CWC21, CWC25, ECM2, ISY1, LSM4, LSM5, LSM7, LUC7, NTC20, NTR2, PRP21, PRP38, PRP40, PRP45, PRP6, RDS3, SLU7, SMD3, SME1, SMX2, SNT309, SNU23, SNU56, SNU66, SNU71, SPP2, SPP381, SYF1, SYF2, URN1, YHC1, YSF3
All FEL and SEL	GO:0031082	CC	e	BLOC complex	5	6	0.00257193	BLI1, BLS1, CNL1, KXD1, SNN1, VAB2
All FEL and SEL	GO:0031083	CC	e	BLOC-1 complex	6	6	0.00257193	BLI1, BLS1, CNL1, KXD1, SNN1, VAB2
All FEL and SEL	GO:0000922	CC	e	spindle pole	5	13	0.00301256	BFA1, DSN1, DUO1, FIN1, IBD2, MPC54, MTW1, NIP100, NSL1, SGO1, SLD7, SPC98, SPO21
All FEL and SEL	GO:0005576	CC	e	extracellular region	1	40	0.00583671	AGA1, CWP2, DAN1, DAN4, DSE2, EGT2, EXG1, EXG2, FIG2, FIT1, FIT2, FIT3, FLO11, HPF1, ICL1, MFA1, MFA2, PAU23, PAU24, PGU1, PHO11, PHO5, SAG1, SED1, SPI1, SPO19, SPR1, SPR2, SRL1, SUC2, TIP1, TIR1, TIR2, TIR3, TIR4, TOS6, YBR056W, YLR042C, YNL190W, ZPS1
All FEL and SEL	GO:0000794	CC	e	condensed nuclear chromosome	7	13	0.00834421	CST9, HED1, HOP1, HOP2, MCD1, MEI4, REC102, REC104, REC107, REC114, REC8, RFA3, SAE3
All FEL and SEL	GO:0000793	CC	e	condensed chromosome	6	13	0.00834421	CST9, HED1, HOP1, HOP2, MCD1, MEI4, REC102, REC104, REC107, REC114, REC8, RFA3, SAE3
All FEL and SEL	GO:0005684	CC	e	U2-type spliceosomal complex	6	25	0.0089437	CUS1, CUS2, CWC15, CWC21, CWC25, ECM2, ISY1, LSM7, LUC7, NTC20, NTR2, PRP21, PRP40, PRP45, SLU7, SMD3, SME1, SMX2, SNT309, SNU56, SNU71, SYF1, SYF2, URN1, YHC1
All FEL and SEL	GO:0035974	CC	e	meiotic spindle pole body	7	5	0.00960638	ADY4, MPC54, NDJ1, SPO21, SPO74
All FEL and SEL	GO:0044444	CC	p	cytoplasmic part	3	572	4.53196e-22	ADH4, ADY2, AEP1, AEP2, AEP3, AFI1, AGA2, AI1, AI2, AI3, AI4, AIM17, AIM19, AIM20, AIM21, AIM23, AIM34, AIM36, AIM39, AIM41, ALG5, ANS1, APQ12, AQY1, AQY2, ARV1, ATG10, ATG12, ATG14, ATG16, ATG17, ATG19, ATG23, ATG29, ATG31, ATG32, ATG34, ATG36, ATG38, ATG5, ATO2, ATO3, ATP14, ATP17, ATP18, ATP19, ATP22, ATP25, ATP8, BBP1, BFA1, BI2, BI3, BI4, BIO2, BIR1, BIT61, BLI1, BLS1, BNA4, BSP1, BUD4, CAP1…
All FEL and SEL	GO:0005829	CC	p	cytosol	4	105	1.06095e-14	AIM39, AQY2, ATG12, ATG16, ATG19, ATG29, ATG31, ATG34, ATG5, CCZ1, CDC26, COG2, COG5, COG7, CSE2, CTM1, CUP1_1, CUP1_2, CWP2, DAT1, DET1, DSL1, EAF5, ECM34, EST3, FAR7, FBP1, GAL10, GDH1, GDH3, GEP3, IES1, LOH1, LOT6, LST4, LST7, LUC7, MED2, MEH1, MON1, MON2, MVB12, NAS2, NCE101, NPY1, NSG1, NUP133, NUP60, NUP82, OTU1, OXP1, PAN6, PAU21, PBI2, PCD1, PCK1, PDP3, PEP7, PET18, PEX18, PEX19, PEX21, P…
All FEL and SEL	GO:0030684	CC	p	preribosome	3	2	5.64618e-14	BUD21, SLX9
All FEL and SEL	GO:0005730	CC	p	nucleolus	5	22	3.18209e-12	BUD21, CSM1, CTK3, EDC2, LHP1, LRS4, LSM4, LSM5, LSM7, NOP10, RMP1, RRN10, RRN5, RRN6, RRN9, SLX9, SLZ1, SPO12, SWM2, TRI1, UAF30, UPF3
All FEL and SEL	GO:0030687	CC	p	preribosome, large subunit precursor	4	0	1.52765e-07
All FEL and SEL	GO:0044424	CC	p	intracellular part	2	1119	5.4377e-07	AAR2, ABF1, ADF1, ADH4, ADI1, ADY2, ADY3, ADY4, AEP1, AEP2, AEP3, AFI1, AGA2, AHC2, AI1, AI2, AI3, AI4, AIM17, AIM19, AIM20, AIM21, AIM23, AIM34, AIM36, AIM39, AIM4, AIM41, ALF1, ALG5, ALK1, ALK2, AME1, ANS1, APC2, APC4, APC5, APC9, APQ12, AQY1, AQY2, ART10, ARV1, ASF2, ASK1, ASR1, ATC1, ATG10, ATG12, ATG14, ATG16, ATG17, ATG19, ATG23, ATG26, ATG29, ATG31, ATG32, ATG34, ATG36, ATG38, ATG5, ATO2, …
All FEL and SEL	GO:1990904	CC	p	ribonucleoprotein complex	2	100	2.24846e-06	AAR2, BRR1, BUD21, CBS1, CRT10, CUS1, CUS2, CWC15, CWC21, CWC25, EAP1, ECM2, EDC3, EST3, HSP26, HSP31, HSP32, HSP33, IMG1, IMG2, ISY1, LHP1, LIN1, LSM12, LSM4, LSM5, LSM7, LUC7, MNE1, MRP10, MRP13, MRP21, MRP49, MRPL15, MRPL31, MRPL44, MRPL50, MRPL8, MRPS17, MRS1, NMD2, NOP10, NTC20, NTR2, PBP4, PIH1, POP3, POP6, POP7, PRP21, PRP38, PRP40, PRP45, PRP6, PSP2, QRI5, RDS3, RMP1, RPL38, RPL39, RPL40A…
All FEL and SEL	GO:0044445	CC	p	cytosolic part	4	19	2.78045e-06	BLI1, BLS1, CNL1, KXD1, MRPS17, RPL38, RPL39, RPL40A, RPL40B, RPL41A, RPL41B, RPN13, RPS29A, RPS29B, RPS31, SEM1, SNN1, VAB2, YBR137W
All FEL and SEL	GO:0005739	CC	p	mitochondrion	5	181	3.21358e-06	ADH4, ADY2, AEP1, AEP2, AEP3, AI1, AI2, AI3, AI4, AIM17, AIM19, AIM23, AIM34, AIM36, AIM39, AIM41, ATG32, ATO2, ATO3, ATP14, ATP17, ATP18, ATP19, ATP22, ATP25, ATP8, BI2, BI3, BI4, BIO2, BIR1, BNA4, CAT2, CBP1, CBP2, CBS1, CBT1, CCE1, CMC4, COA2, COB, COG7, COQ9, COS7, COX1, COX14, COX2, COX26, COX3, ECM19, ECM31, EXO5, FMP16, FMP23, FMP30, FMP33, FMP46, FUN14, GDB1, GDH3, GEP3, GEP5, GPI18, GTF1…
All FEL and SEL	GO:0044459	CC	p	plasma membrane part	2	15	4.57705e-05	AQY1, AQY2, ARR3, FET4, KCH1, PHO89, PRM6, RIM8, SKG1, STP22, VID22, YBR016W, YDR210W, YLL053C, ZEO1
All FEL and SEL	GO:0030686	CC	p	90S preribosome	4	2	0.000124763	BUD21, SLX9
All FEL and SEL	GO:0031226	CC	p	intrinsic component of plasma membrane	3	9	0.000126853	AQY1, AQY2, ARR3, FET4, KCH1, PHO89, PRM6, VID22, YLL053C
All FEL and SEL	GO:0044391	CC	p	ribosomal subunit	4	25	0.000291577	IMG1, IMG2, MRP10, MRP13, MRP21, MRP49, MRPL15, MRPL31, MRPL44, MRPL50, MRPL8, MRPS17, QRI5, RPL38, RPL39, RPL40A, RPL40B, RPL41A, RPL41B, RPS29A, RPS29B, RPS31, RSM28, VAR1, YNL122C
All FEL and SEL	GO:0031428	CC	p	box C/D snoRNP complex	6	0	0.00032946
All FEL and SEL	GO:0044452	CC	p	nucleolar part	5	11	0.00037837	NOP10, POP3, POP6, POP7, RPR2, RRN10, RRN5, RRN6, RRN9, SNM1, UAF30
All FEL and SEL	GO:0044464	CC	p	cell part	1	1176	0.00075497	AAR2, ABF1, ADF1, ADH4, ADI1, ADY2, ADY3, ADY4, AEP1, AEP2, AEP3, AFI1, AFR1, AGA1, AGA2, AHC2, AI1, AI2, AI3, AI4, AIM17, AIM19, AIM20, AIM21, AIM23, AIM34, AIM36, AIM39, AIM4, AIM41, AIM44, ALF1, ALG5, ALK1, ALK2, AME1, ANS1, APC2, APC4, APC5, APC9, APQ12, AQY1, AQY2, ARR3, ART10, ARV1, ASF2, ASG7, ASK1, ASR1, ATC1, ATG10, ATG12, ATG14, ATG16, ATG17, ATG19, ATG23, ATG26, ATG29, ATG31, ATG32, AT…
All FEL and SEL	GO:0005887	CC	p	integral component of plasma membrane	4	9	0.001205	AQY1, AQY2, ARR3, FET4, KCH1, PHO89, PRM6, VID22, YLL053C
All FEL and SEL	GO:0070013	CC	p	intracellular organelle lumen	3	27	0.00181621	CMC4, COA2, COX14, DCI1, GUT2, HSP10, ICL2, JAC1, LPX1, MIX14, MNE1, MNL1, MRP10, MRS1, MSC6, MTF1, MTF2, PET111, PET130, PET54, PEX8, POX1, SAY1, SDH6, TES1, YBR056W, YIL089W
All FEL and SEL	GO:0031974	CC	p	membrane-enclosed lumen	1	27	0.00181621	CMC4, COA2, COX14, DCI1, GUT2, HSP10, ICL2, JAC1, LPX1, MIX14, MNE1, MNL1, MRP10, MRS1, MSC6, MTF1, MTF2, PET111, PET130, PET54, PEX8, POX1, SAY1, SDH6, TES1, YBR056W, YIL089W
All FEL and SEL	GO:0005840	CC	p	ribosome	5	27	0.00181621	CBS1, IMG1, IMG2, MRP10, MRP13, MRP21, MRP49, MRPL15, MRPL31, MRPL44, MRPL50, MRPL8, MRPS17, QRI5, RPL38, RPL39, RPL40A, RPL40B, RPL41A, RPL41B, RPS29A, RPS29B, RPS31, RSM28, SED1, VAR1, YNL122C
All FEL and SEL	GO:0043233	CC	p	organelle lumen	2	27	0.00181621	CMC4, COA2, COX14, DCI1, GUT2, HSP10, ICL2, JAC1, LPX1, MIX14, MNE1, MNL1, MRP10, MRS1, MSC6, MTF1, MTF2, PET111, PET130, PET54, PEX8, POX1, SAY1, SDH6, TES1, YBR056W, YIL089W
All FEL and SEL	GO:0032040	CC	p	small-subunit processome	4	1	0.00233173	BUD21
All FEL and SEL	GO:0044431	CC	p	Golgi apparatus part	4	23	0.00313165	ARV1, COG1, COG2, COG3, COG5, COG7, COY1, FAR3, GMH1, GNT1, KSH1, MON2, RBD2, RGP1, SEC28, TCA17, TRS65, TRS85, TVP15, TVP38, VPS51, YEA4, YOL107W
All FEL and SEL	GO:0022625	CC	p	cytosolic large ribosomal subunit	6	6	0.00491916	RPL38, RPL39, RPL40A, RPL40B, RPL41A, RPL41B
All FEL and SEL	GO:0031984	CC	p	organelle subcompartment	4	5	0.00603578	ARV1, FAR3, GNT1, MON2, TRS65
All FEL and SEL	GO:0055029	CC	p	nuclear DNA-directed RNA polymerase complex	7	0	0.00805592
All FEL and SEL	GO:0044448	CC	p	cell cortex part	4	13	0.00810951	AIM21, ARV1, BSP1, BUD4, CAP1, CAP2, EXO84, HOF1, SEC5, SEC8, TDA2, TWF1, YSW1
All FEL and SEL	GO:0061695	CC	p	transferase complex, transferring phosphorus-containing groups	4	9	0.0090369	ATG14, ATG17, ATG29, ATG31, ATG38, CTK3, MTF1, POL32, VPS38
All FEL and SEL	GO:0000329	CC	p	fungal-type vacuole membrane	7	24	0.00920206	ATG14, COS1, COS4, ICY1, IVY1, MEH1, MON1, NCR1, PMP2, SLM4, SMA2, UIP3, VAC17, VAM6, VOA1, VPS38, YAR028W, YCR023C, YLR173W, YLR297W, YML018C, YNL115C, YNL234W, YVC1
All FEL and SEL	GO:0044429	CC	p	mitochondrial part	4	99	0.00955565	AEP3, AIM19, AIM34, AIM36, AIM39, ATG32, ATP14, ATP17, ATP18, ATP19, ATP22, ATP25, ATP8, BI2, BI3, BNA4, CAT2, CBP1, CBS1, CCE1, CMC4, COA2, COB, COQ9, COX1, COX14, COX2, COX26, COX3, ECM19, FMP30, FMP33, FUN14, GEP3, GTF1, GTT1, GUT2, HSP10, ICL2, IMG1, IMG2, INA17, INA22, JAC1, MFB1, MIC12, MIC19, MIC27, MIM1, MIM2, MIX14, MNE1, MRP10, MRP13, MRP21, MRP49, MRPL15, MRPL31, MRPL44, MRPL50, MRPL8,…
All FEL and SEL	GO:0003964	MF	e	RNA-directed DNA polymerase activity	6	48	6.69895e-27	AI1, AI2, YAR009C, YBL005W_B, YBL100W_B, YBR012W_B, YCL019W, YDR034C_D, YDR098C_B, YDR210C_D, YDR210W_B, YDR261C_D, YDR261W_B, YDR316W_B, YDR365W_B, YER138C, YER160C, YFL002W_A, YGR027W_B, YGR038C_B, YGR109W_B, YGR161C_D, YGR161W_B, YHL009W_B, YHR214C_B, YIL082W_A, YJL113W, YJR027W, YJR029W, YLR035C_A, YLR157C_B, YLR227W_B, YLR410W_B, YML039W, YML045W, YMR045C, YMR050C, YNL054W_B, YNL284C_B, YOL1…
All FEL and SEL	GO:0004523	MF	e	RNA-DNA hybrid ribonuclease activity	8	46	1.03138e-26	YAR009C, YBL005W_B, YBL100W_B, YBR012W_B, YCL019W, YDR034C_D, YDR098C_B, YDR210C_D, YDR210W_B, YDR261C_D, YDR261W_B, YDR316W_B, YDR365W_B, YER138C, YER160C, YFL002W_A, YGR027W_B, YGR038C_B, YGR109W_B, YGR161C_D, YGR161W_B, YHL009W_B, YHR214C_B, YIL082W_A, YJL113W, YJR027W, YJR029W, YLR035C_A, YLR157C_B, YLR227W_B, YLR410W_B, YML039W, YML045W, YMR045C, YMR050C, YNL054W_B, YNL284C_B, YOL103W_B, YOR…
All FEL and SEL	GO:0070001	MF	e	aspartic-type peptidase activity	5	46	7.31233e-21	YBL005W_B, YBL100W_B, YBR012W_B, YCL019W, YDR034C_D, YDR098C_B, YDR210C_D, YDR210W_B, YDR261C_D, YDR261W_B, YDR316W_B, YDR365W_B, YER138C, YER160C, YFL002W_A, YGR027W_B, YGR038C_B, YGR109W_B, YGR161C_D, YGR161W_B, YHL009W_B, YHR214C_B, YIL082W_A, YJL113W, YJR027W, YJR029W, YLR035C_A, YLR157C_B, YLR227W_B, YLR410W_B, YML039W, YML045W, YMR045C, YMR050C, YNL054W_B, YNL284C_B, YOL103W_B, YOR142W_B, Y…
All FEL and SEL	GO:0004190	MF	e	aspartic-type endopeptidase activity	6	46	7.31233e-21	YBL005W_B, YBL100W_B, YBR012W_B, YCL019W, YDR034C_D, YDR098C_B, YDR210C_D, YDR210W_B, YDR261C_D, YDR261W_B, YDR316W_B, YDR365W_B, YER138C, YER160C, YFL002W_A, YGR027W_B, YGR038C_B, YGR109W_B, YGR161C_D, YGR161W_B, YHL009W_B, YHR214C_B, YIL082W_A, YJL113W, YJR027W, YJR029W, YLR035C_A, YLR157C_B, YLR227W_B, YLR410W_B, YML039W, YML045W, YMR045C, YMR050C, YNL054W_B, YNL284C_B, YOL103W_B, YOR142W_B, Y…
All FEL and SEL	GO:0016891	MF	e	endoribonuclease activity, producing 5'-phosphomonoesters	7	50	7.68195e-21	MRPL15, POP6, POP7, RPR2, YAR009C, YBL005W_B, YBL100W_B, YBR012W_B, YCL019W, YDR034C_D, YDR098C_B, YDR210C_D, YDR210W_B, YDR261C_D, YDR261W_B, YDR316W_B, YDR365W_B, YER138C, YER160C, YFL002W_A, YGR027W_B, YGR038C_B, YGR109W_B, YGR161C_D, YGR161W_B, YHL009W_B, YHR214C_B, YIL082W_A, YJL113W, YJR027W, YJR029W, YLR035C_A, YLR157C_B, YLR227W_B, YLR410W_B, YML039W, YML045W, YMR045C, YMR050C, YNL054W_B,…
All FEL and SEL	GO:0034061	MF	e	DNA polymerase activity	5	50	9.41705e-19	AI1, AI2, POL32, POL4, YAR009C, YBL005W_B, YBL100W_B, YBR012W_B, YCL019W, YDR034C_D, YDR098C_B, YDR210C_D, YDR210W_B, YDR261C_D, YDR261W_B, YDR316W_B, YDR365W_B, YER138C, YER160C, YFL002W_A, YGR027W_B, YGR038C_B, YGR109W_B, YGR161C_D, YGR161W_B, YHL009W_B, YHR214C_B, YIL082W_A, YJL113W, YJR027W, YJR029W, YLR035C_A, YLR157C_B, YLR227W_B, YLR410W_B, YML039W, YML045W, YMR045C, YMR050C, YNL054W_B, YN…
All FEL and SEL	GO:0003887	MF	e	DNA-directed DNA polymerase activity	6	48	4.01718e-18	POL32, POL4, YAR009C, YBL005W_B, YBL100W_B, YBR012W_B, YCL019W, YDR034C_D, YDR098C_B, YDR210C_D, YDR210W_B, YDR261C_D, YDR261W_B, YDR316W_B, YDR365W_B, YER138C, YER160C, YFL002W_A, YGR027W_B, YGR038C_B, YGR109W_B, YGR161C_D, YGR161W_B, YHL009W_B, YHR214C_B, YIL082W_A, YJL113W, YJR027W, YJR029W, YLR035C_A, YLR157C_B, YLR227W_B, YLR410W_B, YML039W, YML045W, YMR045C, YMR050C, YNL054W_B, YNL284C_B, Y…
All FEL and SEL	GO:0016893	MF	e	endonuclease activity, active with either ribo- or deoxyribonucleic acids and producing 5'-phosphomonoesters	6	51	6.17793e-18	MRPL15, POP6, POP7, RPR2, SLX4, YAR009C, YBL005W_B, YBL100W_B, YBR012W_B, YCL019W, YDR034C_D, YDR098C_B, YDR210C_D, YDR210W_B, YDR261C_D, YDR261W_B, YDR316W_B, YDR365W_B, YER138C, YER160C, YFL002W_A, YGR027W_B, YGR038C_B, YGR109W_B, YGR161C_D, YGR161W_B, YHL009W_B, YHR214C_B, YIL082W_A, YJL113W, YJR027W, YJR029W, YLR035C_A, YLR157C_B, YLR227W_B, YLR410W_B, YML039W, YML045W, YMR045C, YMR050C, YNL0…
All FEL and SEL	GO:0004521	MF	e	endoribonuclease activity	6	51	2.70687e-15	MRPL15, POP6, POP7, RPR2, SEN15, YAR009C, YBL005W_B, YBL100W_B, YBR012W_B, YCL019W, YDR034C_D, YDR098C_B, YDR210C_D, YDR210W_B, YDR261C_D, YDR261W_B, YDR316W_B, YDR365W_B, YER138C, YER160C, YFL002W_A, YGR027W_B, YGR038C_B, YGR109W_B, YGR161C_D, YGR161W_B, YHL009W_B, YHR214C_B, YIL082W_A, YJL113W, YJR027W, YJR029W, YLR035C_A, YLR157C_B, YLR227W_B, YLR410W_B, YML039W, YML045W, YMR045C, YMR050C, YNL…
All FEL and SEL	GO:0005199	MF	e	structural constituent of cell wall	2	35	5.48034e-14	ANS1, CWP2, DAN1, DAN4, PAU1, PAU10, PAU11, PAU12, PAU13, PAU14, PAU15, PAU16, PAU17, PAU18, PAU19, PAU2, PAU20, PAU21, PAU22, PAU23, PAU24, PAU3, PAU4, PAU5, PAU6, PAU7, PAU8, PAU9, SED1, SPI1, TIP1, TIR1, TIR2, TIR3, TIR4
All FEL and SEL	GO:0004519	MF	e	endonuclease activity	5	63	1.56296e-12	AI3, AI4, BI2, BI3, BI4, CCE1, MMS4, MRPL15, PET309, POP6, POP7, Q0255, RAD10, RPR2, SCEI, SEN15, SLX4, YAR009C, YBL005W_B, YBL100W_B, YBR012W_B, YCL019W, YDR034C_D, YDR098C_B, YDR210C_D, YDR210W_B, YDR261C_D, YDR261W_B, YDR316W_B, YDR365W_B, YER138C, YER160C, YFL002W_A, YGR027W_B, YGR038C_B, YGR109W_B, YGR161C_D, YGR161W_B, YHL009W_B, YHR214C_B, YIL082W_A, YJL113W, YJR027W, YJR029W, YLR035C_A, Y…
All FEL and SEL	GO:0004518	MF	e	nuclease activity	4	71	7.51083e-11	AI3, AI4, BI2, BI3, BI4, CCE1, DXO1, EXO5, HNT3, MMS4, MRPL15, NPP1, NPP2, PET309, POP6, POP7, Q0255, RAD10, RPR2, SCEI, SEN15, SLX4, SNM1, TDP1, USB1, YAR009C, YBL005W_B, YBL100W_B, YBR012W_B, YCL019W, YDR034C_D, YDR098C_B, YDR210C_D, YDR210W_B, YDR261C_D, YDR261W_B, YDR316W_B, YDR365W_B, YER138C, YER160C, YFL002W_A, YGR027W_B, YGR038C_B, YGR109W_B, YGR161C_D, YGR161W_B, YHL009W_B, YHR214C_B, YI…
All FEL and SEL	GO:0004540	MF	e	ribonuclease activity	5	52	9.15202e-11	MRPL15, POP6, POP7, RPR2, SEN15, USB1, YAR009C, YBL005W_B, YBL100W_B, YBR012W_B, YCL019W, YDR034C_D, YDR098C_B, YDR210C_D, YDR210W_B, YDR261C_D, YDR261W_B, YDR316W_B, YDR365W_B, YER138C, YER160C, YFL002W_A, YGR027W_B, YGR038C_B, YGR109W_B, YGR161C_D, YGR161W_B, YHL009W_B, YHR214C_B, YIL082W_A, YJL113W, YJR027W, YJR029W, YLR035C_A, YLR157C_B, YLR227W_B, YLR410W_B, YML039W, YML045W, YMR045C, YMR050…
All FEL and SEL	GO:0004175	MF	e	endopeptidase activity	5	49	4.04828e-07	NMA111, RBD2, RIM13, YBL005W_B, YBL100W_B, YBR012W_B, YCL019W, YDR034C_D, YDR098C_B, YDR210C_D, YDR210W_B, YDR261C_D, YDR261W_B, YDR316W_B, YDR365W_B, YER138C, YER160C, YFL002W_A, YGR027W_B, YGR038C_B, YGR109W_B, YGR161C_D, YGR161W_B, YHL009W_B, YHR214C_B, YIL082W_A, YJL113W, YJR027W, YJR029W, YLR035C_A, YLR157C_B, YLR227W_B, YLR410W_B, YML039W, YML045W, YMR045C, YMR050C, YNL054W_B, YNL284C_B, YO…
All FEL and SEL	GO:0140097	MF	e	catalytic activity, acting on DNA	2	62	2.51845e-06	AI1, AI2, CCE1, EST3, EXO5, FLP1, HNT3, MAG1, PHR1, POL32, POL4, PSY3, Q0255, SLX4, TDP1, YAR009C, YBL005W_B, YBL100W_B, YBR012W_B, YCL019W, YDR034C_D, YDR098C_B, YDR210C_D, YDR210W_B, YDR261C_D, YDR261W_B, YDR316W_B, YDR365W_B, YER138C, YER160C, YFL002W_A, YGR027W_B, YGR038C_B, YGR109W_B, YGR161C_D, YGR161W_B, YHL009W_B, YHR214C_B, YIL082W_A, YJL113W, YJR027W, YJR029W, YKU70, YLR035C_A, YLR157C_…
All FEL and SEL	GO:0016779	MF	e	nucleotidyltransferase activity	4	52	2.67198e-05	AI1, AI2, GAL7, POF1, POL32, POL4, YAR009C, YBL005W_B, YBL100W_B, YBR012W_B, YCL019W, YDR034C_D, YDR098C_B, YDR210C_D, YDR210W_B, YDR261C_D, YDR261W_B, YDR316W_B, YDR365W_B, YER138C, YER160C, YFL002W_A, YGR027W_B, YGR038C_B, YGR109W_B, YGR161C_D, YGR161W_B, YHL009W_B, YHR214C_B, YIL082W_A, YJL113W, YJR027W, YJR029W, YLR035C_A, YLR157C_B, YLR227W_B, YLR410W_B, YML039W, YML045W, YMR045C, YMR050C, Y…
All FEL and SEL	GO:0090599	MF	e	alpha-glucosidase activity	6	9	0.000265806	GDB1, IMA1, IMA2, IMA3, IMA4, IMA5, MAL12, MAL32, SUC2
All FEL and SEL	GO:0015926	MF	e	glucosidase activity	5	17	0.000399741	CWH41, DSE2, EXG1, EXG2, GDB1, HPF1, IMA1, IMA2, IMA3, IMA4, IMA5, MAL12, MAL32, SPR1, SUC2, YBR056W, YMR196W
All FEL and SEL	GO:0008233	MF	e	peptidase activity	3	60	0.000950426	HSP32, HSP33, NMA111, OTU1, RBD2, RIM13, SNO4, SPC1, SPC2, YAR009C, YBL005W_B, YBL100W_B, YBR012W_B, YCL019W, YDR034C_D, YDR098C_B, YDR210C_D, YDR210W_B, YDR261C_D, YDR261W_B, YDR316W_B, YDR365W_B, YER138C, YER160C, YFL002W_A, YGR027W_B, YGR038C_B, YGR109W_B, YGR161C_D, YGR161W_B, YHL009W_B, YHR214C_B, YIL082W_A, YJL113W, YJR027W, YJR029W, YLR035C_A, YLR157C_B, YLR227W_B, YLR410W_B, YML039W, YML0…
All FEL and SEL	GO:0004575	MF	e	sucrose alpha-glucosidase activity	7	6	0.00257193	IMA1, IMA2, IMA3, MAL12, MAL32, SUC2
All FEL and SEL	GO:0016843	MF	e	amine-lyase activity	4	6	0.00257193	SNO1, SNO2, SNO3, SNZ1, SNZ2, SNZ3
All FEL and SEL	GO:0004564	MF	e	beta-fructofuranosidase activity	5	6	0.00257193	IMA1, IMA2, IMA3, MAL12, MAL32, SUC2
All FEL and SEL	GO:0036381	MF	e	pyridoxal 5'-phosphate synthase (glutamine hydrolysing) activity	5	6	0.00257193	SNO1, SNO2, SNO3, SNZ1, SNZ2, SNZ3
All FEL and SEL	GO:0070011	MF	e	peptidase activity, acting on L-amino acid peptides	4	56	0.00309397	HSP32, HSP33, NMA111, OTU1, RBD2, RIM13, SNO4, YBL005W_B, YBL100W_B, YBR012W_B, YCL019W, YDR034C_D, YDR098C_B, YDR210C_D, YDR210W_B, YDR261C_D, YDR261W_B, YDR316W_B, YDR365W_B, YER138C, YER160C, YFL002W_A, YGR027W_B, YGR038C_B, YGR109W_B, YGR161C_D, YGR161W_B, YHL009W_B, YHR214C_B, YIL082W_A, YJL113W, YJR027W, YJR029W, YLR035C_A, YLR157C_B, YLR227W_B, YLR410W_B, YML039W, YML045W, YMR045C, YMR050C…
All FEL and SEL	GO:0016788	MF	e	hydrolase activity, acting on ester bonds	3	97	0.00834421	AI3, AI4, BDS1, BI2, BI3, BI4, CCE1, DET1, DIA3, DXO1, EXO5, FBP1, FMP30, HNT3, INM1, INM2, ISN1, LDH1, LPX1, LTP1, MMS4, MRPL15, NPP1, NPP2, NTE1, PET309, PHO11, PHO12, PHO3, PHO5, POA1, POP6, POP7, Q0255, RAD10, RPR2, RTR2, SCEI, SEN15, SLX4, SNM1, TDP1, TES1, TIP1, USB1, UTR4, YAR009C, YBL005W_B, YBL100W_B, YBR012W_B, YCL019W, YDR034C_D, YDR098C_B, YDR210C_D, YDR210W_B, YDR261C_D, YDR261W_B, Y…
All FEL and SEL	GO:0004574	MF	e	oligo-1,6-glucosidase activity	7	5	0.00960638	IMA1, IMA2, IMA3, IMA4, IMA5
All FEL and SEL	GO:0003993	MF	e	acid phosphatase activity	6	7	0.00977753	DET1, DIA3, LTP1, PHO11, PHO12, PHO3, PHO5
All FEL and SEL	GO:0000496	MF	p	base pairing	4	0	1.83479e-36
All FEL and SEL	GO:0000498	MF	p	base pairing with RNA	5	0	2.36338e-36
All FEL and SEL	GO:0005488	MF	p	binding	1	496	9.62038e-36	ABF1, ADF1, ADH4, ADI1, AEP2, AGA1, AGA2, AI2, AI3, AI4, AIM17, AIM23, ALF1, ALK1, ALK2, APC2, ASR1, ATG16, ATG17, ATG19, ATG29, ATG34, BDS1, BI3, BI4, BIO2, BIO4, BIR1, BNA1, BNA2, BNA4, BNA5, BRR1, BSP1, BUD21, BUD4, CAP1, CAP2, CBF2, CBP1, CBP2, CCE1, CCH1, CCZ1, CDC13, CHS7, CHZ1, CIK1, CIN1, CIN5, CNE1, CNN1, COB, COG1, COQ9, COX1, COX2, CSM1, CST9, CTF13, CUE3, CUE4, CUP1_1, CUP1_2, CUS1, C…
All FEL and SEL	GO:0097159	MF	p	organic cyclic compound binding	2	304	6.87455e-31	ABF1, ADF1, AEP2, AI2, AI3, AI4, AIM23, ALK1, ALK2, BI3, BI4, BIO4, BNA2, BNA4, BNA5, BRR1, BUD21, BUD4, CBF2, CBP1, CBP2, CCE1, CDC13, CIN5, CNN1, COX1, CTF13, CUS1, CUS2, DAL82, DAT1, DEF1, DIA2, DIG1, DXO1, DYN1, EAP1, ECM2, ECM23, EDC1, EDC2, EDC3, EDS1, ENV11, EST3, EXO5, FAP1, FIT1, FLP1, FUN19, GAL1, GAL3, GAT3, GAT4, GEP3, GON7, GPH1, GTF1, GTT1, HAP4, HEH2, HMLALPHA1, HMX1, HNT3, HOP1, H…
All FEL and SEL	GO:1901363	MF	p	heterocyclic compound binding	2	304	3.64591e-30	ABF1, ADF1, AEP2, AI2, AI3, AI4, AIM23, ALK1, ALK2, BI3, BI4, BIO4, BNA2, BNA4, BNA5, BRR1, BUD21, BUD4, CBF2, CBP1, CBP2, CCE1, CDC13, CIN5, CNN1, COX1, CTF13, CUS1, CUS2, DAL82, DAT1, DEF1, DIA2, DIG1, DXO1, DYN1, EAP1, ECM2, ECM23, EDC1, EDC2, EDC3, EDS1, ENV11, EST3, EXO5, FAP1, FIT1, FLP1, FUN19, GAL1, GAL3, GAT3, GAT4, GEP3, GON7, GPH1, GTF1, GTT1, HAP4, HEH2, HMLALPHA1, HMX1, HNT3, HOP1, H…
All FEL and SEL	GO:0030533	MF	p	triplet codon-amino acid adaptor activity	7	0	8.39619e-29
All FEL and SEL	GO:0000499	MF	p	base pairing with mRNA	6	0	8.39619e-29
All FEL and SEL	GO:0043167	MF	p	ion binding	2	177	9.0698e-29	ADH4, ADI1, AIM17, ALK1, ALK2, ASR1, BDS1, BIO2, BIO4, BIR1, BNA1, BNA2, BNA4, BNA5, BUD4, CCE1, CCH1, CCZ1, CNE1, COB, COX1, COX2, CUP1_1, CUP1_2, CUZ1, DUT1, DXO1, DYN1, EAP1, ECM23, ECO1, EDS1, ENV11, ETP1, EXO5, FAP1, FBP1, FDC1, FIT1, FMP30, FYV10, GAL1, GAL3, GAL7, GAT3, GAT4, GEP3, GIC2, GPH1, GTF1, HMX1, HNT3, HOP1, HSP10, ICL1, INM1, INM2, IPK1, ISN1, IVY1, JHD1, JLP1, LEE1, LOT6, MAL13,…
All FEL and SEL	GO:0003824	MF	p	catalytic activity	1	290	1.25274e-28	AAD10, AAD14, AAD15, AAD3, AAD4, ADH4, ADI1, AI1, AI2, AI3, AI4, AIM17, AIM41, ALG5, ALK1, ALK2, ASR1, ATG10, ATG26, ATG5, AYT1, BDS1, BI2, BI3, BI4, BIO2, BIO4, BIR1, BMT6, BNA1, BNA2, BNA4, BNA5, BNA6, BNA7, CAT2, CCE1, CHO2, CIK1, COB, COX1, COX2, COX3, CST9, CTM1, CUP1_1, CUP1_2, CWH41, DCI1, DDI2, DDI3, DET1, DFG10, DIA3, DSE2, DSF1, DUT1, DXO1, DYN1, DYN3, ECI1, ECM31, ECO1, EGT2, EST3, ETP…
All FEL and SEL	GO:0036094	MF	p	small molecule binding	2	83	1.39331e-24	ALK1, ALK2, BIO4, BNA4, BNA5, BUD4, DXO1, DYN1, EAP1, FIT1, GAL1, GAL3, GEP3, GPH1, GTF1, HSP10, IPK1, LOT6, MPS3, OXP1, PAN6, PCK1, PHR1, POF1, POX1, SRP101, SRP54, TDA10, THI21, THI6, TYW1, XKS1, YBL005W_B, YBL100W_B, YBR012W_B, YCL019W, YDR034C_D, YDR098C_B, YDR210C_D, YDR210W_B, YDR261C_D, YDR261W_B, YDR316W_B, YDR365W_B, YER138C, YER160C, YFL002W_A, YGR017W, YGR027W_B, YGR038C_B, YGR109W_B, …
All FEL and SEL	GO:0043168	MF	p	anion binding	3	89	1.49392e-22	ALK1, ALK2, BIO4, BNA4, BNA5, BUD4, CCZ1, DYN1, EAP1, FIT1, GAL1, GAL3, GEP3, GIC2, GPH1, GTF1, HSP10, IPK1, IVY1, LOT6, MDM1, MON1, MPS3, NUP60, OPY1, OXP1, PAN6, PCK1, PEP7, POF1, POX1, SRP101, SRP54, TDA10, THI21, THI6, TYW1, VPS36, XKS1, YBL005W_B, YBL100W_B, YBR012W_B, YCL019W, YDR034C_D, YDR098C_B, YDR210C_D, YDR210W_B, YDR261C_D, YDR261W_B, YDR316W_B, YDR365W_B, YER138C, YER160C, YFL002W_A…
All FEL and SEL	GO:0000166	MF	p	nucleotide binding	4	80	7.68195e-21	ALK1, ALK2, BIO4, BNA4, BUD4, DXO1, DYN1, EAP1, FIT1, GAL1, GAL3, GEP3, GTF1, HSP10, IPK1, LOT6, MPS3, OXP1, PAN6, PCK1, PHR1, POF1, POX1, SRP101, SRP54, TDA10, THI21, THI6, TYW1, XKS1, YBL005W_B, YBL100W_B, YBR012W_B, YCL019W, YDR034C_D, YDR098C_B, YDR210C_D, YDR210W_B, YDR261C_D, YDR261W_B, YDR316W_B, YDR365W_B, YER138C, YER160C, YFL002W_A, YGR017W, YGR027W_B, YGR038C_B, YGR109W_B, YGR161C_D, Y…
All FEL and SEL	GO:1901265	MF	p	nucleoside phosphate binding	3	80	7.68195e-21	ALK1, ALK2, BIO4, BNA4, BUD4, DXO1, DYN1, EAP1, FIT1, GAL1, GAL3, GEP3, GTF1, HSP10, IPK1, LOT6, MPS3, OXP1, PAN6, PCK1, PHR1, POF1, POX1, SRP101, SRP54, TDA10, THI21, THI6, TYW1, XKS1, YBL005W_B, YBL100W_B, YBR012W_B, YCL019W, YDR034C_D, YDR098C_B, YDR210C_D, YDR210W_B, YDR261C_D, YDR261W_B, YDR316W_B, YDR365W_B, YER138C, YER160C, YFL002W_A, YGR017W, YGR027W_B, YGR038C_B, YGR109W_B, YGR161C_D, Y…
All FEL and SEL	GO:0060090	MF	p	molecular adaptor activity	2	17	3.09651e-17	ATG16, ATG19, ATG34, BSP1, COG1, CSM1, DCN1, DSK2, INP1, IRC6, NBL1, OST4, PEX3, PEX8, SKP2, TMA17, XRS2
All FEL and SEL	GO:0017076	MF	p	purine nucleotide binding	5	73	5.24744e-17	ALK1, ALK2, BIO4, BUD4, DYN1, EAP1, FIT1, GAL1, GAL3, GEP3, GTF1, HSP10, IPK1, MPS3, OXP1, PAN6, PCK1, POF1, POX1, SRP101, SRP54, TDA10, THI21, THI6, XKS1, YBL005W_B, YBL100W_B, YBR012W_B, YCL019W, YDR034C_D, YDR098C_B, YDR210C_D, YDR210W_B, YDR261C_D, YDR261W_B, YDR316W_B, YDR365W_B, YER138C, YER160C, YFL002W_A, YGR027W_B, YGR038C_B, YGR109W_B, YGR161C_D, YGR161W_B, YHL009W_B, YHR214C_B, YIL082W…
All FEL and SEL	GO:0097367	MF	p	carbohydrate derivative binding	2	76	7.48636e-17	ALK1, ALK2, BIO4, BUD4, DYN1, EAP1, FIT1, GAL1, GAL3, GEP3, GTF1, HSP10, IPK1, LOT6, MPS3, OXP1, PAN6, PCK1, POF1, POX1, SRP101, SRP54, TDA10, THI21, THI6, TYW1, XKS1, YBL005W_B, YBL100W_B, YBR012W_B, YCL019W, YDR034C_D, YDR098C_B, YDR210C_D, YDR210W_B, YDR261C_D, YDR261W_B, YDR316W_B, YDR365W_B, YER138C, YER160C, YFL002W_A, YGR017W, YGR027W_B, YGR038C_B, YGR109W_B, YGR161C_D, YGR161W_B, YHL009W_…
All FEL and SEL	GO:0035639	MF	p	purine ribonucleoside triphosphate binding	4	72	7.66228e-17	ALK1, ALK2, BIO4, BUD4, DYN1, EAP1, FIT1, GAL1, GAL3, GEP3, GTF1, HSP10, IPK1, MPS3, OXP1, PAN6, PCK1, POF1, SRP101, SRP54, TDA10, THI21, THI6, XKS1, YBL005W_B, YBL100W_B, YBR012W_B, YCL019W, YDR034C_D, YDR098C_B, YDR210C_D, YDR210W_B, YDR261C_D, YDR261W_B, YDR316W_B, YDR365W_B, YER138C, YER160C, YFL002W_A, YGR027W_B, YGR038C_B, YGR109W_B, YGR161C_D, YGR161W_B, YHL009W_B, YHR214C_B, YIL082W_A, YI…
All FEL and SEL	GO:0017111	MF	p	nucleoside-triphosphatase activity	6	16	1.12447e-16	CIK1, DYN1, DYN3, EST3, GEP3, JNM1, NIP100, NPP1, NPP2, PHO5, POF1, PSY3, SRP101, SRP54, YBL113C, YKU70
All FEL and SEL	GO:0032555	MF	p	purine ribonucleotide binding	6	73	1.31223e-16	ALK1, ALK2, BIO4, BUD4, DYN1, EAP1, FIT1, GAL1, GAL3, GEP3, GTF1, HSP10, IPK1, MPS3, OXP1, PAN6, PCK1, POF1, POX1, SRP101, SRP54, TDA10, THI21, THI6, XKS1, YBL005W_B, YBL100W_B, YBR012W_B, YCL019W, YDR034C_D, YDR098C_B, YDR210C_D, YDR210W_B, YDR261C_D, YDR261W_B, YDR316W_B, YDR365W_B, YER138C, YER160C, YFL002W_A, YGR027W_B, YGR038C_B, YGR109W_B, YGR161C_D, YGR161W_B, YHL009W_B, YHR214C_B, YIL082W…
All FEL and SEL	GO:0016462	MF	p	pyrophosphatase activity	5	19	2.01483e-16	CIK1, DUT1, DYN1, DYN3, EST3, GEP3, JNM1, NIP100, NPP1, NPP2, NPY1, PCD1, PHO5, POF1, PSY3, SRP101, SRP54, YBL113C, YKU70
All FEL and SEL	GO:0016817	MF	p	hydrolase activity, acting on acid anhydrides	3	19	2.01483e-16	CIK1, DUT1, DYN1, DYN3, EST3, GEP3, JNM1, NIP100, NPP1, NPP2, NPY1, PCD1, PHO5, POF1, PSY3, SRP101, SRP54, YBL113C, YKU70
All FEL and SEL	GO:0016818	MF	p	hydrolase activity, acting on acid anhydrides, in phosphorus-containing anhydrides	4	19	2.01483e-16	CIK1, DUT1, DYN1, DYN3, EST3, GEP3, JNM1, NIP100, NPP1, NPP2, NPY1, PCD1, PHO5, POF1, PSY3, SRP101, SRP54, YBL113C, YKU70
All FEL and SEL	GO:0032553	MF	p	ribonucleotide binding	5	76	2.37751e-16	ALK1, ALK2, BIO4, BUD4, DYN1, EAP1, FIT1, GAL1, GAL3, GEP3, GTF1, HSP10, IPK1, LOT6, MPS3, OXP1, PAN6, PCK1, POF1, POX1, SRP101, SRP54, TDA10, THI21, THI6, TYW1, XKS1, YBL005W_B, YBL100W_B, YBR012W_B, YCL019W, YDR034C_D, YDR098C_B, YDR210C_D, YDR210W_B, YDR261C_D, YDR261W_B, YDR316W_B, YDR365W_B, YER138C, YER160C, YFL002W_A, YGR017W, YGR027W_B, YGR038C_B, YGR109W_B, YGR161C_D, YGR161W_B, YHL009W_…
All FEL and SEL	GO:0016887	MF	p	ATPase activity	7	5	8.41898e-15	DYN1, EST3, POF1, PSY3, YKU70
All FEL and SEL	GO:0008144	MF	p	drug binding	2	71	9.66013e-15	ALK1, ALK2, BIO4, BNA5, DYN1, EAP1, FIT1, GAL1, GAL3, GPH1, GTF1, HSP10, IPK1, MPS3, OXP1, PAN6, PCK1, POF1, TDA10, THI21, THI6, XKS1, YBL005W_B, YBL100W_B, YBR012W_B, YCL019W, YDR034C_D, YDR098C_B, YDR210C_D, YDR210W_B, YDR261C_D, YDR261W_B, YDR316W_B, YDR365W_B, YER138C, YER160C, YFL002W_A, YGR027W_B, YGR038C_B, YGR109W_B, YGR161C_D, YGR161W_B, YHL009W_B, YHR214C_B, YIL082W_A, YIR016W, YJL113W,…
All FEL and SEL	GO:0030554	MF	p	adenyl nucleotide binding	6	69	2.1514e-12	ALK1, ALK2, BIO4, DYN1, EAP1, FIT1, GAL1, GAL3, GTF1, HSP10, IPK1, MPS3, OXP1, PAN6, PCK1, POF1, POX1, TDA10, THI21, THI6, XKS1, YBL005W_B, YBL100W_B, YBR012W_B, YCL019W, YDR034C_D, YDR098C_B, YDR210C_D, YDR210W_B, YDR261C_D, YDR261W_B, YDR316W_B, YDR365W_B, YER138C, YER160C, YFL002W_A, YGR027W_B, YGR038C_B, YGR109W_B, YGR161C_D, YGR161W_B, YHL009W_B, YHR214C_B, YIL082W_A, YIR016W, YJL113W, YJR02…
All FEL and SEL	GO:0005524	MF	p	ATP binding	8	68	2.29873e-12	ALK1, ALK2, BIO4, DYN1, EAP1, FIT1, GAL1, GAL3, GTF1, HSP10, IPK1, MPS3, OXP1, PAN6, PCK1, POF1, TDA10, THI21, THI6, XKS1, YBL005W_B, YBL100W_B, YBR012W_B, YCL019W, YDR034C_D, YDR098C_B, YDR210C_D, YDR210W_B, YDR261C_D, YDR261W_B, YDR316W_B, YDR365W_B, YER138C, YER160C, YFL002W_A, YGR027W_B, YGR038C_B, YGR109W_B, YGR161C_D, YGR161W_B, YHL009W_B, YHR214C_B, YIL082W_A, YIR016W, YJL113W, YJR027W, YJ…
All FEL and SEL	GO:0032559	MF	p	adenyl ribonucleotide binding	7	69	2.76264e-12	ALK1, ALK2, BIO4, DYN1, EAP1, FIT1, GAL1, GAL3, GTF1, HSP10, IPK1, MPS3, OXP1, PAN6, PCK1, POF1, POX1, TDA10, THI21, THI6, XKS1, YBL005W_B, YBL100W_B, YBR012W_B, YCL019W, YDR034C_D, YDR098C_B, YDR210C_D, YDR210W_B, YDR261C_D, YDR261W_B, YDR316W_B, YDR365W_B, YER138C, YER160C, YFL002W_A, YGR027W_B, YGR038C_B, YGR109W_B, YGR161C_D, YGR161W_B, YHL009W_B, YHR214C_B, YIL082W_A, YIR016W, YJL113W, YJR02…
All FEL and SEL	GO:0022804	MF	p	active transmembrane transporter activity	3	3	6.26841e-12	ARR3, KHA1, PHO89
All FEL and SEL	GO:0016301	MF	p	kinase activity	4	9	1.53995e-10	ALK1, ALK2, GAL1, GAL3, IPK1, TDA10, THI21, THI6, XKS1
All FEL and SEL	GO:0042623	MF	p	ATPase activity, coupled	8	4	2.34736e-10	DYN1, EST3, PSY3, YKU70
All FEL and SEL	GO:0005215	MF	p	transporter activity	1	36	5.60232e-10	ADY2, AI2, AI3, AI4, AQY1, AQY2, ARR3, ATO2, ATO3, ATP18, ATP8, CCH1, COG3, COX1, COX2, COX3, FET4, HSP30, KCH1, KHA1, MID1, MRH1, NCR1, NUP82, OLI1, PHO89, PRM6, SSU1, TIM11, YCR023C, YEA4, YKE4, YLL053C, YRO2, YVC1, ZRG17
All FEL and SEL	GO:0004672	MF	p	protein kinase activity	5	2	4.11856e-09	ALK1, ALK2
All FEL and SEL	GO:0016773	MF	p	phosphotransferase activity, alcohol group as acceptor	4	8	8.70014e-09	ALK1, ALK2, GAL1, GAL3, IPK1, THI21, THI6, XKS1
All FEL and SEL	GO:0019843	MF	p	rRNA binding	5	4	1.46589e-08	MRPS17, POP6, RMP1, SNM1
All FEL and SEL	GO:0004674	MF	p	protein serine/threonine kinase activity	6	2	2.30759e-08	ALK1, ALK2
All FEL and SEL	GO:0022857	MF	p	transmembrane transporter activity	2	32	7.99293e-08	ADY2, AI2, AI3, AI4, AQY1, AQY2, ARR3, ATO2, ATO3, ATP18, ATP8, CCH1, COX1, COX2, COX3, FET4, HSP30, KCH1, KHA1, MID1, MRH1, OLI1, PHO89, PRM6, SSU1, TIM11, YEA4, YKE4, YLL053C, YRO2, YVC1, ZRG17
All FEL and SEL	GO:0000944	MF	p	base pairing with rRNA	6	0	3.22459e-06
All FEL and SEL	GO:0003676	MF	p	nucleic acid binding	3	266	3.79193e-06	ABF1, ADF1, AEP2, AIM23, BI3, BI4, BRR1, BUD21, CBF2, CBP1, CBP2, CCE1, CDC13, CIN5, CNN1, CTF13, CUS1, CUS2, DAL82, DAT1, DEF1, DIA2, DIG1, DXO1, EAP1, ECM2, ECM23, EDC1, EDC2, EDC3, EDS1, ENV11, EST3, EXO5, FAP1, FLP1, FUN19, GAT3, GAT4, GON7, GTT1, HAP4, HEH2, HMLALPHA1, HNT3, HOP1, HOP2, HPR1, HSP26, IES2, LHP1, LRP1, LSM12, LSM4, LSM5, LSM7, LUC7, MAG1, MAL13, MAL33, MATALPHA1, MEC3, MER1, M…
All FEL and SEL	GO:0015291	MF	p	secondary active transmembrane transporter activity	4	3	4.0327e-06	ARR3, KHA1, PHO89
All FEL and SEL	GO:0030556	MF	p	rRNA modification guide activity	7	0	4.97538e-06
All FEL and SEL	GO:0030555	MF	p	RNA modification guide activity	6	0	4.97538e-06
All FEL and SEL	GO:0016740	MF	p	transferase activity	2	118	5.75165e-06	AI1, AI2, ALG5, ALK1, ALK2, ASR1, ATG10, ATG26, AYT1, BIO2, BIR1, BMT6, BNA6, CAT2, CHO2, CST9, CTM1, ECM31, ECO1, ETP1, FYV10, GAL1, GAL3, GAL7, GDB1, GNT1, GPH1, GPI15, GPI18, GPI19, GPI2, GTT1, HPA2, HPA3, ICL1, ICL2, IPK1, LOA1, MGT1, MRM1, MTF1, NAT5, NSE1, OST4, OST5, PAD1, PEX2, PGA1, POF1, POL32, POL4, PPM2, RMD5, SAS4, SET5, SET6, SPE3, SPE4, SWP1, TDA10, THI21, THI6, TRM12, TRM3, TYW3, …
All FEL and SEL	GO:0003674	MF	p	molecular_function	0	1288	5.87317e-06	AAD10, AAD14, AAD15, AAD3, AAD4, AAR2, ABF1, ABM1, ADF1, ADH4, ADI1, ADY2, ADY3, ADY4, AEP1, AEP2, AEP3, AFI1, AFR1, AGA1, AGA2, AI1, AI2, AI3, AI4, AIM17, AIM19, AIM20, AIM21, AIM23, AIM34, AIM36, AIM39, AIM4, AIM41, AIM44, ALF1, ALG5, ALK1, ALK2, AME1, ANS1, APC2, APQ12, AQY1, AQY2, ARR3, ART10, ARV1, ASF2, ASG7, ASR1, ATC1, ATG10, ATG12, ATG14, ATG16, ATG17, ATG19, ATG23, ATG26, ATG29, ATG31, …
All FEL and SEL	GO:0050662	MF	p	coenzyme binding	3	8	1.09708e-05	BNA4, BNA5, DSF1, GPH1, LOT6, POX1, TYW1, YGR017W
All FEL and SEL	GO:0004386	MF	p	helicase activity	7	3	1.32139e-05	EST3, YBL113C, YKU70
All FEL and SEL	GO:0015399	MF	p	primary active transmembrane transporter activity	4	0	2.74529e-05
All FEL and SEL	GO:0015405	MF	p	P-P-bond-hydrolysis-driven transmembrane transporter activity	5	0	2.74529e-05
All FEL and SEL	GO:0032549	MF	p	ribonucleoside binding	4	4	2.74529e-05	BUD4, GEP3, SRP101, SRP54
All FEL and SEL	GO:0001882	MF	p	nucleoside binding	3	4	2.74529e-05	BUD4, GEP3, SRP101, SRP54
All FEL and SEL	GO:0048037	MF	p	cofactor binding	2	19	4.43228e-05	AI2, AI3, AI4, BIO2, BNA2, BNA4, BNA5, COX1, DSF1, EXO5, GPH1, HMX1, LOT6, PDH1, POX1, TYW1, YGR017W, YKL070W, YNL234W
All FEL and SEL	GO:0043492	MF	p	ATPase activity, coupled to movement of substances	9	0	4.57705e-05
All FEL and SEL	GO:0001883	MF	p	purine nucleoside binding	4	4	5.75956e-05	BUD4, GEP3, SRP101, SRP54
All FEL and SEL	GO:0019001	MF	p	guanyl nucleotide binding	6	4	5.75956e-05	BUD4, GEP3, SRP101, SRP54
All FEL and SEL	GO:0005525	MF	p	GTP binding	8	4	5.75956e-05	BUD4, GEP3, SRP101, SRP54
All FEL and SEL	GO:0032550	MF	p	purine ribonucleoside binding	5	4	5.75956e-05	BUD4, GEP3, SRP101, SRP54
All FEL and SEL	GO:0032561	MF	p	guanyl ribonucleotide binding	7	4	5.75956e-05	BUD4, GEP3, SRP101, SRP54
All FEL and SEL	GO:0042626	MF	p	ATPase activity, coupled to transmembrane movement of substances	10	0	9.31409e-05
All FEL and SEL	GO:0003723	MF	p	RNA binding	4	165	0.00010922	AEP2, AIM23, BI3, BI4, BRR1, BUD21, CBP1, CBP2, CUS1, CUS2, DXO1, EAP1, ECM2, EDC1, EDC2, EDC3, GTT1, HSP26, LHP1, LRP1, LSM12, LSM4, LSM5, LSM7, LUC7, MER1, MRM1, MRPS17, MRS1, MSC6, MTF1, MTF2, NMD2, NOP10, PAD1, PBP2, PET122, PET309, PET54, PHR1, PML1, POP6, POP7, PRP21, PRP40, PSP2, Q0255, RBS1, REF2, RMP1, RPL38, RPL39, SCD6, SEC65, SLU7, SMD3, SME1, SMX2, SNM1, SNU23, SNU56, SNU71, SPP381, …
All FEL and SEL	GO:0019899	MF	p	enzyme binding	3	18	0.000256226	APC2, DCN1, GIC1, GIC2, GIP1, INH1, MCD1, MON2, PDS1, PEP7, RGP1, RTR2, RTT103, STF1, VAM6, VPS71, YIL001W, YIP5
All FEL and SEL	GO:0016491	MF	p	oxidoreductase activity	2	40	0.000409205	AAD10, AAD14, AAD15, AAD3, AAD4, ADH4, ADI1, AI2, AI3, AI4, AIM17, BI2, BI3, BNA1, BNA2, BNA4, COB, COX1, COX2, COX3, CUP1_1, CUP1_2, DFG10, DSF1, FMP46, GDH1, GDH3, GTT1, GUT2, HMX1, JHD1, JLP1, LOT6, POX1, YGL159W, YGR017W, YJR149W, YJR154W, YPL088W, YPR097W
All FEL and SEL	GO:0016874	MF	p	ligase activity	2	6	0.000500227	AIM41, BIO4, GTF1, PAN6, SNZ2, SNZ3
All FEL and SEL	GO:0008514	MF	p	organic anion transmembrane transporter activity	5	4	0.000699586	ADY2, ATO2, ATO3, YEA4
All FEL and SEL	GO:0008509	MF	p	anion transmembrane transporter activity	4	6	0.000987846	ADY2, ARR3, ATO2, ATO3, SSU1, YEA4
All FEL and SEL	GO:0003735	MF	p	structural constituent of ribosome	2	25	0.00103948	IMG1, IMG2, MRP10, MRP13, MRP21, MRP49, MRPL15, MRPL31, MRPL44, MRPL50, MRPL8, MRPS17, QRI5, RPL38, RPL39, RPL40A, RPL40B, RPL41A, RPL41B, RPS29A, RPS29B, RPS31, RSM28, VAR1, YNL122C
All FEL and SEL	GO:0015075	MF	p	ion transmembrane transporter activity	3	29	0.00153127	ADY2, AI2, AI3, AI4, ARR3, ATO2, ATO3, ATP18, ATP8, CCH1, COX1, COX2, COX3, FET4, HSP30, KCH1, KHA1, MID1, MRH1, OLI1, PHO89, PRM6, SSU1, TIM11, YEA4, YKE4, YRO2, YVC1, ZRG17
All FEL and SEL	GO:0015171	MF	p	amino acid transmembrane transporter activity	7	0	0.00174645
All FEL and SEL	GO:0000982	MF	p	transcription factor activity, RNA polymerase II proximal promoter sequence-specific DNA binding	4	4	0.00204705	ABF1, FAP1, RGT1, XBP1
All FEL and SEL	GO:0003724	MF	p	RNA helicase activity	8	0	0.00250702
All FEL and SEL	GO:0030562	MF	p	rRNA 2'-O-ribose methylation guide activity	8	0	0.00257193
All FEL and SEL	GO:0030561	MF	p	RNA 2'-O-ribose methylation guide activity	7	0	0.00257193
All FEL and SEL	GO:0003924	MF	p	GTPase activity	7	4	0.0028014	EST3, GEP3, SRP101, SRP54
All FEL and SEL	GO:0046943	MF	p	carboxylic acid transmembrane transporter activity	6	3	0.00312919	ADY2, ATO2, ATO3
All FEL and SEL	GO:0008186	MF	p	RNA-dependent ATPase activity	9	0	0.00356638
All FEL and SEL	GO:0016667	MF	p	oxidoreductase activity, acting on a sulfur group of donors	3	0	0.00356638
All FEL and SEL	GO:0004004	MF	p	ATP-dependent RNA helicase activity	10	0	0.00356638
All FEL and SEL	GO:0016787	MF	p	hydrolase activity	2	158	0.00446666	AI3, AI4, ATG5, BDS1, BI2, BI3, BI4, BNA5, BNA7, CCE1, CIK1, CWH41, DET1, DIA3, DSE2, DUT1, DXO1, DYN1, DYN3, EGT2, EST3, EXG1, EXG2, EXO5, FBP1, FMP30, GDB1, GEP3, HNT3, HPF1, HSP32, HSP33, IMA1, IMA2, IMA3, IMA4, IMA5, INM1, INM2, ISN1, JNM1, LDH1, LPX1, LTP1, MAG1, MAL12, MAL32, MMS4, MNL1, MRPL15, NIP100, NMA111, NPP1, NPP2, NPY1, NTE1, OTU1, OXP1, PCD1, PET309, PGU1, PHO11, PHO12, PHO3, PHO5…
All FEL and SEL	GO:0140096	MF	p	catalytic activity, acting on a protein	2	75	0.00512653	ALK1, ALK2, ASR1, ATG10, BIR1, CST9, CTM1, ETP1, HSP32, HSP33, JHD1, LTP1, NMA111, NSE1, OTU1, PEX2, RBD2, RIM13, RMD5, RTR2, SNO4, SPC1, SPC2, YAR009C, YBL005W_B, YBL100W_B, YBR012W_B, YBR062C, YCL019W, YDR034C_D, YDR098C_B, YDR210C_D, YDR210W_B, YDR261C_D, YDR261W_B, YDR316W_B, YDR365W_B, YER138C, YER160C, YFL002W_A, YGR027W_B, YGR038C_B, YGR109W_B, YGR161C_D, YGR161W_B, YHL009W_B, YHR214C_B, Y…
All FEL and SEL	GO:0019842	MF	p	vitamin binding	3	2	0.00720678	BNA5, GPH1
All FEL and SEL	GO:0005342	MF	p	organic acid transmembrane transporter activity	3	4	0.0073534	ADY2, ARR3, ATO2, ATO3
All FEL and SEL	GO:0015179	MF	p	L-amino acid transmembrane transporter activity	8	0	0.00805592
All FEL and SEL	GO:0004812	MF	p	aminoacyl-tRNA ligase activity	4	0	0.00819268
All FEL and SEL	GO:0015295	MF	p	solute:proton symporter activity	8	0	0.00819268
All FEL and SEL	GO:0016875	MF	p	ligase activity, forming carbon-oxygen bonds	3	0	0.00819268
All FEL and SEL	GO:0015238	MF	p	drug transmembrane transporter activity	3	3	0.00875349	ADY2, ATO2, ATO3
All FEL and SEL	GO:0008026	MF	p	ATP-dependent helicase activity	9	2	0.00977753	EST3, YKU70
All FEL and SEL	GO:0070035	MF	p	purine NTP-dependent helicase activity	8	2	0.00977753	EST3, YKU70
All FEL and SEL	GO:0015293	MF	p	symporter activity	5	1	0.00977753	PHO89
