# Supplementary material for: Extensive loss of cell-cycle and DNA repair genes in an ancient lineage of bipolar budding yeasts
Source: PLoS Biol. 2019 May 21;17(5):e3000255. doi: 10.1371/journal.pbio.3000255 (PMC6528967; doi:10.1371/journal.pbio.3000255)
Supplement: S5 File — Growth phenotypes across eight substrates are depicted here. Among strains examined for a particular growth phenotype, ability to grow was characterized as (1) able to grow on the substrate, (2) unable to grow, or (3) display weak and delayed growth. (XLSX) [file pbio.3000255.s017.xlsx]

## Sheet: Sheet1
# This file contains all growth phenotypes across Hanseniaspora species
# + indicates the ability to grow; - indicates the inability to grow on the substrate; w/d represented weak and delayed growth; n represented a substrate that was not tested for a given species; ND represents no data available
Species	Glucose	Sucrose	Raffinose	Melibiose	Galactose	Maltose	Melezitose	Vitamin-free Media
Hanseniaspora sp.	ND	ND	ND	ND	ND	ND	ND	ND
Hanseniaspora clermontiae	+	-	-	-	-	-	-	-
Hanseniaspora guilliermondii	+	-	-	-	-	-	-	-
Hanseniaspora jakobsenii	+	-	-	-	-	w/d	-	ND
Hanseniaspora lachancei	+	-	-	-	-	-	-	-
Hanseniaspora meyeri	+	-	-	-	-	-	-	-
Hanseniaspora nectarophila	+	-	-	-	-	-	-	ND
Hanseniaspora occidentalis var citrica	+	+	-	-	-	-	-	-
Hanseniaspora occidentalis var occidentalis	+	+	-	-	-	-	-	-
Hanseniaspora opuntiae	+	-	-	-	-	-	-	-
Hanseniaspora osmophila	+	+	-	-	-	+	-	-
Hanseniaspora pseudoguilliermondii	+	-	-	-	-	-	-	-
Hanseniaspora singularis	+	-	-	n	-	-	n	ND
Hanseniaspora thailandica	+	-	-	-	-	-	-	ND
Hanseniaspora uvarum	+	-	-	-	-	-	-	-
Hanseniaspora valbyensis	+	-	-	-	-	-	-	-
Hanseniaspora vineae	+	+	-	-	-	+	-	-
Hanseniaspora gamundiae	+	+	-	-	-	-	-	-
Hanseniaspora hatyaiensis	+	-	-	n	-	-	n	ND
Saccharomyces cerevisiae	+	+	+	-	+	+	n	ND
Kluyveromyces marxianus	+	+	+	-	+	-	-	ND
Wickerhamomyces anomalus	+	+	+	-	-	+	+	ND
Cyberlindnera jadinii	+	+	+	-	-	+	+	ND
