# Supplementary material for: Extensive loss of cell-cycle and DNA repair genes in an ancient lineage of bipolar budding yeasts
Source: PLoS Biol. 2019 May 21;17(5):e3000255. doi: 10.1371/journal.pbio.3000255 (PMC6528967; doi:10.1371/journal.pbio.3000255)
Supplement: S6 File — A summary table of cell-cycle genes that are either present or absent in the closely related bipolar budding yeast S. ludwigii. (XLSX) [file pbio.3000255.s018.xlsx]

## Sheet: Sheet1
# This file represents gene presence absence of cell cycle genes for Saccharomycodes ludwigii
# col 1: The standard name of the gene
# col 2: The systematic name of the gene
# col 3: Indicates if the gene is present (1) or absent (0) in Saccharomycodes ludwigii
Standard Name	Systematic Name	Presence / Absence
AMA1	YGR225W	1
APC11	YDL008W	1
APC1	YNL172W	1
APC2	YLR127C	1
APC4	YDR118W	1
APC5	YOR249C	1
BFA1	YJR053W	1
BUB1	YGR188C	1
BUB2	YMR055C	1
BUB3	YOR026W	1
CAK1	YFL029C	1
CDC14	YFR028C	1
CDC15	YAR019C	1
CDC16	YKL022C	1
CDC20	YGL116W	1
CDC23	YHR166C	1
CDC26	YFR036W	0
CDC27	YBL084C	1
CDC28	YBR160W	1
CDC45	YLR103C	1
CDC4	YFL009W	1
CDC55	YGL190C	1
CDC6	YJL194W	1
CDC7	YDL017W	1
CDH1	YGL003C	1
CHK1	YBR274W	1
CKS1	YBR135W	1
CLB1	YGR108W	1
CLB2	YPR119W	1
CLB3	YDL155W	1
CLB4	YLR210W	1
CLB5	YPR120C	1
CLB6	YGR109C	1
CLN1	YMR199W	1
CLN2	YPL256C	1
CLN3	YAL040C	1
CYC8	YBR112C	1
DAM1	YGR113W	1
DBF20	YPR111W	1
DBF2	YGR092W	1
DBF4	YDR052C	1
DDC1	YPL194W	1
DOC1	YGL240W	1
DUN1	YDL101C	1
ESP1	YGR098C	1
FAR1	YJL157C	1
FOB1	YDR110W	1
FUS3	YBL016W	1
GRR1	YJR090C	1
HSL1	YKL101W	1
HSL7	YBR133C	1
IRR1	YIL026C	1
KCC4	YCL024W	1
LTE1	YAL024C	1
MAD1	YGL086W	1
MAD2	YJL030W	1
MAD3	YJL013C	1
MBP1	YDL056W	1
MCD1	YDL003W	1
MCM1	YMR043W	1
MCM2	YBL023C	1
MCM3	YEL032W	1
MCM4	YPR019W	1
MCM5	YLR274W	1
MCM6	YGL201C	1
MCM7	YBR202W	1
MEC1	YBR136W	1
MEC3	YLR288C	1
MIH1	YMR036C	1
MND2	YIR025W	1
MOB1	YIL106W	1
MPS1	YDL028C	1
MRC1	YCL061C	1
NET1	YJL076W	1
ORC1	YML065W	1
ORC2	YBR060C	1
ORC3	YLL004W	1
ORC4	YPR162C	1
ORC5	YNL261W	1
ORC6	YHR118C	1
PCL1	YNL289W	0
PDS1	YDR113C	0
PHO2	YDL106C	1
PHO4	YFR034C	1
PHO5	YBR093C	1
PHO80	YOL001W	1
PHO81	YGR233C	1
PHO85	YPL031C	1
RAD17	YOR368W	1
RAD24	YER173W	1
RAD53	YPL153C	1
RAD9	YDR217C	1
RFX1	YLR176C	0
SIC1	YLR079W	0
SLK19	YOR195W	1
SMC1	YFL008W	1
SMC3	YJL074C	1
SMC4	YLR086W	1
SPO12	YHR152W	0
SWE1	YJL187C	1
SWI4	YER111C	1
SWI5	YDR146C	1
SWI6	YLR182W	1
SWM1	YDR260C	1
TAH11	YJR046W	1
TEM1	YML064C	1
TUP1	YCR084C	1
WHI5	YOR083W	0
YCG1	YDR325W	1
YCS4	YLR272C	1
YHP1	YDR451C	1
YOX1	YML027W	1
CDC5	YMR001C	1
SMC2	YFR031C	1
